# Supplementary material for: Genome-wide gain-of-function screen for genes that induce epithelial-to-mesenchymal transition in breast cancer
Source: Oncotarget. 2016 Aug 16;7(38):61000–20. doi: 10.18632/oncotarget.11314 (PMC5308632; doi:10.18632/oncotarget.11314)
Supplement: Supplementary file 2 [file oncotarget-07-61000-s002.xlsx]

## Sheet: EMTtableS1
VDNA_ID	ENTREZ_geneID	gene_name	ACCESSIONS	well.type	ORF_ID	symbol	plate	well	total.cells	perGFPpos	GFP.cells	AbTotInt	AbScore	RpTotInt	RpScore	perAbAveInt	perAbTotInt	perAbArea
VDNA001A1	84240	zinc finger, CCHC domain containing 9	BC032736	sample	HORF11001A1	ZCCHC9	VDNA001	A1	215	100	214	911.29	1.51945	3058.89	0.125386	2.33645	0	0
VDNA001A10	90317	zinc finger protein 616	BC032805	sample	HORF11001A10	ZNF616	VDNA001	A10	503	100	503	1783.5	4.03692	2492.26	-0.303953	1.59046	0.994036	0.795229
VDNA001A11	56063	transmembrane protein 234	BC001256	sample	HORF11001A11	TMEM234	VDNA001	A11	515	100	515	3717.03	9.61765	1998.03	-0.678439	3.68932	3.8835	3.1068
VDNA001A12	NA	NA	NA	vector	NA	NA	VDNA001	A12	270	100	266	1665.01	3.69492	3357.39	0.351562	2.63158	1.50376	1.50376
VDNA001A2	84736	NA	BC014919	sample	HORF11001A2	NA	VDNA001	A2	186	98.9247	180	640.85	0.738884	8049.94	3.90717	3.88889	0	0
VDNA001A3	619434	non-protein coding RNA 51	BC008253	sample	HORF11001A3	NCRNA00051	VDNA001	A3	307	100	306	839.428	1.31204	6506.99	2.73805	3.92157	0.326797	0.326797
VDNA001A4	2625	GATA binding protein 3	BC006839	sample	HORF11001A4	GATA3	VDNA001	A4	430	100	430	609.644	0.648815	5270.45	1.80111	2.32558	0.697674	0.465116
VDNA001A5	27445	piccolo (presynaptic cytomatrix protein)	BC001304	sample	HORF11001A5	PCLO	VDNA001	A5	577	100	577	1574.39	3.43335	5886.3	2.26775	2.25303	1.90641	0.693241
VDNA001A6	NA	NA	BC000885	sample	HORF11001A6	NA	VDNA001	A6	365	100	362	735.688	1.01261	3870.81	0.740592	2.76243	0.552486	0.276243
VDNA001A7	9168	thymosin beta 10	BC016025	sample	HORF11001A7	TMSB10	VDNA001	A7	838	100	837	647.943	0.759355	3783.58	0.674491	0.358423	0.358423	0.238949
VDNA001A8	10554	1-acylglycerol-3-phosphate O-acyltransferase 1 (lysophosphatidic acid acyltransferase, alpha)	BC006818	sample	HORF11001A8	AGPAT1	VDNA001	A8	641	100	641	1147.95	2.20252	2147.19	-0.565416	2.34009	1.24805	0.780031
VDNA001A9	57228	small cell adhesion glycoprotein	BC008712,BC003379	sample	HORF11001A9	SMAGP	VDNA001	A9	388	100	388	413.915	0.0838817	2288.89	-0.458053	1.54639	0.257732	0.257732
VDNA001B1	112597	non-protein coding RNA 152	BC010491,BC009508	sample	HORF11001B1	NCRNA00152	VDNA001	B1	792	100	792	1316.97	2.69036	1826.9	-0.808104	0.757576	0.505051	0.252525
VDNA001B10	225689	mitogen-activated protein kinase 15	BC028034	sample	HORF11001B10	MAPK15	VDNA001	B10	2029	100	2023	220.68	-0.473851	2372.39	-0.394784	0.395452	0.197726	0.148295
VDNA001B11	23209	megalencephalic leukoencephalopathy with subcortical cysts 1	BC010518	sample	HORF11001B11	MLC1	VDNA001	B11	1321	100	1321	1348.81	2.78226	1553.96	-1.01491	2.49811	1.89251	0.908403
VDNA001B12	NA	NA	NA	vector	NA	NA	VDNA001	B12	310	100	310	1950.04	4.51759	1304.48	-1.20395	3.87097	1.93548	1.29032
VDNA001B2	541471	hypothetical LOC541471	BC014776	sample	HORF11001B2	LOC541471	VDNA001	B2	1519	100	1519	839.261	1.31156	2212.53	-0.515907	1.90915	0.921659	0.263331
VDNA001B3	404266	hypothetical LOC404266	BC010732	sample	HORF11001B3	LOC404266	VDNA001	B3	648	100	648	1186.56	2.31397	3440.1	0.414233	1.38889	1.08025	0.925926
VDNA001B4	NA	NA	BC008091	sample	HORF11001B4	NA	VDNA001	B4	2746	100	2741	435.858	0.147215	1776.82	-0.846054	0.766144	0.547246	0.36483
VDNA001B5	5440	polymerase (RNA) II (DNA directed) polypeptide K, 7.0kDa	BC018157,BC000806	sample	HORF11001B5	POLR2K	VDNA001	B5	1010	100	1009	61.7136	-0.932676	3605.4	0.539481	0.198216	0	0
VDNA001B6	4707	NADH dehydrogenase (ubiquinone) 1 beta subcomplex, 1, 7kDa	BC009691	sample	HORF11001B6	NDUFB1	VDNA001	B6	1183	100	1183	599.675	0.620042	1346.24	-1.17231	1.01437	0.760778	0.169062
VDNA001B7	84948	tigger transposable element derived 5	BC032632	sample	HORF11001B7	TIGD5	VDNA001	B7	2561	99.8438	2548	233.592	-0.436583	2253.23	-0.485074	0.313972	0.235479	0.0392465
VDNA001B8	27436	echinoderm microtubule associated protein like 4	BC008685	sample	HORF11001B8	EML4	VDNA001	B8	1385	100	1385	907.734	1.50919	2371.14	-0.395726	1.73285	1.22744	0.794224
VDNA001B9	404550	chromosome 16 open reading frame 74	BC009078	sample	HORF11001B9	C16orf74	VDNA001	B9	831	100	831	920.717	1.54666	4422.35	1.15849	1.32371	0.722022	0.240674
VDNA001C1	8818	dolichyl-phosphate mannosyltransferase polypeptide 2, regulatory subunit	BC015374	sample	HORF11001C1	DPM2	VDNA001	C1	95	95.7895	89	852.764	1.35053	3020.52	0.0963114	1.1236	0	0
VDNA001C10	1831	TSC22 domain family, member 3	BC018148	sample	HORF11001C10	TSC22D3	VDNA001	C10	2553	97.454	2433	30.2795	-1.0234	2504.3	-0.294835	0.164406	0.082203	0
VDNA001C11	153364	metallo-beta-lactamase domain containing 2	BC038230	sample	HORF11001C11	MBLAC2	VDNA001	C11	3275	98.687	3209	102.69	-0.814405	3202.78	0.234414	0.155812	0.186974	0.0623247
VDNA001C12	NA	NA	NA	vector	NA	NA	VDNA001	C12	804	99.6269	794	1958.01	4.54061	4373.6	1.12156	2.77078	2.01511	1.00756
VDNA001C2	6418	SET nuclear oncogene	BC032749	sample	HORF11001C2	SET	VDNA001	C2	617	43.5981	257	1705.06	3.81051	6939.91	3.06608	2.72374	0.389105	0.389105
VDNA001C3	7979	split hand/foot malformation (ectrodactyly) type 1	BC032782	sample	HORF11001C3	SHFM1	VDNA001	C3	537	100	537	1244.24	2.48046	3862.47	0.734271	2.04842	0.931099	0.558659
VDNA001C4	55585	ubiquitin-conjugating enzyme E2Q family member 1	BC015316	sample	HORF11001C4	UBE2Q1	VDNA001	C4	2773	99.9639	2751	232.822	-0.438808	2206.71	-0.520322	0.436205	0.363504	0.181752
VDNA001C5	78990	OTU domain, ubiquitin aldehyde binding 2	BC009615	sample	HORF11001C5	OTUB2	VDNA001	C5	1298	100	1298	576.95	0.554449	8004.15	3.87247	0.924499	0.46225	0.385208
VDNA001C6	55795	PCI domain containing 2	BC008975	sample	HORF11001C6	PCID2	VDNA001	C6	1721	100	1721	447.039	0.179487	4746.92	1.40443	0.987798	0.639163	0.348635
VDNA001C7	51123	zinc finger protein 706	BC015925	sample	HORF11001C7	ZNF706	VDNA001	C7	691	100	691	308.236	-0.221139	7535.45	3.51733	0.868307	0.144718	0.144718
VDNA001C8	386759	NA	BC008651	sample	HORF11001C8	NA	VDNA001	C8	2038	100	2037	159.188	-0.651336	2726.59	-0.126402	0.392734	0.196367	0.0981836
VDNA001C9	9324	high mobility group nucleosomal binding domain 3	BC009529	sample	HORF11001C9	HMGN3	VDNA001	C9	830	99.6386	822	843.467	1.3237	4274.9	1.04677	0.973236	0.729927	0.608273
VDNA001D1	2045	EPH receptor A7	BC027940	sample	HORF11001D1	EPHA7	VDNA001	D1	2396	98.9149	2343	154.493	-0.664887	1976.65	-0.694636	0.469484	0.256082	0.0426803
VDNA001D10	79024	hypothetical protein MGC5590	BC000868	sample	HORF11001D10	MGC5590	VDNA001	D10	2694	100	2694	80.4146	-0.878699	3388.85	0.375403	0.0742391	0.111359	0.111359
VDNA001D11	8396	phosphatidylinositol-5-phosphate 4-kinase, type II, beta	BC027459	sample	HORF11001D11	PIP4K2B	VDNA001	D11	2475	100	2474	260.968	-0.357567	2845.78	-0.0360889	0.282943	0.363783	0.323363
VDNA001D12	NA	NA	NA	vector	NA	NA	VDNA001	D12	1061	99.246	1051	662.594	0.801643	4335.24	1.0925	1.42721	0.666032	0.570885
VDNA001D2	11157	LSM6 homolog, U6 small nuclear RNA associated (S. cerevisiae)	BC016026	sample	HORF11001D2	LSM6	VDNA001	D2	2918	99.8629	2889	165.722	-0.632477	3148.26	0.193101	0.17307	0.207684	0.17307
VDNA001D3	56940	dual specificity phosphatase 22	BC016844	sample	HORF11001D3	DUSP22	VDNA001	D3	2041	100	2041	251.844	-0.383903	3134.6	0.182755	0.538951	0.44096	0.293974
VDNA001D4	9503	X antigen family, member 1D	BC009538	sample	HORF11001D4	XAGE1D	VDNA001	D4	2924	74.7606	2028	332.267	-0.151778	3737.74	0.639758	0.295858	0.295858	0.197239
VDNA001D5	6227	ribosomal protein S21	BC018140	sample	HORF11001D5	RPS21	VDNA001	D5	1664	100	1664	943.483	1.61237	1412.34	-1.12222	1.14183	0.901442	0.420673
VDNA001D6	10230	neighbor of BRCA1 gene 2 (non-protein coding)	BC000924	sample	HORF11001D6	NBR2	VDNA001	D6	1497	100	1490	528.248	0.413882	4352.89	1.10587	0.536913	0.402685	0.201342
VDNA001D7	122616	chromosome 14 open reading frame 79	BC025175,BC011537	sample	HORF11001D7	C14orf79	VDNA001	D7	2327	100	2327	149.528	-0.679217	4353.62	1.10642	0.214869	0.257843	0.214869
VDNA001D8	79015	hypothetical LOC79015	BC000849	sample	HORF11001D8	LOC79015	VDNA001	D8	3088	100	3088	188.315	-0.567267	1275.31	-1.22605	0.420984	0.259067	0.0971503
VDNA001D9	341	apolipoprotein C-I	BC055093,BC009698	sample	HORF11001D9	APOC1	VDNA001	D9	1798	88.376	1546	989.05	1.74389	2046.32	-0.641847	1.09961	0.776197	0.517464
VDNA001E1	140735	dynein, light chain, LC8-type 2	BC010744	sample	HORF11001E1	DYNLL2	VDNA001	E1	1619	100	1619	972.807	1.69701	2749.49	-0.109052	0.988264	0.802965	0.741198
VDNA001E10	6286	S100 calcium binding protein P	BC006819	sample	HORF11001E10	S100P	VDNA001	E10	1855	100	1855	153.566	-0.667563	1419.37	-1.1169	0.700809	0.215633	0.0539084
VDNA001E11	128061	chromosome 1 open reading frame 131	BC036800	sample	HORF11001E11	C1orf131	VDNA001	E11	3375	5.98519	10	78.3	-0.884803	4685.8	1.35812	0	0	0
VDNA001E12	NA	NA	NA	SLUG	NA	NA	VDNA001	E12	2702	99.852	2671	8699	23.9971	6022.25	2.37076	11.5687	8.83564	5.09173
VDNA001E2	6277	S100 calcium binding protein A6	BC009017,BC001431	sample	HORF11001E2	S100A6	VDNA001	E2	1863	100	1863	468.731	0.242097	2383.21	-0.386583	0.375738	0.322061	0.214707
VDNA001E3	4215	mitogen-activated protein kinase kinase kinase 3	BC010464	sample	HORF11001E3	MAP3K3	VDNA001	E3	1082	100	1082	2325.95	5.60259	2917.27	0.0180772	3.04991	2.49538	0.831793
VDNA001E4	10962	myeloid/lymphoid or mixed-lineage leukemia (trithorax homolog, Drosophila); translocated to, 11	BC021703,BC019253,BC009624,BC008445	sample	HORF11001E4	MLLT11	VDNA001	E4	1269	100	1269	875.948	1.41745	1464.02	-1.08306	1.81245	1.26084	0.630418
VDNA001E5	7388	ubiquinol-cytochrome c reductase hinge protein	BC015177,BC001934,BC001426	sample	HORF11001E5	UQCRH	VDNA001	E5	1990	100	1990	548.636	0.472726	3725.72	0.630649	1.55779	1.25628	0.40201
VDNA001E6	6352	chemokine (C-C motif) ligand 5	BC008600	sample	HORF11001E6	CCL5	VDNA001	E6	3125	11.552	304	1896.14	4.36202	5746.95	2.16216	2.63158	1.64474	0.986842
VDNA001E7	5348	FXYD domain containing ion transport regulator 1	BC032800	sample	HORF11001E7	FXYD1	VDNA001	E7	3019	95.6939	2769	59.9386	-0.937799	1391.06	-1.13835	0.144456	0.108342	0.0361141
VDNA001E8	155066	ATPase, H+ transporting V0 subunit e2	BC015899	sample	HORF11001E8	ATP6V0E2	VDNA001	E8	2164	100	2164	357.917	-0.0777455	2664.24	-0.173647	0.600739	0.277264	0.184843
VDNA001E9	147525	chromosome 18 open reading frame 18	BC010538	sample	HORF11001E9	C18orf18	VDNA001	E9	2307	100	2307	100.8	-0.819861	4407.25	1.14706	0.173385	0.130039	0.0433463
VDNA001F1	196500	chromosome 12 open reading frame 53	BC035736	sample	HORF11001F1	C12orf53	VDNA001	F1	2358	98.4309	2251	226.119	-0.458153	1288.94	-1.21573	0.488672	0.177699	0.133274
VDNA001F10	132299	OCIA domain containing 2	BC032808	sample	HORF11001F10	OCIAD2	VDNA001	F10	513	100	513	111.865	-0.787923	3733.63	0.636642	0.584795	0	0
VDNA001F11	2330	flavin containing monooxygenase 5	BC035687	sample	HORF11001F11	FMO5	VDNA001	F11	2367	99.9578	2366	480.12	0.274969	1219.14	-1.26862	0.338123	0.676247	0.633981
VDNA001F12	NA	NA	NA	SLUG	NA	NA	VDNA001	F12	1901	98.5271	1837	7381.2	20.1935	5984.95	2.3425	6.96788	6.04246	4.73598
VDNA001F2	Empty	Empty	Empty	sample	HORF11001F2	Empty	VDNA001	F2	2132	90.7129	1836	2169.44	5.15085	3338.72	0.337415	0.980392	3.10458	2.61438
VDNA001F3	1339	cytochrome c oxidase subunit VIa polypeptide 2	BC029818	sample	HORF11001F3	COX6A2	VDNA001	F3	277	99.278	273	358.875	-0.0749786	1354.96	-1.1657	1.0989	0.3663	0
VDNA001F4	4709	NADH dehydrogenase (ubiquinone) 1 beta subcomplex, 3, 12kDa	BC018183	sample	HORF11001F4	NDUFB3	VDNA001	F4	2495	99.8397	2487	185.092	-0.576568	3570.21	0.512819	0.281464	0.281464	0.201045
VDNA001F5	Empty	Empty	Empty	sample	HORF11001F5	Empty	VDNA001	F5	4344	11.1648	338	36.4467	-1.0056	3001.97	0.0822585	0	0	0
VDNA001F6	149836	NA	BC031676	sample	HORF11001F6	NA	VDNA001	F6	2171	97.6969	2082	173.842	-0.60904	3034.94	0.107242	0.6244	0.192123	0.0480307
VDNA001F7	28974	chromosome 19 open reading frame 53	BC015465	sample	HORF11001F7	C19orf53	VDNA001	F7	924	99.8918	922	187.616	-0.569284	6050.99	2.39254	0.650759	0.21692	0.10846
VDNA001F8	6347	chemokine (C-C motif) ligand 2	BC009716	sample	HORF11001F8	CCL2	VDNA001	F8	2760	45.471	1038	85.078	-0.865239	3097.77	0.15485	0.0963391	0.0963391	0.0963391
VDNA001F9	11158	RAB, member of RAS oncogene family-like 2B	BC020495	sample	HORF11001F9	RABL2B	VDNA001	F9	3633	100	3633	151.166	-0.674491	1671.03	-0.926212	0.275255	0.165153	0.0825764
VDNA001G1	98	acylphosphatase 2, muscle type	BC012290	sample	HORF11001G1	ACYP2	VDNA001	G1	2265	99.3819	2223	184.914	-0.577083	2698.61	-0.147603	0.31489	0.224921	0.0449843
VDNA001G10	9208	leucine rich repeat (in FLII) interacting protein 1	BC010662	sample	HORF11001G10	LRRFIP1	VDNA001	G10	3436	52.6193	1609	42.8595	-0.987095	1494.65	-1.05986	0.0621504	0.0621504	0
VDNA001G11	2043	EPH receptor A4	BC016981	sample	HORF11001G11	EPHA4	VDNA001	G11	611	99.1817	601	418.899	0.0982657	2962.24	0.0521541	0.499168	0.665557	0.166389
VDNA001G12	NA	NA	NA	no1ary	NA	Empty	VDNA001	G12	3032	3.06728	6	0	-1.1108	698.333	-1.66323	0	0	0
VDNA001G2	Empty	Empty	Empty	sample	HORF11001G2	Empty	VDNA001	G2	2214	99.5032	2190	238.274	-0.423072	5127.01	1.69242	0.410959	0.319635	0.136986
VDNA001G3	8676	syntaxin 11	BC033519	sample	HORF11001G3	STX11	VDNA001	G3	2570	100	2570	227.986	-0.452763	2893.41	0	0.466926	0.272374	0.194553
VDNA001G4	6274	S100 calcium binding protein A3	BC012893	sample	HORF11001G4	S100A3	VDNA001	G4	1533	100	1533	652.728	0.773167	4615.64	1.30496	0.717547	0.391389	0.326158
VDNA001G5	145942	transmembrane and coiled-coil domains 5A	BC029221	sample	HORF11001G5	TMCO5A	VDNA001	G5	3271	72.5161	2085	190.252	-0.561677	2458.36	-0.329641	0.57554	0.28777	0.191847
VDNA001G6	140576	S100 calcium binding protein A16	BC019099,BC010541	sample	HORF11001G6	S100A16	VDNA001	G6	2047	100	2047	503.957	0.343768	2875.58	-0.0135064	0.586224	0.48852	0.195408
VDNA001G7	28972	signal peptidase complex subunit 1 homolog (S. cerevisiae)	BC000884	sample	HORF11001G7	SPCS1	VDNA001	G7	1693	100	1693	368.409	-0.047461	2763.68	-0.0982991	0.767868	0.649734	0.1772
VDNA001G8	58493	chromosome 9 open reading frame 80	BC065210,BC014881	sample	HORF11001G8	C9orf80	VDNA001	G8	3121	99.8398	3104	207.852	-0.510876	2946.73	0.0404045	0.354381	0.257732	0.0966495
VDNA001G9	27296	TP53 target 5	BC036785	sample	HORF11001G9	TP53TG5	VDNA001	G9	2776	97.6225	2646	324.021	-0.17558	1846.1	-0.793561	0.377929	0.26455	0.113379
VDNA001H1	93974	ATPase inhibitory factor 1	BC009677	sample	HORF11001H1	ATPIF1	VDNA001	H1	2678	5.89993	121	948.455	1.62672	4766.7	1.41942	0.826446	0.826446	0.826446
VDNA001H10	56965	poly (ADP-ribose) polymerase family, member 6	BC015176	sample	HORF11001H10	PARP6	VDNA001	H10	1846	100	1846	250.839	-0.386804	2874.87	-0.0140448	0.758397	0.379198	0.108342
VDNA001H11	119504	anaphase promoting complex subunit 16	BC009530	sample	HORF11001H11	ANAPC16	VDNA001	H11	1693	100	1693	492.545	0.310832	5729.02	2.14858	0.708801	0.708801	0.3544
VDNA001H12	NA	NA	NA	no1ary	NA	Empty	VDNA001	H12	2986	11.0851	92	2.33696	-1.10405	9236.1	4.80593	0	0	0
VDNA001H2	347735	serine incorporator 2	BC017085	sample	HORF11001H2	SERINC2	VDNA001	H2	3025	96.9587	2794	384.853	0	1613.81	-0.969567	0.858984	0.680029	0.250537
VDNA001H3	51650	mitochondrial ribosomal protein S33	BC015462	sample	HORF11001H3	MRPS33	VDNA001	H3	402	100	400	149.423	-0.679522	2892.93	-0.000360716	0.25	0.25	0.25
VDNA001H4	160492	intermediate filament tail domain containing 1	BC037957	sample	HORF11001H4	IFLTD1	VDNA001	H4	2019	100	2019	217.911	-0.481843	5530.23	1.99795	0.396236	0.346706	0.247647
VDNA001H5	55503	transient receptor potential cation channel, subfamily V, member 6	BC034814	sample	HORF11001H5	TRPV6	VDNA001	H5	1110	100	1108	930.92	1.57611	1357.23	-1.16398	2.43682	1.35379	0.812274
VDNA001H6	2919	chemokine (C-X-C motif) ligand 1 (melanoma growth stimulating activity, alpha)	BC011976	sample	HORF11001H6	CXCL1	VDNA001	H6	3450	16.3188	446	53.2354	-0.957147	1916.25	-0.740403	0	0	0
VDNA001H7	142937	hypothetical protein BC008131	BC008131	sample	HORF11001H7	LOC142937	VDNA001	H7	931	100	931	293.071	-0.26491	1982.01	-0.690576	0.859291	0.429646	0.107411
VDNA001H8	6902	tubulin folding cofactor A	BC018210	sample	HORF11001H8	TBCA	VDNA001	H8	1907	100	1907	550.974	0.479474	2895.59	0.00165166	0.839014	0.576822	0.262192
VDNA001H9	51660	brain protein 44-like	BC000810	sample	HORF11001H9	BRP44L	VDNA001	H9	3221	91.8348	2801	85.8533	-0.863002	2167.13	-0.55031	0.107105	0.142806	0.0714031
VDNA002A1	6165	ribosomal protein L35a	BC061890,BC017093,BC010949,BC001037	sample	HORF11002A1	RPL35A	VDNA002	A1	84	95.2381	78	66.7436	-0.969903	4979.04	2.9026	0	0	0
VDNA002A10	54955	chromosome 1 open reading frame 109	BC018109	sample	HORF11002A10	C1orf109	VDNA002	A10	1064	100	1064	372.255	0.512	2288.71	-0.211262	0.56391	0.469925	0.093985
VDNA002A11	7305	TYRO protein tyrosine kinase binding protein	BC011175	sample	HORF11002A11	TYROBP	VDNA002	A11	312	100	312	2039.08	8.59704	2834.76	0.420748	4.16667	3.20513	1.28205
VDNA002A12	NA	NA	NA	vector	NA	NA	VDNA002	A12	1069	100	1068	377.24	0.53618	2636.17	0.190893	0.561798	0.655431	0.374532
VDNA002A2	142913	cofilin pseudogene 1	BC031631	sample	HORF11002A2	CFLP1	VDNA002	A2	914	100	910	256.747	-0.048277	3159.92	0.797098	0.769231	0.549451	0
VDNA002A3	84331	family with sequence similarity 195, member A	BC010562	sample	HORF11002A3	FAM195A	VDNA002	A3	1210	100	1210	460.329	0.93921	9678.74	8.34218	0.247934	0.578512	0.413223
VDNA002A4	22858	intestinal cell (MAK-like) kinase	BC035807	sample	HORF11002A4	ICK	VDNA002	A4	1721	99.6514	1707	432.46	0.804029	3755.06	1.48593	0.585823	0.527241	0.351494
VDNA002A5	883	cysteine conjugate-beta lyase, cytoplasmic	BC013069	sample	HORF11002A5	CCBL1	VDNA002	A5	701	99.8573	700	425.464	0.770097	7109.06	5.36795	2.28571	0.714286	0.285714
VDNA002A6	90226	urocortin 2	BC022096,BC002647	sample	HORF11002A6	UCN2	VDNA002	A6	568	98.0634	557	1243.45	4.73781	6935.05	5.16655	2.33393	1.0772	0.179533
VDNA002A7	8724	sorting nexin 3	BC016863	sample	HORF11002A7	SNX3	VDNA002	A7	1268	100	1268	165.146	-0.492596	1627.04	-0.977099	0.473186	0.236593	0.0788644
VDNA002A8	254863	chromosome 17 open reading frame 61	BC030270	sample	HORF11002A8	C17orf61	VDNA002	A8	1269	100	1269	352.597	0.41665	2471.24	0	0.394011	0.157604	0.0788022
VDNA002A9	9946	crystallin, zeta (quinone reductase)-like 1	BC013155	sample	HORF11002A9	CRYZL1	VDNA002	A9	1899	99.7894	1886	505.762	1.15959	2028.83	-0.512065	0.795334	0.530223	0.318134
VDNA002B1	6176	ribosomal protein, large, P1	BC007590,BC003369	sample	HORF11002B1	RPLP1	VDNA002	B1	1418	100	1418	107.15	-0.773911	1980.97	-0.567448	0.493653	0.141044	0
VDNA002B10	27232	glycine N-methyltransferase	BC032627	sample	HORF11002B10	GNMT	VDNA002	B10	3149	100	3149	160.416	-0.515537	1903.44	-0.65719	0.222293	0.254049	0.222293
VDNA002B11	51083	galanin prepropeptide	BC030241	sample	HORF11002B11	GAL	VDNA002	B11	3983	22.3701	816	57.6532	-1.014	1406.94	-1.23186	0.245098	0	0
VDNA002B12	NA	NA	NA	vector	NA	NA	VDNA002	B12	1193	99.9162	1190	589.382	1.56519	1789.16	-0.789461	1.51261	1.0084	0.420168
VDNA002B2	11074	tripartite motif containing 31	BC016866	sample	HORF11002B2	TRIM31	VDNA002	B2	1797	100	1797	350.084	0.40446	5102.2	3.04515	0.66778	0.500835	0.33389
VDNA002B3	Empty	Empty	Empty	sample	HORF11002B3	Empty	VDNA002	B3	3442	16.3568	452	1105.84	4.0703	2157.68	-0.362922	1.99115	1.99115	0.663717
VDNA002B4	9607	CART prepropeptide	BC029882	sample	HORF11002B4	CARTPT	VDNA002	B4	3128	6.20205	185	61.8973	-0.99341	1849.46	-0.719661	0	0	0
VDNA002B5	6990	dynein, light chain, Tctex-type 3	BC000968	sample	HORF11002B5	DYNLT3	VDNA002	B5	2812	100	2812	381.029	0.554561	2175.51	-0.342288	0.782361	0.462304	0.213371
VDNA002B6	9374	palmitoyl-protein thioesterase 2	BC035574	sample	HORF11002B6	PPT2	VDNA002	B6	2180	80.6422	1669	13.8706	-1.22637	2262.68	-0.24139	0.0599161	0	0
VDNA002B7	2577	G antigen 5	BC031628	sample	HORF11002B7	GAGE5	VDNA002	B7	1202	100	1202	26.6414	-1.16442	2371.5	-0.11544	0.0831947	0	0
VDNA002B8	9814	Sfi1 homolog, spindle assembly associated (yeast)	BC033613	sample	HORF11002B8	SFI1	VDNA002	B8	2301	100	2301	397.018	0.632115	5281.57	3.25275	0.825728	0.564972	0.217297
VDNA002B9	Empty	Empty	Empty	sample	HORF11002B9	Empty	VDNA002	B9	2314	26.1452	420	274.71	0.0388503	3939.19	1.69904	0.47619	0.47619	0
VDNA002C1	5015	orthodenticle homeobox 2	BC032579	sample	HORF11002C1	OTX2	VDNA002	C1	1947	99.9486	1941	4470.15	20.3891	6118.36	4.22128	6.33694	5.87326	2.11231
VDNA002C10	79777	acyl-CoA binding domain containing 4	BC029164	sample	HORF11002C10	ACBD4	VDNA002	C10	3599	34.5652	1117	112.331	-0.748777	3163.87	0.801665	0.0895255	0.0895255	0.0895255
VDNA002C11	374768	spermatid maturation 1	BC033882	sample	HORF11002C11	SPEM1	VDNA002	C11	3338	99.7603	3304	23.4597	-1.17985	2958.27	0.563704	0.090799	0.0302663	0
VDNA002C12	NA	NA	NA	vector	NA	NA	VDNA002	C12	629	99.841	628	2158.08	9.17429	4752.75	2.64069	3.02548	2.38854	0.955414
VDNA002C2	Empty	Empty	Empty	sample	HORF11002C2	Empty	VDNA002	C2	3183	6.28338	16	257.5	-0.0446257	20185.9	20.5034	0	0	0
VDNA002C3	2168	fatty acid binding protein 1, liver	BC032801	sample	HORF11002C3	FABP1	VDNA002	C3	1463	99.7266	1454	382.832	0.563307	2402.28	-0.0798176	0.481431	0.137552	0.137552
VDNA002C4	563	alpha-2-glycoprotein 1, zinc-binding	BC033830	sample	HORF11002C4	AZGP1	VDNA002	C4	2840	96.338	2665	250.538	-0.078395	2008.62	-0.535448	0.412758	0.262664	0.150094
VDNA002C5	Empty	Empty	Empty	sample	HORF11002C5	Empty	VDNA002	C5	2219	100	2219	202.973	-0.309115	2917.41	0.516405	0.630915	0.405588	0.135196
VDNA002C6	8336	histone cluster 1, H2am	BC032756	sample	HORF11002C6	HIST1H2AM	VDNA002	C6	2520	98.2143	2430	405.331	0.67244	2436.21	-0.0405491	0.493827	0.493827	0.246914
VDNA002C7	6210	ribosomal protein S15a	BC046113,BC030569	sample	HORF11002C7	RPS15A	VDNA002	C7	1569	100	1569	357.514	0.440498	2580.68	0.126667	0.318674	0.191205	0.12747
VDNA002C8	56986	DTW domain containing 1	BC032535	sample	HORF11002C8	DTWD1	VDNA002	C8	3044	97.0762	2896	197.979	-0.333337	1865.58	-0.701005	0.448895	0.310773	0.103591
VDNA002C9	57494	ribosomal modification protein rimK-like family member B	BC033793	sample	HORF11002C9	RIMKLB	VDNA002	C9	3890	27.8406	823	227.468	-0.190299	5418.07	3.41075	0.121507	0.243013	0.121507
VDNA002D1	254228	family with sequence similarity 26, member E	BC032556	sample	HORF11002D1	FAM26E	VDNA002	D1	3068	99.4459	3028	385.042	0.574027	3588.42	1.29306	0.561427	0.363276	0.165125
VDNA002D10	79956	endoplasmic reticulum metallopeptidase 1	BC031630	sample	HORF11002D10	ERMP1	VDNA002	D10	4498	47.8657	1977	281.872	0.0735901	1562.95	-1.05128	0.30349	0.202327	0.0505817
VDNA002D11	285154	chromosome 2 open reading frame 58	BC031410	sample	HORF11002D11	C2orf58	VDNA002	D11	2049	98.6823	1972	207.214	-0.288541	2964.23	0.570605	0.507099	0.35497	0.15213
VDNA002D12	NA	NA	NA	vector	NA	NA	VDNA002	D12	1702	99.765	1696	396.09	0.627613	1544.65	-1.07246	0.412736	0.412736	0.353774
VDNA002D2	27241	Bardet-Biedl syndrome 9	BC032715	sample	HORF11002D2	BBS9	VDNA002	D2	3223	98.9451	3151	184.17	-0.400316	3053.99	0.674491	0.349096	0.31736	0.222152
VDNA002D3	4693	Norrie disease (pseudoglioma)	BC029901	sample	HORF11002D3	NDP	VDNA002	D3	1191	94.3745	1105	99.7385	-0.809859	3073.76	0.697373	0.542986	0.180995	0
VDNA002D4	56259	catenin, beta like 1	BC036739	sample	HORF11002D4	CTNNBL1	VDNA002	D4	2886	100	2886	93.6095	-0.839588	2086.16	-0.445704	0.17325	0.1386	0.10395
VDNA002D5	405752	NA	BC036746	sample	HORF11002D5	NA	VDNA002	D5	3614	54.0122	1441	84.6357	-0.883116	889.679	-1.83055	0.277585	0.138793	0.0693963
VDNA002D6	Empty	Empty	Empty	sample	HORF11002D6	Empty	VDNA002	D6	2886	1.07415	19	23584.3	113.103	11372.2	10.3022	47.3684	31.5789	15.7895
VDNA002D7	57157	putative homeodomain transcription factor 2	BC032334	sample	HORF11002D7	PHTF2	VDNA002	D7	3933	0.177981	0	0	-1.29365	0	-2.86029	0	0	0
VDNA002D8	93377	oligodendrocytic myelin paranodal and inner loop protein	BC033737	sample	HORF11002D8	OPALIN	VDNA002	D8	3775	1.08609	30	226.5	-0.194993	365.6	-2.43713	3.33333	0	0
VDNA002D9	51023	mitochondrial ribosomal protein S18C	BC005186	sample	HORF11002D9	MRPS18C	VDNA002	D9	1667	95.3209	1546	524.188	1.24896	2091.32	-0.439731	0.646831	0.452781	0.194049
VDNA002E1	1845	dual specificity phosphatase 3	BC035701	sample	HORF11002E1	DUSP3	VDNA002	E1	3696	99.9188	3656	659.844	1.90697	3842.22	1.58681	1.01204	0.738512	0.519694
VDNA002E10	1139	cholinergic receptor, nicotinic, alpha 7	BC037571	sample	HORF11002E10	CHRNA7	VDNA002	E10	3454	99.6815	3396	147.278	-0.579265	2126	-0.399593	0.32391	0.206125	0.0883392
VDNA002E11	285600	KIAA0825	BC035515	sample	HORF11002E11	KIAA0825	VDNA002	E11	3016	99.569	2965	285.471	0.0910504	1720.4	-0.869046	0.472175	0.438449	0.236088
VDNA002E12	NA	NA	NA	SLUG	NA	NA	VDNA002	E12	1981	96.4664	1868	5143.18	23.6537	6789.94	4.99859	5.78158	4.87152	3.90792
VDNA002E2	Empty	Empty	Empty	sample	HORF11002E2	Empty	VDNA002	E2	4404	61.0127	2487	113.756	-0.741864	2836.8	0.423104	0.281464	0.160836	0
VDNA002E3	55967	NADH dehydrogenase (ubiquinone) 1 alpha subcomplex, 12	BC005936	sample	HORF11002E3	NDUFA12	VDNA002	E3	3734	98.6877	3624	164.063	-0.497849	950.871	-1.75972	0.220751	0.220751	0.137969
VDNA002E4	9290	G protein-coupled receptor 55	BC032694	sample	HORF11002E4	GPR55	VDNA002	E4	3877	2.992	72	92.5139	-0.844902	191.556	-2.63857	0	0	0
VDNA002E5	55850	unconventional SNARE in the ER 1 homolog (S. cerevisiae)	BC006005	sample	HORF11002E5	USE1	VDNA002	E5	3831	2.40146	53	531.415	1.28402	5133.47	3.08135	0	0	0
VDNA002E6	29909	G protein-coupled receptor 171	BC036815	sample	HORF11002E6	GPR171	VDNA002	E6	4838	0.909467	7	1191.71	4.48685	7136.14	5.3993	14.2857	0	0
VDNA002E7	128821	cystatin 9-like	BC029656	sample	HORF11002E7	CST9L	VDNA002	E7	4904	27.6509	1228	375.959	0.529969	2347.09	-0.14369	0.570033	0.732899	0.732899
VDNA002E8	3043	hemoglobin, beta	BC007075	sample	HORF11002E8	HBB	VDNA002	E8	2437	100	2437	127.759	-0.673943	1634.06	-0.968977	0.451375	0.246204	0
VDNA002E9	83937	Ras association (RalGDS/AF-6) domain family member 4	BC032593	sample	HORF11002E9	RASSF4	VDNA002	E9	4634	57.7687	2491	239.234	-0.133228	2158.8	-0.361632	0.361301	0.240867	0.120434
VDNA002F1	1482	NK2 transcription factor related, locus 5 (Drosophila)	BC025711	sample	HORF11002F1	NKX2-5	VDNA002	F1	2870	42.439	1100	4506.58	20.5658	2677.21	0.238392	6.72727	6.27273	3.36364
VDNA002F10	10842	chromosome 7 open reading frame 16	BC028094	sample	HORF11002F10	C7orf16	VDNA002	F10	1617	99.7526	1608	422.152	0.754029	2081.04	-0.451632	0.621891	0.435323	0.373134
VDNA002F11	93973	ARP8 actin-related protein 8 homolog (yeast)	BC032744	sample	HORF11002F11	ACTR8	VDNA002	F11	2604	99.1551	2564	555.759	1.4021	2321.19	-0.173671	0.897036	0.624025	0.312012
VDNA002F12	NA	NA	NA	SLUG	NA	NA	VDNA002	F12	2162	99.2599	2136	4183.76	19	9883.58	8.57927	4.86891	4.58801	3.46442
VDNA002F2	Empty	Empty	Empty	sample	HORF11002F2	Empty	VDNA002	F2	2758	89.0138	2397	127.317	-0.676089	1807.25	-0.768525	0.500626	0.125156	0.0834376
VDNA002F3	58490	regulation of nuclear pre-mRNA domain containing 1B	BC033629	sample	HORF11002F3	RPRD1B	VDNA002	F3	4005	17.3533	578	9.83218	-1.24596	902.446	-1.81577	0.346021	0	0
VDNA002F4	8468	FK506 binding protein 6, 36kDa	BC036817	sample	HORF11002F4	FKBP6	VDNA002	F4	2860	99.0909	2803	183.048	-0.405761	2158.92	-0.361486	0.285408	0.285408	0.142704
VDNA002F5	9246	ubiquitin-conjugating enzyme E2L 6	BC032491	sample	HORF11002F5	UBE2L6	VDNA002	F5	2481	100	2481	104.427	-0.787116	2472.08	0.000976747	0.241838	0.161225	0.0806127
VDNA002F6	2764	glia maturation factor, beta	BC005359	sample	HORF11002F6	GMFB	VDNA002	F6	2059	99.9514	2054	266.7	0	3012.94	0.626978	0.584226	0.292113	0.146056
VDNA002F7	323	amyloid beta (A4) precursor protein-binding, family B, member 2	BC027946	sample	HORF11002F7	APBB2	VDNA002	F7	3280	88.8415	2824	113.364	-0.743767	1581.08	-1.03029	0.283286	0.247875	0.0354108
VDNA002F8	114900	C1q and tumor necrosis factor related protein 4	BC035628	sample	HORF11002F8	C1QTNF4	VDNA002	F8	4025	32.323	1109	177.894	-0.430758	1430.69	-1.20437	0.180343	0.0901713	0.0901713
VDNA002F9	22949	prostaglandin reductase 1	BC035228	sample	HORF11002F9	PTGR1	VDNA002	F9	2108	100	2106	424.675	0.766269	5629.48	3.65544	0.949668	0.617284	0.189934
VDNA002G1	282966	chromosome 10 open reading frame 53	BC028127	sample	HORF11002G1	C10orf53	VDNA002	G1	2077	100	2075	1068.63	3.8898	4050.97	1.82842	1.68675	1.68675	0.915663
VDNA002G10	22977	aldo-keto reductase family 7, member A3 (aflatoxin aldehyde reductase)	BC025709	sample	HORF11002G10	AKR7A3	VDNA002	G10	2540	97.9921	2449	736.755	2.28003	3943.46	1.704	1.06166	0.775827	0.449163
VDNA002G11	84191	family with sequence similarity 96, member A	BC008865	sample	HORF11002G11	FAM96A	VDNA002	G11	1936	100	1936	367.963	0.491184	3217.57	0.863824	0.413223	0.36157	0.206612
VDNA002G12	NA	NA	NA	no1ary	NA	Empty	VDNA002	G12	2779	0.287873	4	17.75	-1.20755	4743.25	2.62969	0	0	0
VDNA002G2	23585	transmembrane protein 50A	BC066908,BC007341	sample	HORF11002G2	TMEM50A	VDNA002	G2	1676	100	1676	672.634	1.96901	2490.78	0.0226135	1.07399	0.536993	0.417661
VDNA002G3	79133	chromosome 20 open reading frame 7	BC005984	sample	HORF11002G3	C20orf7	VDNA002	G3	1925	100	1925	285.902	0.0931393	1952.46	-0.600448	0.935065	0.571429	0.207792
VDNA002G4	200014	coiled-coil and C2 domain containing 1B	BC007912	sample	HORF11002G4	CC2D1B	VDNA002	G4	2820	100	2820	266.768	0.000331499	3494.49	1.18434	0.602837	0.496454	0.212766
VDNA002G5	207063	dehydrogenase/reductase (SDR family) X-linked	BC032340	sample	HORF11002G5	DHRSX	VDNA002	G5	3079	39.6557	1155	58.8987	-1.00796	1411.59	-1.22647	0.17316	0.17316	0.0865801
VDNA002G6	7039	transforming growth factor, alpha	BC005308	sample	HORF11002G6	TGFA	VDNA002	G6	448	100	448	1489.77	5.9326	1645.17	-0.956119	4.24107	2.00893	0.446429
VDNA002G7	3557	interleukin 1 receptor antagonist	BC009745	sample	HORF11002G7	IL1RN	VDNA002	G7	2476	99.9596	2468	177.81	-0.431166	1826.65	-0.746069	0.324149	0.243112	0.121556
VDNA002G8	6392	succinate dehydrogenase complex, subunit D, integral membrane protein	BC022350,BC015992,BC015188,BC009574,BC005263	sample	HORF11002G8	SDHD	VDNA002	G8	3897	98.563	3773	127.646	-0.674491	3211.86	0.857213	0.371058	0.185529	0.0265041
VDNA002G9	136	adenosine A2b receptor	BC025722	sample	HORF11002G9	ADORA2B	VDNA002	G9	3924	29.5362	1102	34.9519	-1.12411	4230.01	2.03565	0.0907441	0.0907441	0
VDNA002H1	161253	RAS (RAD and GEM)-like GTP binding 2	BC035663	sample	HORF11002H1	REM2	VDNA002	H1	3340	99.5808	3312	288.062	0.10362	2251.99	-0.253765	0.634058	0.332126	0.120773
VDNA002H10	132228	chromosome 3 open reading frame 45	BC028000	sample	HORF11002H10	C3orf45	VDNA002	H10	3481	16.231	519	322.295	0.269666	4289.76	2.10481	1.34875	0.578035	0
VDNA002H11	2966	general transcription factor IIH, polypeptide 2, 44kDa	BC005345	sample	HORF11002H11	GTF2H2	VDNA002	H11	2640	94.5455	2402	600.407	1.61867	2770.42	0.346276	0.541216	0.374688	0.249792
VDNA002H12	NA	NA	NA	no1ary	NA	Empty	VDNA002	H12	3246	0.123229	1	0	-1.29365	1211	-1.45864	0	0	0
VDNA002H2	8034	solute carrier family 25 (mitochondrial carrier; Graves disease autoantigen), member 16	BC030266	sample	HORF11002H2	SLC25A16	VDNA002	H2	3618	79.8784	2656	193.157	-0.356728	2479.67	0.00975127	0.451807	0.301205	0.0753012
VDNA002H3	7134	troponin C type 1 (slow)	BC030244	sample	HORF11002H3	TNNC1	VDNA002	H3	2809	99.7152	2779	203.768	-0.305255	2175.03	-0.342837	0.43181	0.359842	0.179921
VDNA002H4	9403	15 kDa selenoprotein	BC016359,BC005294	sample	HORF11002H4	42248	VDNA002	H4	2661	99.9248	2654	98.3259	-0.816711	2625.77	0.178862	0.452148	0.150716	0.075358
VDNA002H5	55312	riboflavin kinase	BC007069	sample	HORF11002H5	RFK	VDNA002	H5	1530	99.7386	1525	284.214	0.0849513	1889.36	-0.673485	0.721311	0.459016	0.196721
VDNA002H6	27294	dihydrodiol dehydrogenase (dimeric)	BC032730	sample	HORF11002H6	DHDH	VDNA002	H6	2783	99.7485	2741	321.693	0.266748	2519.82	0.0562298	0.255381	0.182415	0.109449
VDNA002H7	51714	selenoprotein T	BC036738	sample	HORF11002H7	SELT	VDNA002	H7	1232	100	1232	244.925	-0.105624	2341.35	-0.150337	0.730519	0.324675	0.0811688
VDNA002H8	3198	homeobox A1	BC032547	sample	HORF11002H8	HOXA1	VDNA002	H8	3920	68.648	2355	89.217	-0.860894	2691.44	0.254862	0.169851	0.127389	0.0849257
VDNA002H9	23144	zinc finger CCCH-type containing 3	BC034435	sample	HORF11002H9	ZC3H3	VDNA002	H9	3340	99.521	3301	375.089	0.525748	2922.69	0.522516	0.454408	0.454408	0.212057
VDNA003A1	6256	retinoid X receptor, alpha	BC007925	sample	HORF11003A1	RXRA	VDNA003	A1	2252	0.44405	4	9.25	-1.34091	2667	0.303098	0	0	0
VDNA003A10	6391	succinate dehydrogenase complex, subunit C, integral membrane protein, 15kDa	BC033626	sample	HORF11003A10	SDHC	VDNA003	A10	1062	100	1059	147.391	-0.589989	2334.48	-0.0236119	0.661001	0.283286	0.0944287
VDNA003A11	84964	alkB, alkylation repair homolog 6 (E. coli)	BC007601	sample	HORF11003A11	ALKBH6	VDNA003	A11	1060	100	1057	738.928	2.62555	1729.92	-0.617624	0.473037	0.473037	0.189215
VDNA003A12	NA	NA	NA	vector	NA	NA	VDNA003	A12	396	100	395	1514.76	6.84292	14573.9	12.0021	3.5443	2.53165	1.01266
VDNA003A2	912	CD1d molecule	BC027926	sample	HORF11003A2	CD1D	VDNA003	A2	3037	55.9763	1579	705.595	2.44436	2217.52	-0.138533	0.633312	0.696643	0.569981
VDNA003A3	84904	chromosome 9 open reading frame 100	BC033666	sample	HORF11003A3	C9orf100	VDNA003	A3	2156	99.2579	2114	508.461	1.37276	3233.87	0.86007	0.709555	0.520341	0.331126
VDNA003A4	5378	PMS1 postmeiotic segregation increased 1 (S. cerevisiae)	BC008410	sample	HORF11003A4	PMS1	VDNA003	A4	1593	99.7489	1584	1028.24	4.1982	1627.6	-0.718158	0.631313	0.505051	0.252525
VDNA003A5	5967	regenerating islet-derived 1 alpha	BC005350	sample	HORF11003A5	REG1A	VDNA003	A5	1650	98.4242	1603	54.9064	-1.09273	2312.84	-0.0448769	0.187149	0.062383	0
VDNA003A6	201266	solute carrier family 39 (metal ion transporter), member 11	BC035631	sample	HORF11003A6	SLC39A11	VDNA003	A6	2051	85.8606	1705	81.8317	-0.946364	2433.62	0.073791	0.293255	0.117302	0.058651
VDNA003A7	84152	protein phosphatase 1, regulatory (inhibitor) subunit 1B	BC001519	sample	HORF11003A7	PPP1R1B	VDNA003	A7	1201	100	1201	144.755	-0.604317	2367.51	0.0088415	0.499584	0.333056	0
VDNA003A8	Empty	Empty	Empty	sample	HORF11003A8	Empty	VDNA003	A8	1401	100	1401	520.212	1.43663	2100.95	-0.253072	1.21342	0.571021	0.356888
VDNA003A9	8477	G protein-coupled receptor 65	BC035633	sample	HORF11003A9	GPR65	VDNA003	A9	1976	5.97166	10	108.2	-0.803028	5578.1	3.16337	0	0	0
VDNA003B1	Empty	Empty	Empty	sample	HORF11003B1	Empty	VDNA003	B1	1830	99.9454	1816	261.029	0.0277383	2773.32	0.407562	0.660793	0.330396	0.165198
VDNA003B10	Empty	Empty	Empty	sample	HORF11003B10	Empty	VDNA003	B10	1959	100	1959	385.688	0.70537	3053.09	0.682445	0.816743	0.306279	0.102093
VDNA003B11	9521	eukaryotic translation elongation factor 1 epsilon 1	BC005291	sample	HORF11003B11	EEF1E1	VDNA003	B11	2422	99.8348	2412	170.155	-0.466246	4363.1	1.96959	0.497512	0.248756	0.0829187
VDNA003B12	NA	NA	NA	vector	NA	NA	VDNA003	B12	552	99.8188	551	520.964	1.44072	8935.9	6.46255	0.544465	0.544465	0.362976
VDNA003B2	152028	NA	BC027449	sample	HORF11003B2	NA	VDNA003	B2	359	99.1643	350	1387.23	6.14969	2450.49	0.0903696	2	1.14286	0.857143
VDNA003B3	2767	guanine nucleotide binding protein (G protein), alpha 11 (Gq class)	BC001528	sample	HORF11003B3	GNA11	VDNA003	B3	1838	97.1164	1758	310.305	0.2956	2287.63	-0.0696475	0.568828	0.341297	0.113766
VDNA003B4	694	B-cell translocation gene 1, anti-proliferative	BC064953,BC016759	sample	HORF11003B4	BTG1	VDNA003	B4	2720	98.125	2598	1010.29	4.10063	2509.69	0.148534	1.77059	1.11624	0.461894
VDNA003B5	136306	SVOP-like	BC036796	sample	HORF11003B5	SVOPL	VDNA003	B5	3074	80.9694	2341	55.4186	-1.08994	1626.99	-0.718749	0.213584	0.0854336	0.0427168
VDNA003B6	11094	chromosome 9 open reading frame 7	BC030558	sample	HORF11003B6	C9orf7	VDNA003	B6	2070	96.715	1935	92.016	-0.891002	1889.67	-0.460662	0.465116	0.0516796	0
VDNA003B7	29100	transmembrane protein 208	BC013412	sample	HORF11003B7	TMEM208	VDNA003	B7	810	100	809	424.781	0.91788	1575.57	-0.76928	0.618047	0.247219	0.247219
VDNA003B8	8076	microfibrillar associated protein 5	BC005901	sample	HORF11003B8	MFAP5	VDNA003	B8	2193	72.8682	1443	223.853	-0.174348	3877.77	1.49273	0.762301	0.4158	0.2079
VDNA003B9	1806	dihydropyrimidine dehydrogenase	BC008379	sample	HORF11003B9	DPYD	VDNA003	B9	1288	100	1288	488.239	1.26283	2644.99	0.281471	0.543478	0.388199	0.15528
VDNA003C1	Empty	Empty	Empty	sample	HORF11003C1	Empty	VDNA003	C1	280	99.6429	279	1299.35	5.67197	1688.06	-0.658752	3.22581	1.43369	0
VDNA003C10	25963	transmembrane protein 87A	BC005335	sample	HORF11003C10	TMEM87A	VDNA003	C10	3073	99.9675	3056	135.684	-0.653629	1577.35	-0.767523	0.196335	0.13089	0.0981675
VDNA003C11	58526	MID1 interacting protein 1 (gastrulation specific G12 homolog (zebrafish))	BC019332,BC008908	sample	HORF11003C11	MID1IP1	VDNA003	C11	1675	100	1675	894.843	3.47309	3036.9	0.666536	1.13433	0.955224	0.41791
VDNA003C12	NA	NA	NA	vector	NA	NA	VDNA003	C12	452	99.5575	450	974.673	3.90705	4391.82	1.9978	0.666667	0.666667	0.666667
VDNA003C2	115795	chromosome 3 open reading frame 24	BC028122	sample	HORF11003C2	C3orf24	VDNA003	C2	1911	100	1911	1246.98	5.38726	3366.03	0.989924	2.14547	1.20356	0.313972
VDNA003C3	84332	DPY30 domain containing 2	BC007374	sample	HORF11003C3	DYDC2	VDNA003	C3	1598	100	1598	348.17	0.501429	3775.25	1.392	0.813517	0.625782	0.312891
VDNA003C4	54952	tRNA selenocysteine 1 associated protein 1	BC039879	sample	HORF11003C4	TRNAU1AP	VDNA003	C4	1639	100	1639	77.4619	-0.970118	2840.31	0.473382	0.305064	0.122026	0
VDNA003C5	Empty	Empty	Empty	sample	HORF11003C5	Empty	VDNA003	C5	2740	87.2263	2289	300.594	0.242808	1598.14	-0.747102	0.655308	0.436872	0.262123
VDNA003C6	Empty	Empty	Empty	sample	HORF11003C6	Empty	VDNA003	C6	2025	97.284	1954	140.212	-0.629011	3780.52	1.39718	0.35824	0.153531	0.0511771
VDNA003C7	901	cyclin G2	BC032518	sample	HORF11003C7	CCNG2	VDNA003	C7	1264	100	1264	1207.64	5.17343	3248.24	0.874187	1.42405	0.870253	0.474684
VDNA003C8	3824	killer cell lectin-like receptor subfamily D, member 1	BC028009	sample	HORF11003C8	KLRD1	VDNA003	C8	2756	100	2753	194.239	-0.335329	2007.78	-0.344608	0.762804	0.290592	0.108972
VDNA003C9	10656	KH domain containing, RNA binding, signal transduction associated 3	BC032606	sample	HORF11003C9	KHDRBS3	VDNA003	C9	2954	97.3257	2794	33.423	-1.20951	1410.39	-0.931572	0.107373	0.035791	0
VDNA003D1	6747	signal sequence receptor, gamma (translocon-associated protein gamma)	BC017203	sample	HORF11003D1	SSR3	VDNA003	D1	1859	100	1859	132.314	-0.671948	3035.7	0.665358	0.484131	0.107585	0.0537924
VDNA003D10	8048	cysteine and glycine-rich protein 3 (cardiac LIM protein)	BC005900	sample	HORF11003D10	CSRP3	VDNA003	D10	2790	99.8925	2787	238.366	-0.0954588	2453.04	0.0928724	0.430571	0.287047	0.215285
VDNA003D11	93190	chromosome 1 open reading frame 158	BC029894	sample	HORF11003D11	C1orf158	VDNA003	D11	3707	67.44	2364	380.475	0.677033	1466.38	-0.876562	0.465313	0.380711	0.211506
VDNA003D12	NA	NA	NA	vector	NA	NA	VDNA003	D12	936	99.8932	935	886.421	3.42732	2286.35	-0.0709104	1.28342	0.641711	0.427807
VDNA003D2	55245	ubiquinol-cytochrome c reductase complex chaperone	BC008871	sample	HORF11003D2	UQCC	VDNA003	D2	3422	0.496786	10	5861	30.4687	3680.3	1.29871	10	10	0
VDNA003D3	2882	glutathione peroxidase 7	BC032788	sample	HORF11003D3	GPX7	VDNA003	D3	4089	24.3091	932	53.9635	-1.09785	3423.97	1.04685	0.214592	0.107296	0.107296
VDNA003D4	6759	synovial sarcoma, X breakpoint 4	BC005325	sample	HORF11003D4	SSX4	VDNA003	D4	3027	99.4054	2959	95.1893	-0.873753	2186.12	-0.169388	0.337952	0.168976	0.0337952
VDNA003D5	81579	phospholipase A2, group XIIA	BC017218	sample	HORF11003D5	PLA2G12A	VDNA003	D5	4302	3.0451	121	72.7851	-0.99554	384.405	-1.93964	0	0	0
VDNA003D6	5880	ras-related C3 botulinum toxin substrate 2 (rho family, small GTP binding protein Rac2)	BC001485	sample	HORF11003D6	RAC2	VDNA003	D6	2145	100	2144	257.076	0.00624925	2530.34	0.168826	0.279851	0.233209	0.186567
VDNA003D7	91445	ring finger protein 185	BC035684,BC009504	sample	HORF11003D7	RNF185	VDNA003	D7	4370	93.2265	3880	121.598	-0.730196	1979.51	-0.372393	0.231959	0.128866	0.103093
VDNA003D8	Empty	Empty	Empty	sample	HORF11003D8	Empty	VDNA003	D8	2843	100	2843	240.563	-0.0835153	5174.33	2.76666	0.59796	0.422089	0.211045
VDNA003D9	2760	GM2 ganglioside activator	BC009273	sample	HORF11003D9	GM2A	VDNA003	D9	1566	100	1565	370.921	0.625103	1855.39	-0.494337	0.255591	0.127796	0.127796
VDNA003E1	6191	ribosomal protein S4, X-linked	BC007308	sample	HORF11003E1	RPS4X	VDNA003	E1	1840	99.9457	1839	254.436	-0.00810408	2000.22	-0.352043	0.326264	0.21751	0.163132
VDNA003E10	200931	organic solute transporter alpha	BC029606	sample	HORF11003E10	OSTalpha	VDNA003	E10	2290	99.9127	2281	309.723	0.292436	3309.05	0.933937	0.350723	0.263043	0.131521
VDNA003E11	54469	zinc finger, AN1-type domain 6	BC005283	sample	HORF11003E11	ZFAND6	VDNA003	E11	2160	100	2159	515.365	1.41028	2183.53	-0.171934	1.25058	0.648448	0.185271
VDNA003E12	NA	NA	NA	SLUG	NA	NA	VDNA003	E12	2233	98.1639	2132	6640.04	34.7035	7315.33	4.87027	9.24015	6.94184	4.26829
VDNA003E2	8562	density-regulated protein	BC007860	sample	HORF11003E2	DENR	VDNA003	E2	1671	100	1671	344.533	0.481656	3445.5	1.068	0.897666	0.658288	0.179533
VDNA003E3	5052	peroxiredoxin 1	BC021683,BC007063	sample	HORF11003E3	PRDX1	VDNA003	E3	1661	100	1661	327.619	0.389714	1954.87	-0.3966	0.842866	0.421433	0
VDNA003E4	85004	RAS-like, estrogen-regulated, growth inhibitor	BC007997	sample	HORF11003E4	RERG	VDNA003	E4	3158	100	3158	115.453	-0.7636	2058.59	-0.294693	0.221659	0.158328	0.0949968
VDNA003E5	969	CD69 molecule	BC007037	sample	HORF11003E5	CD69	VDNA003	E5	2533	100	2533	189.629	-0.36039	1935.62	-0.415513	0.552704	0.236873	0.0789578
VDNA003E6	260294	NOP2/Sun domain family, member 5 pseudogene 2	BC007488	sample	HORF11003E6	NSUN5P2	VDNA003	E6	1570	100	1570	282.787	0.14601	1461.65	-0.881205	0.44586	0.44586	0.318471
VDNA003E7	51397	COMM domain containing 10	BC005179	sample	HORF11003E7	COMMD10	VDNA003	E7	1537	100	1537	365.793	0.597226	6154.45	3.72966	0.455433	0.325309	0.130124
VDNA003E8	81559	tripartite motif containing 11	BC011629	sample	HORF11003E8	TRIM11	VDNA003	E8	2846	100	2845	1056.94	4.35422	3601.88	1.22165	0.773286	0.702988	0.281195
VDNA003E9	83941	TM2 domain containing 1	BC029486	sample	HORF11003E9	TM2D1	VDNA003	E9	2701	99.3336	2659	232.026	-0.129919	1456.24	-0.886523	0.60173	0.300865	0.150432
VDNA003F1	Empty	Empty	Empty	sample	HORF11003F1	Empty	VDNA003	F1	3141	82.5533	2521	265.904	0.0542395	1443.41	-0.89913	0.515668	0.317334	0.0793336
VDNA003F10	8773	synaptosomal-associated protein, 23kDa	BC003686	sample	HORF11003F10	SNAP23	VDNA003	F10	3519	100	3519	119.457	-0.741838	1247.02	-1.09209	0.341006	0.19892	0.0284172
VDNA003F11	123228	SUMO/sentrin specific peptidase family member 8	BC031411	sample	HORF11003F11	SENP8	VDNA003	F11	1671	100	1671	408.792	0.830966	2965.5	0.596385	0.837822	0.658288	0.239378
VDNA003F12	NA	NA	NA	SLUG	NA	NA	VDNA003	F12	2368	97.5507	2249	5607.04	29.0882	9451.82	6.96946	7.33659	5.82481	3.6016
VDNA003F2	64288	zinc finger protein 323	BC008490	sample	HORF11003F2	ZNF323	VDNA003	F2	2132	98.7805	2073	182.198	-0.40078	3429.61	1.0524	0.67535	0.241196	0.0482393
VDNA003F3	51228	glycolipid transfer protein	BC009932	sample	HORF11003F3	GLTP	VDNA003	F3	3567	39.0244	1314	110.858	-0.788577	1899.45	-0.451049	0.152207	0.0761035	0
VDNA003F4	84836	abhydrolase domain containing 14B	BC007234	sample	HORF11003F4	ABHD14B	VDNA003	F4	1260	100	1260	133.308	-0.666543	3647.42	1.2664	0.0793651	0.0793651	0.0793651
VDNA003F5	196383	Rab interacting lysosomal protein-like 2	BC013042	sample	HORF11003F5	RILPL2	VDNA003	F5	2322	100	2322	173.841	-0.446209	3590.62	1.2106	0.129199	0.129199	0.0861326
VDNA003F6	7078	TIMP metallopeptidase inhibitor 3	BC014277	sample	HORF11003F6	TIMP3	VDNA003	F6	3213	71.2107	2141	195.131	-0.330477	4354.87	1.9615	0.747314	0.186829	0.0934143
VDNA003F7	57095	PITH (C-terminal proteasome-interacting domain of thioredoxin-like) domain containing 1	BC017208	sample	HORF11003F7	PITHD1	VDNA003	F7	2210	92.0814	1984	19.746	-1.28386	3294.11	0.919256	0.201613	0	0
VDNA003F8	147719	LY6/PLAUR domain containing 4	BC034629	sample	HORF11003F8	LYPD4	VDNA003	F8	4579	81.0876	3375	184.631	-0.387558	2349.52	-0.0088415	0.296296	0.148148	0.118519
VDNA003F9	5997	regulator of G-protein signaling 2, 24kDa	BC007049	sample	HORF11003F9	RGS2	VDNA003	F9	2373	99.9157	2365	353.667	0.531311	1511.82	-0.831913	0.761099	0.422833	0.211416
VDNA003G1	116442	RAB39B, member RAS oncogene family	BC009714	sample	HORF11003G1	RAB39B	VDNA003	G1	2755	96.9873	2603	95.1064	-0.874203	2704.16	0.339612	0.26892	0.115252	0
VDNA003G10	338339	C-type lectin domain family 4, member D	BC032313	sample	HORF11003G10	CLEC4D	VDNA003	G10	962	100	962	158.159	-0.531455	1814.06	-0.534947	0.31185	0.31185	0.10395
VDNA003G11	5868	RAB5A, member RAS oncogene family	BC018288,BC001267	sample	HORF11003G11	RAB5A	VDNA003	G11	1187	100	1187	481.202	1.22458	1823.13	-0.526035	1.60067	0.673968	0.084246
VDNA003G12	NA	NA	NA	no1ary	NA	Empty	VDNA003	G12	2720	0.0735294	1	0	-1.39119	78712	75.0204	0	0	0
VDNA003G2	Empty	Empty	Empty	sample	HORF11003G2	Empty	VDNA003	G2	2211	100	2211	421.148	0.89813	4637.41	2.2391	0.768883	0.723654	0.135685
VDNA003G3	9166	estrogen receptor binding site associated, antigen, 9	BC022506,BC017729	sample	HORF11003G3	EBAG9	VDNA003	G3	3008	86.8684	2539	182.588	-0.398659	2257.99	-0.0987691	0.512013	0.236314	0.0787712
VDNA003G4	84895	family with sequence similarity 73, member B	BC009114	sample	HORF11003G4	FAM73B	VDNA003	G4	3177	99.4334	3118	254.777	-0.00624925	3149.88	0.777548	0.449006	0.320718	0.192431
VDNA003G5	54997	tescalcin	BC015221	sample	HORF11003G5	TESC	VDNA003	G5	3087	100	3087	330.356	0.404591	2392.21	0.0331018	0.388727	0.291545	0.226757
VDNA003G6	7072	TIA1 cytotoxic granule-associated RNA binding protein	BC015944	sample	HORF11003G6	TIA1	VDNA003	G6	3436	99.8545	3424	464.999	1.1365	1348.83	-0.992058	0.554907	0.496495	0.321262
VDNA003G7	84193	SET domain containing 3	BC009054	sample	HORF11003G7	SETD3	VDNA003	G7	1830	100	1830	135.18	-0.656365	3635.71	1.25489	0.218579	0.10929	0.0546448
VDNA003G8	113177	IZUMO family member 4	BC014609	sample	HORF11003G8	IZUMO4	VDNA003	G8	1937	100	1936	157.024	-0.537626	2015.93	-0.336608	0.516529	0.309917	0.154959
VDNA003G9	932	membrane-spanning 4-domains, subfamily A, member 3 (hematopoietic cell-specific)	BC008487	sample	HORF11003G9	MS4A3	VDNA003	G9	471	97.6645	460	1110.67	4.64633	1543.77	-0.800523	1.08696	1.08696	0.434783
VDNA003H1	349565	nicotinamide nucleotide adenylyltransferase 3	BC034374	sample	HORF11003H1	NMNAT3	VDNA003	H1	3427	74.9052	2486	202.508	-0.290378	2202.93	-0.152871	0.241352	0.201126	0.0804505
VDNA003H10	8766	RAB11A, member RAS oncogene family	BC013348	sample	HORF11003H10	RAB11A	VDNA003	H10	2678	99.7013	2668	162.937	-0.505482	785.41	-1.54564	0.262369	0.187406	0.112444
VDNA003H11	5901	RAN, member RAS oncogene family	BC051908,BC016654,BC014901,BC014518	sample	HORF11003H11	RAN	VDNA003	H11	4452	0.786164	30	995.633	4.02098	372.867	-1.95098	3.33333	3.33333	0
VDNA003H12	NA	NA	NA	no1ary	NA	Empty	VDNA003	H12	3663	0.1638	5	61.4	-1.05743	6823.4	4.38693	0	0	0
VDNA003H2	79921	transcription elongation factor A (SII)-like 4	BC012296	sample	HORF11003H2	TCEAL4	VDNA003	H2	1847	100	1847	438.921	0.994745	2188.66	-0.166886	0.812128	0.433135	0.270709
VDNA003H3	140290	t-complex 10 (mouse)-like	BC033855	sample	HORF11003H3	TCP10L	VDNA003	H3	2912	94.8146	2683	87.9739	-0.912975	3100.82	0.729346	0.260902	0.0745434	0
VDNA003H4	3146	high-mobility group box 1	BC003378	sample	HORF11003H4	HMGB1	VDNA003	H4	1116	95.1613	1046	430.548	0.949227	3674.7	1.29321	0.860421	0.382409	0.0956023
VDNA003H5	64689	golgi reassembly stacking protein 1, 65kDa	BC008928	sample	HORF11003H5	GORASP1	VDNA003	H5	1947	100	1947	498.666	1.31951	3269.33	0.894912	1.12994	0.667694	0.205444
VDNA003H6	92597	MOB1, Mps One Binder kinase activator-like 1A (yeast)	BC038112	sample	HORF11003H6	MOBKL1A	VDNA003	H6	1541	100	1537	360.837	0.570283	2537.39	0.175748	0.585556	0.325309	0.130124
VDNA003H7	2157	coagulation factor VIII, procoagulant component	BC022513	sample	HORF11003H7	F8	VDNA003	H7	1937	99.6902	1909	17.4332	-1.29643	2696.74	0.332319	0.261917	0	0
VDNA003H8	283748	phospholipase A2, group IVD (cytosolic)	BC034571	sample	HORF11003H8	PLA2G4D	VDNA003	H8	2802	98.8936	2726	266.605	0.0580495	1411.26	-0.930712	0.550257	0.403522	0.183419
VDNA003H9	148932	MOB1, Mps One Binder kinase activator-like 2C (yeast)	BC026078	sample	HORF11003H9	MOBKL2C	VDNA003	H9	2944	96.2296	2753	327.689	0.390098	2962.89	0.593817	0.508536	0.472212	0.145296
VDNA004A1	126308	MOB1, Mps One Binder kinase activator-like 2A (yeast)	BC015049	sample	HORF11004A1	MOBKL2A	VDNA004	A1	1556	100	1556	44.7969	-0.872576	5800.27	2.98593	0.0642674	0.0642674	0
VDNA004A10	150159	Na+/H+ exchanger domain containing 1	BC022079	sample	HORF11004A10	NHEDC1	VDNA004	A10	1600	96.625	1504	125.632	-0.23561	1056.59	-1.39619	0.199468	0.265957	0.132979
VDNA004A11	2948	glutathione S-transferase mu 4	BC015513	sample	HORF11004A11	GSTM4	VDNA004	A11	1644	100	1644	50.0785	-0.830959	2195.29	-0.344274	0.243309	0.0608273	0.0608273
VDNA004A12	NA	NA	NA	vector	NA	NA	VDNA004	A12	639	99.8435	638	848.737	5.46231	4069.77	1.38733	1.72414	1.25392	0.470219
VDNA004A2	23423	transmembrane emp24 protein transport domain containing 3	BC022232,BC017495,BC010853,BC000027	sample	HORF11004A2	TMED3	VDNA004	A2	2383	82.1653	1900	50.2858	-0.829325	3445.12	0.810296	0.210526	0.0526316	0
VDNA004A3	54433	GAR1 ribonucleoprotein homolog (yeast)	BC003413	sample	HORF11004A3	GAR1	VDNA004	A3	1988	95.0201	1747	681.821	4.14705	2146.25	-0.389577	1.20206	0.915856	0.400687
VDNA004A4	142679	dual specificity phosphatase 19	BC035000	sample	HORF11004A4	DUSP19	VDNA004	A4	2035	100	2032	206.874	0.404555	1837.83	-0.674491	0.590551	0.295276	0.246063
VDNA004A5	84645	chromosome 22 open reading frame 23	BC031998	sample	HORF11004A5	C22orf23	VDNA004	A5	2943	59.5311	1687	120.02	-0.279837	2517.47	-0.0466514	0.237107	0.17783	0
VDNA004A6	Empty	Empty	Empty	sample	HORF11004A6	Empty	VDNA004	A6	2245	99.9109	2239	216.603	0.481221	3529.62	0.888353	0.580616	0.357302	0.178651
VDNA004A7	1211	clathrin, light chain A	BC019287,BC009201	sample	HORF11004A7	CLTA	VDNA004	A7	1367	98.9759	1344	1406.09	9.85412	3160.29	0.547177	1.19048	0.892857	0.669643
VDNA004A8	284352	leucine rich repeat containing 68	BC039061	sample	HORF11004A8	LRRC68	VDNA004	A8	2487	99.7185	2473	368.318	1.6767	1868.89	-0.645798	0.444804	0.36393	0.283057
VDNA004A9	64129	tubulointerstitial nephritis antigen-like 1	BC009048	sample	HORF11004A9	TINAGL1	VDNA004	A9	1653	99.879	1639	69.9353	-0.674491	4073.99	1.39123	0.183038	0.0610128	0.0610128
VDNA004B1	128218	transmembrane protein 125	BC016858	sample	HORF11004B1	TMEM125	VDNA004	B1	1546	99.9353	1539	21.5406	-1.05583	3754.79	1.09636	0.129955	0	0
VDNA004B10	133015	PARK2 co-regulated-like	BC023002	sample	HORF11004B10	PACRGL	VDNA004	B10	3065	99.8695	3059	242.557	0.685734	1863.86	-0.65044	0.457666	0.326904	0.130762
VDNA004B11	26027	acyl-CoA thioesterase 11	BC001517	sample	HORF11004B11	ACOT11	VDNA004	B11	3837	58.7959	2104	75.3617	-0.631732	2555.53	-0.0114889	0.285171	0.095057	0
VDNA004B12	NA	NA	NA	vector	NA	NA	VDNA004	B12	495	99.798	494	778.194	4.90645	6216.21	3.37017	2.42915	1.417	0.607287
VDNA004B2	28986	melanoma antigen family H, 1	BC011954	sample	HORF11004B2	MAGEH1	VDNA004	B2	2669	99.7752	2648	163.752	0.064765	1222.29	-1.24311	0.226586	0.151057	0.0755287
VDNA004B3	27166	PRELI domain containing 1	BC013748,BC013733,BC008866,BC008307,BC007268,BC000007	sample	HORF11004B3	PRELID1	VDNA004	B3	1022	96.9667	968	189.754	0.269658	2291.76	-0.255162	0.72314	0.309917	0.103306
VDNA004B4	5144	phosphodiesterase 4D, cAMP-specific	BC008390	sample	HORF11004B4	PDE4D	VDNA004	B4	3627	77.5296	2624	252.038	0.76044	5260.03	2.48687	0.495427	0.304878	0.190549
VDNA004B5	9545	RAB3D, member RAS oncogene family	BC016471	sample	HORF11004B5	RAB3D	VDNA004	B5	3922	98.8526	3837	408.925	1.99668	3826.35	1.16247	1.01642	0.625489	0.182434
VDNA004B6	51399	trafficking protein particle complex 4	BC010866	sample	HORF11004B6	TRAPPC4	VDNA004	B6	3785	100	3781	385.346	1.81089	3417.98	0.785221	0.634753	0.449617	0.185136
VDNA004B7	257054	NA	BC031817	sample	HORF11004B7	NA	VDNA004	B7	3265	96.7228	3076	356.241	1.58154	2535.55	-0.029945	0.650195	0.455137	0.0650195
VDNA004B8	23386	NudC domain containing 3	BC011673,BC003691	sample	HORF11004B8	NUDCD3	VDNA004	B8	3463	99.5091	3393	192.074	0.287937	3149.71	0.537399	0.412614	0.147362	0.0294724
VDNA004B9	154075	sterile alpha motif domain containing 3	BC029851	sample	HORF11004B9	SAMD3	VDNA004	B9	2882	100	2882	140.449	-0.11886	1679.82	-0.820456	0.416378	0.277585	0.138793
VDNA004C1	55974	solute carrier family 50 (sugar transporter), member 1	BC005943	sample	HORF11004C1	SLC50A1	VDNA004	C1	3335	80.4198	2596	6.11749	-1.17736	3050.63	0.445872	0.115562	0	0
VDNA004C10	79894	zinc finger protein 672	BC008872	sample	HORF11004C10	ZNF672	VDNA004	C10	2924	71.2722	1999	155.533	0	1659.23	-0.839476	0.350175	0.10005	0.050025
VDNA004C11	57045	twisted gastrulation homolog 1 (Drosophila)	BC020490	sample	HORF11004C11	TWSG1	VDNA004	C11	3919	79.357	2894	181.503	0.204638	2819.04	0.231934	0.207326	0.24188	0.0691085
VDNA004C12	NA	NA	NA	vector	NA	NA	VDNA004	C12	665	100	665	1472.57	10.378	2035.35	-0.492021	1.35338	1.35338	0.902256
VDNA004C2	Empty	Empty	Empty	sample	HORF11004C2	Empty	VDNA004	C2	2696	99.3694	2656	265.224	0.864345	2835.82	0.247438	0.489458	0.225904	0.112952
VDNA004C3	113452	transmembrane protein 54	BC013953,BC001418	sample	HORF11004C3	TMEM54	VDNA004	C3	3672	98.8562	3575	46.0134	-0.862991	1391.97	-1.08637	0.13986	0.0559441	0.027972
VDNA004C4	79634	secernin 3	BC031821	sample	HORF11004C4	SCRN3	VDNA004	C4	1915	99.1645	1885	591.655	3.43656	2937.71	0.341553	1.16711	0.583554	0.212202
VDNA004C5	6648	superoxide dismutase 2, mitochondrial	BC012423	sample	HORF11004C5	SOD2	VDNA004	C5	1198	88.9816	1032	133.6	-0.172827	2050.79	-0.477762	0.678295	0.193798	0.0968992
VDNA004C6	79094	ChaC, cation transport regulator homolog 1 (E. coli)	BC019625,BC001683	sample	HORF11004C6	CHAC1	VDNA004	C6	2808	99.9644	2804	121.786	-0.265918	3064.79	0.458951	0.42796	0.10699	0.0356633
VDNA004C7	51661	FK506 binding protein 7	BC009711	sample	HORF11004C7	FKBP7	VDNA004	C7	4018	93.9771	3633	197.584	0.331358	1724.06	-0.779591	0.412882	0.275255	0.0825764
VDNA004C8	5553	proteoglycan 2, bone marrow (natural killer cell activator, eosinophil granule major basic protein)	BC005929	sample	HORF11004C8	PRG2	VDNA004	C8	2800	84.3929	2268	101.651	-0.424576	1201.47	-1.26235	0.176367	0.0440917	0.0440917
VDNA004C9	54919	HEAT repeat containing 2	BC010850	sample	HORF11004C9	HEATR2	VDNA004	C9	3338	79.1791	2555	378.081	1.75363	3553.06	0.910006	0.587084	0.35225	0.273973
VDNA004D1	83888	fibroblast growth factor binding protein 2	BC025720	sample	HORF11004D1	FGFBP2	VDNA004	D1	2773	5.19293	131	0	-1.22557	1678.52	-0.821657	0	0	0
VDNA004D10	28227	protein phosphatase 2, regulatory subunit B'', beta	BC011180	sample	HORF11004D10	PPP2R3B	VDNA004	D10	2902	99.8277	2894	71.9616	-0.658524	3195.56	0.579751	0.138217	0.103663	0.0691085
VDNA004D11	10231	regulator of calcineurin 2	BC038509	sample	HORF11004D11	RCAN2	VDNA004	D11	2333	98.3283	2283	290.936	1.06695	3848.07	1.18253	1.00745	0.613228	0.21901
VDNA004D12	NA	NA	NA	vector	NA	NA	VDNA004	D12	996	99.7992	993	643.844	3.84779	4558.01	1.83836	0.503525	0.60423	0.503525
VDNA004D2	84296	GINS complex subunit 4 (Sld5 homolog)	BC005995	sample	HORF11004D2	GINS4	VDNA004	D2	2479	100	2439	334.433	1.40969	2493.03	-0.0692306	0.738007	0.451005	0.205002
VDNA004D3	10861	solute carrier family 26 (sulfate transporter), member 1	BC015517	sample	HORF11004D3	SLC26A1	VDNA004	D3	3567	31.5391	1086	98.163	-0.452062	3896.01	1.22682	0.460405	0.184162	0.092081
VDNA004D4	7079	TIMP metallopeptidase inhibitor 4	BC010553	sample	HORF11004D4	TIMP4	VDNA004	D4	4138	44.9009	1782	47.2621	-0.853152	1833.88	-0.678134	0.112233	0.112233	0
VDNA004D5	7570	zinc finger protein 22 (KOX 15)	BC053687,BC010642	sample	HORF11004D5	ZNF22	VDNA004	D5	2493	91.777	2203	100.912	-0.430401	1639.81	-0.857417	0.453926	0.136178	0
VDNA004D6	51014	transmembrane emp24 protein transport domain containing 7	BC019349	sample	HORF11004D6	TMED7	VDNA004	D6	3813	46.2628	1657	248.902	0.735728	4296.64	1.59691	0.54315	0.42245	0.30175
VDNA004D7	131177	family with sequence similarity 3, member D	BC015359	sample	HORF11004D7	FAM3D	VDNA004	D7	3722	73.5089	2590	48.9062	-0.840196	1938.82	-0.581193	0.11583	0.03861	0
VDNA004D8	128866	chromatin modifying protein 4B	BC033859	sample	HORF11004D8	CHMP4B	VDNA004	D8	2847	0.210748	3	37	-0.934015	633.333	-1.78718	0	0	0
VDNA004D9	51203	nucleolar and spindle associated protein 1	BC010838	sample	HORF11004D9	NUSAP1	VDNA004	D9	2186	92.086	1955	144.437	-0.0874338	2862.25	0.271852	0.56266	0.204604	0.0511509
VDNA004E1	56952	phosphoribosyl transferase domain containing 1	BC008662	sample	HORF11004E1	PRTFDC1	VDNA004	E1	2664	99.2868	2639	194.81	0.309498	2612.83	0.0414369	0.492611	0.378931	0.151573
VDNA004E10	283870	chromosome 16 open reading frame 79	BC039154	sample	HORF11004E10	C16orf79	VDNA004	E10	3727	10.3837	333	23.0811	-1.04369	2794.26	0.209043	0	0	0
VDNA004E11	928	CD9 molecule	BC011988	sample	HORF11004E11	CD9	VDNA004	E11	3625	78.9793	2747	47.4776	-0.851453	2314.04	-0.23458	0.10921	0.0364033	0
VDNA004E12	NA	NA	NA	SLUG	NA	NA	VDNA004	E12	1860	96.3441	1773	8786.19	68.0079	9203.71	6.12997	10.3215	7.95262	4.85054
VDNA004E2	90423	ATPase, H+ transporting, lysosomal 31kDa, V1 subunit E2	BC034808,BC008981	sample	HORF11004E2	ATP6V1E2	VDNA004	E2	2768	99.7471	2760	261.526	0.835203	986.174	-1.46123	0.507246	0.326087	0.144928
VDNA004E3	57185	NIPA-like domain containing 3	BC001265	sample	HORF11004E3	NIPAL3	VDNA004	E3	2965	100	2962	383.43	1.79578	3306.93	0.68264	0.877785	0.573937	0.168805
VDNA004E4	148581	ubiquitin-conjugating enzyme E2U (putative)	BC029895	sample	HORF11004E4	UBE2U	VDNA004	E4	2702	100	2701	241.296	0.675796	2873.39	0.282139	0.259163	0.185117	0.11107
VDNA004E5	84289	inhibitor of growth family, member 5	BC005370	sample	HORF11004E5	ING5	VDNA004	E5	3705	82.726	2943	176.162	0.162552	5701.55	2.89474	0.407747	0.271831	0.101937
VDNA004E6	2706	gap junction protein, beta 2, 26kDa	BC017048	sample	HORF11004E6	GJB2	VDNA004	E6	4821	44.9077	2066	56.8267	-0.777784	1377.87	-1.09939	0.193611	0.0484027	0
VDNA004E7	255043	transmembrane protein 86B	BC023000	sample	HORF11004E7	TMEM86B	VDNA004	E7	3673	50.2859	1784	41.8128	-0.896091	1789.35	-0.71927	0.168161	0.0560538	0
VDNA004E8	25895	methyltransferase like 21B	BC016395	sample	HORF11004E8	METTL21B	VDNA004	E8	2798	100	2797	312.666	1.23818	1633.81	-0.862963	0.572041	0.393279	0.214516
VDNA004E9	80019	ubiquitin domain containing 1	BC007331	sample	HORF11004E9	UBTD1	VDNA004	E9	4219	99.0282	4018	44.5861	-0.874238	2567.97	0	0.174216	0.049776	0
VDNA004F1	55905	ring finger protein 114	BC013695	sample	HORF11004F1	RNF114	VDNA004	F1	2178	99.3113	2149	619.69	3.65747	2337.7	-0.212722	1.20987	0.697999	0.186133
VDNA004F10	60343	family with sequence similarity 3, member A	BC008912	sample	HORF11004F10	FAM3A	VDNA004	F10	4140	82.657	3320	79.4904	-0.599199	1804.82	-0.704986	0.150602	0.0903614	0.060241
VDNA004F11	10616	RanBP-type and C3HC4-type zinc finger containing 1	BC000983	sample	HORF11004F11	RBCK1	VDNA004	F11	2516	98.2909	2448	68.7831	-0.68357	2050.37	-0.478145	0.285948	0	0
VDNA004F12	NA	NA	NA	SLUG	NA	NA	VDNA004	F12	1246	98.3949	1215	6462.99	49.7015	11340.6	8.10396	8.88889	7.81893	5.02058
VDNA004F2	84271	polymerase (DNA-directed), delta interacting protein 3	BC019643	sample	HORF11004F2	POLDIP3	VDNA004	F2	3554	92.4029	3175	183.461	0.220072	1851.48	-0.661881	0.566929	0.283465	0.15748
VDNA004F3	127703	chromosome 1 open reading frame 216	BC026909	sample	HORF11004F3	C1orf216	VDNA004	F3	2129	100	2129	1244.8	8.58322	2468.38	-0.0920024	0.939408	0.704556	0.516674
VDNA004F4	10148	Epstein-Barr virus induced 3	BC046112,BC015364	sample	HORF11004F4	EBI3	VDNA004	F4	4409	51.1227	2184	84.8631	-0.556863	3460.24	0.824258	0.0915751	0.137363	0.0915751
VDNA004F5	113178	secretory carrier membrane protein 4	BC062598,BC016509,BC011747	sample	HORF11004F5	SCAMP4	VDNA004	F5	2970	68.0471	1960	119.139	-0.286773	1615.6	-0.879781	0.255102	0.255102	0.153061
VDNA004F6	91057	coiled-coil domain containing 34	BC008496	sample	HORF11004F6	CCDC34	VDNA004	F6	3276	100	3276	298.481	1.12641	2609.31	0.0381846	0.763126	0.457875	0.0610501
VDNA004F7	11158	RAB, member of RAS oncogene family-like 2B	BC024281,BC014879	sample	HORF11004F7	RABL2B	VDNA004	F7	3160	99.4937	3099	223.97	0.539272	2673.07	0.0970881	0.354953	0.193611	0
VDNA004F8	50862	ring finger protein 141	BC018104	sample	HORF11004F8	RNF141	VDNA004	F8	2269	99.6474	2261	151.839	-0.0291096	2712.23	0.133264	0.265369	0.265369	0.221141
VDNA004F9	10434	lysophospholipase I	BC010397,BC008652	sample	HORF11004F9	LYPLA1	VDNA004	F9	2608	94.4785	2426	115.918	-0.31216	4406.07	1.698	0.329761	0.206101	0.0824402
VDNA004G1	11313	lysophospholipase II	BC017193,BC017034	sample	HORF11004G1	LYPLA2	VDNA004	G1	1713	99.8832	1693	1019.43	6.80733	2645.61	0.0717196	2.00827	1.35854	0.826934
VDNA004G10	7727	zinc finger protein 174	BC001161,BC000876	sample	HORF11004G10	ZNF174	VDNA004	G10	2369	100	2367	103.375	-0.410992	3580.13	0.935014	0.422476	0.126743	0.0422476
VDNA004G11	192683	secretory carrier membrane protein 5	BC024700	sample	HORF11004G11	SCAMP5	VDNA004	G11	2998	40.8606	1154	582.498	3.3644	4831.78	2.09126	0.519931	0.519931	0.34662
VDNA004G12	NA	NA	NA	no1ary	NA	Empty	VDNA004	G12	2708	3.58198	80	0.4375	-1.22212	1523.39	-0.964965	0	0	0
VDNA004G2	7879	RAB7A, member RAS oncogene family	BC013728	sample	HORF11004G2	RAB7A	VDNA004	G2	2794	97.3873	2675	121.573	-0.267596	3069.7	0.46349	0.261682	0.186916	0.11215
VDNA004G3	79074	chromosome 2 open reading frame 49	BC001310	sample	HORF11004G3	C2orf49	VDNA004	G3	2645	99.6597	2630	114.597	-0.322569	2047.73	-0.480592	0.228137	0.152091	0.0760456
VDNA004G4	54541	DNA-damage-inducible transcript 4	BC015236,BC007714	sample	HORF11004G4	DDIT4	VDNA004	G4	2924	99.5554	2891	167.672	0.0956554	2144.51	-0.391184	0.657212	0.172951	0.0691802
VDNA004G5	54941	ring finger protein 125	BC012021	sample	HORF11004G5	RNF125	VDNA004	G5	1191	81.864	918	538.144	3.0149	7532.54	4.58616	0.980392	0.762527	0.326797
VDNA004G6	143684	family with sequence similarity 76, member B	BC026013	sample	HORF11004G6	FAM76B	VDNA004	G6	3298	87.4469	2723	103.93	-0.406618	2143.91	-0.39174	0.293794	0.0734484	0.0734484
VDNA004G7	256710	GLI pathogenesis-related 1 like 1	BC014603	sample	HORF11004G7	GLIPR1L1	VDNA004	G7	3295	17.6328	493	97.0669	-0.460699	4135.38	1.44794	0.20284	0.20284	0
VDNA004G8	Empty	Empty	Empty	sample	HORF11004G8	Empty	VDNA004	G8	2703	100	2703	137.259	-0.143997	3738.06	1.0809	0.147984	0.110988	0.110988
VDNA004G9	90523	chromosome 6 open reading frame 142	BC009010	sample	HORF11004G9	C6orf142	VDNA004	G9	2834	99.8941	2830	80.2972	-0.592841	3888	1.21942	0.141343	0.0353357	0.0353357
VDNA004H1	7980	tissue factor pathway inhibitor 2	BC005330	sample	HORF11004H1	TFPI2	VDNA004	H1	4004	29.3207	1093	142.239	-0.104754	1388.66	-1.08942	0.365965	0.365965	0.0914913
VDNA004H10	84869	carbonyl reductase 4	BC033650	sample	HORF11004H10	CBR4	VDNA004	H10	1723	99.2455	1705	198.381	0.337633	2012.74	-0.51291	0.527859	0.351906	0.058651
VDNA004H11	23265	exocyst complex component 7	BC015165	sample	HORF11004H11	EXOC7	VDNA004	H11	1283	97.8956	1249	143.664	-0.0935256	2328.81	-0.22093	0.640512	0.240192	0.0800641
VDNA004H12	NA	NA	NA	no1ary	NA	Empty	VDNA004	H12	2820	0.248227	2	3892	29.4426	9209.5	6.13531	0	0	0
VDNA004H2	113763	chromosome 7 open reading frame 29	BC011406	sample	HORF11004H2	C7orf29	VDNA004	H2	1620	75.7407	1202	868.001	5.61411	3975.15	1.29992	0.998336	0.415973	0.249584
VDNA004H3	997	cell division cycle 34 homolog (S. cerevisiae)	BC023979,BC018143,BC009850	sample	HORF11004H3	CDC34	VDNA004	H3	1630	97.4847	1576	231.982	0.602407	1349.32	-1.12576	0.507614	0.317259	0.126904
VDNA004H4	5825	ATP-binding cassette, sub-family D (ALD), member 3	BC009712	sample	HORF11004H4	ABCD3	VDNA004	H4	2966	60.1821	1468	223.185	0.533083	2135.16	-0.399817	0.20436	0.13624	0.0681199
VDNA004H5	NA	NA	BC012876	sample	HORF11004H5	NA	VDNA004	H5	3790	8.28496	291	1.07904	-1.21706	2996.35	0.395725	0	0	0
VDNA004H6	9482	syntaxin 8	BC009713	sample	HORF11004H6	STX8	VDNA004	H6	3006	97.9707	2884	430.183	2.16419	2882.74	0.290777	0.450763	0.242718	0.208044
VDNA004H7	10313	reticulon 3	BC022993,BC011394,BC010556,BC000634	sample	HORF11004H7	RTN3	VDNA004	H7	3415	83.4261	2691	291.763	1.07347	1513.52	-0.974083	0.40877	0.445931	0.222965
VDNA004H8	81926	family with sequence similarity 108, member A1	BC000158	sample	HORF11004H8	FAM108A1	VDNA004	H8	2524	98.7322	2474	119.038	-0.287575	2028.4	-0.498441	0.282943	0.242522	0.121261
VDNA004H9	94081	sideroflexin 1	BC020517	sample	HORF11004H9	SFXN1	VDNA004	H9	3235	64.3277	1994	178.373	0.179977	3650.77	1.00026	0.351053	0.200602	0.0501505
VDNA005A1	80724	acyl-CoA dehydrogenase family, member 10	BC015056	sample	HORF11005A1	ACAD10	VDNA005	A1	824	100	824	678.402	2.34936	1814.43	-0.562953	0.728155	0.728155	0.242718
VDNA005A10	54550	N-terminal EF-hand calcium binding protein 2	BC016979	sample	HORF11005A10	NECAB2	VDNA005	A10	1379	100	1379	838.448	3.18987	4843.77	2.08419	0.870196	0.725163	0.725163
VDNA005A11	57348	tweety homolog 1 (Drosophila)	BC019358	sample	HORF11005A11	TTYH1	VDNA005	A11	2673	0.149645	2	20623.5	107.095	3687	1.07336	50	50	0
VDNA005A12	NA	NA	NA	vector	NA	NA	VDNA005	A12	333	99.3994	331	1522.31	6.78131	6887.94	3.87045	1.20846	1.20846	0.906344
VDNA005A2	57186	Ral GTPase activating protein, alpha subunit 2 (catalytic)	BC013749	sample	HORF11005A2	RALGAPA2	VDNA005	A2	986	100	986	502.022	1.42306	2192.03	-0.232996	0.811359	0.608519	0.30426
VDNA005A3	22934	ribose 5-phosphate isomerase A	BC015529	sample	HORF11005A3	RPIA	VDNA005	A3	1749	100	1748	313.701	0.43406	744.88	-1.49756	0.343249	0.400458	0.286041
VDNA005A4	55332	DNA-damage regulated autophagy modulator 1	BC018435	sample	HORF11005A4	DRAM1	VDNA005	A4	1703	59.1309	975	87.4759	-0.754007	4263.82	1.57741	0.102564	0.102564	0.102564
VDNA005A5	91801	alkB, alkylation repair homolog 8 (E. coli)	BC015183	sample	HORF11005A5	ALKBH8	VDNA005	A5	1165	99.8283	1160	129.218	-0.53479	2130.69	-0.286589	0.344828	0.0862069	0
VDNA005A6	1908	endothelin 3	BC008876	sample	HORF11005A6	EDN3	VDNA005	A6	2546	98.9788	2424	359.53	0.674739	1533.57	-0.80838	0.70132	0.371287	0.288779
VDNA005A7	63924	cell death-inducing DFFA-like effector c	BC016851	sample	HORF11005A7	CIDEC	VDNA005	A7	1946	8.78726	154	4.27922	-1.19093	5378.06	2.55107	0	0	0
VDNA005A8	84876	ORAI calcium release-activated calcium modulator 1	BC015369	sample	HORF11005A8	ORAI1	VDNA005	A8	2141	93.1808	1937	80.9448	-0.788306	2184.39	-0.239669	0.258131	0.103252	0.0516262
VDNA005A9	Empty	Empty	Empty	sample	HORF11005A9	Empty	VDNA005	A9	718	100	718	1109.53	4.61351	6244.1	3.30784	2.36769	1.39276	0.835655
VDNA005B1	9094	unc-119 homolog (C. elegans)	BC027176	sample	HORF11005B1	UNC119	VDNA005	B1	1997	99.8998	1993	513.241	1.48198	3889.62	1.25042	1.30457	0.953337	0.451581
VDNA005B10	146433	interleukin 34	BC029804	sample	HORF11005B10	IL34	VDNA005	B10	3363	96.2236	3172	197.11	-0.178242	3726.05	1.10749	0.504414	0.315259	0.126103
VDNA005B11	10712	family with sequence similarity 189, member B	BC008854	sample	HORF11005B11	FAM189B	VDNA005	B11	3183	98.115	3035	118.598	-0.590563	4388.97	1.68677	0.197694	0.164745	0.0658979
VDNA005B12	NA	NA	NA	vector	NA	NA	VDNA005	B12	895	100	892	1335.59	5.80072	1754.73	-0.615118	1.90583	1.68161	1.23318
VDNA005B2	2952	glutathione S-transferase theta 1	BC007065	sample	HORF11005B2	GSTT1	VDNA005	B2	2422	99.9174	2419	217.57	-0.0707897	2655.75	0.172219	0.330715	0.372055	0.165358
VDNA005B3	8926	SNRPN upstream reading frame	BC025178,BC024777,BC010057,BC003180	sample	HORF11005B3	SNURF	VDNA005	B3	1854	96.3862	1763	217.25	-0.0724721	1242	-1.06316	0.567215	0.226886	0.113443
VDNA005B4	25941	chromosome 18 open reading frame 10	BC015178	sample	HORF11005B4	C18orf10	VDNA005	B4	2273	100	2273	374.778	0.754815	2435.76	-0.0200092	0.483942	0.439947	0.351958
VDNA005B5	196472	family with sequence similarity 71, member C	BC031221	sample	HORF11005B5	FAM71C	VDNA005	B5	2694	100	2694	138.236	-0.487428	1992.45	-0.407392	0.445434	0.111359	0.0742391
VDNA005B6	5155	platelet-derived growth factor beta polypeptide (simian sarcoma viral (v-sis) oncogene homolog)	BC029822	sample	HORF11005B6	PDGFB	VDNA005	B6	3632	13.1883	350	59.3029	-0.901963	2940.95	0.42144	0	0	0
VDNA005B7	10049	DnaJ (Hsp40) homolog, subfamily B, member 6	BC000177	sample	HORF11005B7	DNAJB6	VDNA005	B7	4090	0.855746	10	18.6	-1.11572	8074.1	4.90696	0	0	0
VDNA005B8	79903	N-acetyltransferase 15 (GCN5-related, putative)	BC011267	sample	HORF11005B8	NAT15	VDNA005	B8	3401	99.6766	3361	269.917	0.204118	1039.67	-1.23996	0.416543	0.38679	0.148765
VDNA005B9	51074	APAF1 interacting protein	BC009077	sample	HORF11005B9	APIP	VDNA005	B9	2854	87.281	2344	170.84	-0.316206	2820.19	0.315918	0.426621	0.255973	0.170648
VDNA005C1	255193	chromosome 19 open reading frame 34	BC029585	sample	HORF11005C1	C19orf34	VDNA005	C1	1671	96.0503	1585	616.582	2.0247	784.928	-1.46257	0.630915	0.44164	0.315457
VDNA005C10	5653	kallikrein-related peptidase 6	BC015525	sample	HORF11005C10	KLK6	VDNA005	C10	2774	96.4672	2622	284.323	0.279776	2888.95	0.376002	0.305111	0.190694	0.152555
VDNA005C11	25840	methyltransferase like 7A	BC008180,BC004492	sample	HORF11005C11	METTL7A	VDNA005	C11	4196	41.7779	1615	395.691	0.864645	2025.94	-0.378125	0.495356	0.371517	0.0619195
VDNA005C12	NA	NA	NA	vector	NA	NA	VDNA005	C12	1742	99.8278	1738	627.347	2.08123	3924.87	1.28122	1.20829	1.03567	0.517837
VDNA005C2	79073	transmembrane protein 109	BC001309	sample	HORF11005C2	TMEM109	VDNA005	C2	1868	100	1865	665.898	2.28369	3476.62	0.889521	1.17962	0.697051	0.482574
VDNA005C3	7180	cysteine-rich secretory protein 2	BC022011	sample	HORF11005C3	CRISP2	VDNA005	C3	2962	81.0601	2324	93.5426	-0.722146	1668.76	-0.690242	0.258176	0.129088	0
VDNA005C4	25949	SYF2 homolog, RNA splicing factor (S. cerevisiae)	BC010862	sample	HORF11005C4	SYF2	VDNA005	C4	1650	100	1650	470.504	1.25754	2297.76	-0.140602	0.484848	0.424242	0.363636
VDNA005C5	64710	nuclear casein kinase and cyclin-dependent kinase substrate 1	BC000805	sample	HORF11005C5	NUCKS1	VDNA005	C5	4272	1.10019	11	25022.6	130.198	18025.3	13.6026	72.7273	63.6364	0
VDNA005C6	1632	dodecenoyl-CoA isomerase	BC009631	sample	HORF11005C6	DCI	VDNA005	C6	3000	7.76667	164	131.726	-0.521621	306.933	-1.88025	1.21951	0	0
VDNA005C7	51389	RWD domain containing 1	BC015802	sample	HORF11005C7	RWDD1	VDNA005	C7	1493	100	1493	636.987	2.13186	3025.97	0.495731	0.535834	0.334896	0.334896
VDNA005C8	26063	2,4-dienoyl CoA reductase 2, peroxisomal	BC011968	sample	HORF11005C8	DECR2	VDNA005	C8	2711	99.6311	2678	212.857	-0.0955456	1632.98	-0.72151	0.373413	0.149365	0.0373413
VDNA005C9	9069	claudin 12	BC036754	sample	HORF11005C9	CLDN12	VDNA005	C9	4480	90.692	3968	247.121	0.084403	2198.56	-0.227286	0.378024	0.252016	0.201613
VDNA005D1	2258	fibroblast growth factor 13	BC034340,BC012347	sample	HORF11005D1	FGF13	VDNA005	D1	2739	98.5396	2680	25.7269	-1.07829	2955.51	0.434161	0.0746269	0	0
VDNA005D10	55161	transmembrane protein 33	BC000948	sample	HORF11005D10	TMEM33	VDNA005	D10	1161	86.1326	956	801.29	2.99473	1868.79	-0.515446	0.627615	0.41841	0
VDNA005D11	8800	peroxisomal biogenesis factor 11 alpha	BC009697	sample	HORF11005D11	PEX11A	VDNA005	D11	4079	93.871	3719	102.633	-0.674408	1678.08	-0.6821	0.134445	0.0806668	0.0537779
VDNA005D12	NA	NA	NA	vector	NA	NA	VDNA005	D12	1116	99.8208	1112	280.034	0.257251	2900.75	0.386311	0.989209	0.539568	0.359712
VDNA005D2	65264	ubiquitin-conjugating enzyme E2Z	BC015890	sample	HORF11005D2	UBE2Z	VDNA005	D2	2466	100	2466	458.702	1.19556	1649.1	-0.707422	0.567721	0.446067	0.243309
VDNA005D3	Empty	Empty	Empty	sample	HORF11005D3	Empty	VDNA005	D3	2595	100	2595	101.805	-0.678753	3347.94	0.777085	0.192678	0.231214	0.154143
VDNA005D4	51313	family with sequence similarity 198, member B	BC017701	sample	HORF11005D4	FAM198B	VDNA005	D4	2540	99.1732	2500	125.33	-0.555211	1182.3	-1.11533	0.32	0.2	0.08
VDNA005D5	80328	UL16 binding protein 2	BC034689	sample	HORF11005D5	ULBP2	VDNA005	D5	3686	0.298426	4	19.25	-1.11231	3039	0.507119	0	0	0
VDNA005D6	55957	lin-37 homolog (C. elegans)	BC009071	sample	HORF11005D6	LIN37	VDNA005	D6	3051	99.9344	3044	267.576	0.191822	3382.89	0.807626	0.525624	0.42707	0.262812
VDNA005D7	2999	granzyme H (cathepsin G-like 2, protein h-CCPX)	BC027974	sample	HORF11005D7	GZMH	VDNA005	D7	3753	4.31655	148	74.1486	-0.823998	2665.93	0.181114	0	0	0
VDNA005D8	221687	ring finger protein 182	BC050030,BC030666	sample	HORF11005D8	RNF182	VDNA005	D8	3050	97.4426	2913	250.559	0.102457	2831.35	0.325668	0.583591	0.377618	0.240302
VDNA005D9	51107	anterior pharynx defective 1 homolog A (C. elegans)	BC017699,BC009501,BC008732	sample	HORF11005D9	APH1A	VDNA005	D9	4305	98.1882	4140	233.207	0.0113298	2706.03	0.216159	0.531401	0.2657	0.0483092
VDNA005E1	54757	family with sequence similarity 20, member A	BC036222	sample	HORF11005E1	FAM20A	VDNA005	E1	2001	72.8636	1268	163.259	-0.356015	2526.41	0.0592044	0.394322	0.157729	0.157729
VDNA005E10	83638	chromosome 11 open reading frame 68	BC013185,BC010512	sample	HORF11005E10	C11orf68	VDNA005	E10	2198	99.636	2182	213.326	-0.0930789	3246.82	0.688717	0.412466	0.137489	0.0458295
VDNA005E11	7035	tissue factor pathway inhibitor (lipoprotein-associated coagulation inhibitor)	BC015514	sample	HORF11005E11	TFPI	VDNA005	E11	3151	98.318	3059	456.422	1.18359	1741.79	-0.626431	1.11147	0.621118	0.130762
VDNA005E12	NA	NA	NA	SLUG	NA	NA	VDNA005	E12	2199	97.9991	2128	10518.1	54.0245	9110.49	5.81259	12.547	10.4323	7.00188
VDNA005E2	64946	centromere protein H	BC015355,BC012024	sample	HORF11005E2	CENPH	VDNA005	E2	2210	100	2210	365.226	0.704651	3790.93	1.16418	0.769231	0.542986	0.361991
VDNA005E3	7532	tyrosine 3-monooxygenase/tryptophan 5-monooxygenase activation protein, gamma polypeptide	BC020963	sample	HORF11005E3	YWHAG	VDNA005	E3	1103	94.651	1038	5102.48	25.5833	696.03	-1.54025	7.70713	5.68401	2.50482
VDNA005E4	2810	stratifin	BC023552,BC000995,BC000329	sample	HORF11005E4	SFN	VDNA005	E4	1404	99.5726	1385	1661.54	7.5125	1565	-0.780914	2.09386	1.94946	1.51625
VDNA005E5	7171	tropomyosin 4	BC067225,BC037576	sample	HORF11005E5	TPM4	VDNA005	E5	2454	90.2608	2160	384.594	0.806364	2677.22	0.190983	0.555556	0.37037	0.138889
VDNA005E6	121599	Spi-C transcription factor (Spi-1/PU.1 related)	BC032317	sample	HORF11005E6	SPIC	VDNA005	E6	3037	100	3034	297.902	0.351087	1595.38	-0.754365	0.494397	0.329598	0.131839
VDNA005E7	7102	tetraspanin 7	BC018036	sample	HORF11005E7	TSPAN7	VDNA005	E7	3281	80.3718	2563	148.998	-0.430911	3043.22	0.51081	0.624268	0.11705	0.0390168
VDNA005E8	114049	Williams Beuren syndrome chromosome region 22	BC001780,BC000169	sample	HORF11005E8	WBSCR22	VDNA005	E8	2745	100	2745	347.464	0.611374	1217.17	-1.08486	0.655738	0.510018	0.291439
VDNA005E9	83871	RAB34, member RAS oncogene family	BC016841	sample	HORF11005E9	RAB34	VDNA005	E9	3406	100	3406	338.06	0.561982	3148.96	0.603209	0.998238	0.411039	0.17616
VDNA005F1	133688	UDP glycosyltransferase 3 family, polypeptide A1	BC035012	sample	HORF11005F1	UGT3A1	VDNA005	F1	2047	100	2046	196.841	-0.179654	3514.77	0.922861	0.439883	0.342131	0.146628
VDNA005F10	10099	tetraspanin 3	BC011206,BC009248,BC004280	sample	HORF11005F10	TSPAN3	VDNA005	F10	781	99.6159	777	760.843	2.78231	1450.39	-0.881061	1.0296	0.2574	0
VDNA005F11	2214	Fc fragment of IgG, low affinity IIIa, receptor (CD16a)	BC033678	sample	HORF11005F11	FCGR3A	VDNA005	F11	1827	100	1827	561.073	1.73318	1228.09	-1.07531	0.930487	0.656814	0.328407
VDNA005F12	NA	NA	NA	SLUG	NA	NA	VDNA005	F12	2333	98.0283	2247	5738.94	28.9257	9231.38	5.91823	7.34312	5.16244	3.5603
VDNA005F2	2729	glutamate-cysteine ligase, catalytic subunit	BC022487	sample	HORF11005F2	GCLC	VDNA005	F2	2059	99.9514	2058	209.139	-0.115067	3548.9	0.952683	0.437318	0.291545	0.145773
VDNA005F3	140462	ankyrin repeat and SOCS box containing 9	BC001244	sample	HORF11005F3	ASB9	VDNA005	F3	1702	100	1702	187.246	-0.230047	3221.83	0.666882	0.646298	0.235018	0.0587544
VDNA005F4	6619	small nuclear RNA activating complex, polypeptide 3, 50kDa	BC036031	sample	HORF11005F4	SNAPC3	VDNA005	F4	2391	98.8289	2347	173.52	-0.302128	3424.1	0.843636	0.468683	0.255646	0.213038
VDNA005F5	219557	chromosome 7 open reading frame 62	BC028365	sample	HORF11005F5	C7orf62	VDNA005	F5	3339	98.0533	3211	251.456	0.107168	3346.42	0.775751	0.249144	0.0934288	0.0622859
VDNA005F6	5621	prion protein	BC022532	sample	HORF11005F6	PRNP	VDNA005	F6	4074	9.10653	350	2.61429	-1.19967	357.28	-1.83626	0.285714	0	0
VDNA005F7	5621	prion protein	BC012844	sample	HORF11005F7	PRNP	VDNA005	F7	4299	12.3982	440	55.8614	-0.920037	514.93	-1.6985	0	0.227273	0
VDNA005F8	25912	chromosome 1 open reading frame 43	BC000152	sample	HORF11005F8	C1orf43	VDNA005	F8	3004	100	3001	117.215	-0.597828	2481.56	0.0200092	0.266578	0.166611	0.0666445
VDNA005F9	56650	claudin domain containing 1	BC013610,BC001757	sample	HORF11005F9	CLDND1	VDNA005	F9	2066	100	2066	721.39	2.57512	1506.01	-0.832457	0.677638	0.435624	0.242014
VDNA005G1	158521	fragile X mental retardation 1 neighbor	BC034320	sample	HORF11005G1	FMR1NB	VDNA005	G1	1974	53.0902	1005	228.893	-0.0113298	2132.41	-0.285092	0.298507	0.298507	0.199005
VDNA005G10	10077	tetraspanin 32	BC016693	sample	HORF11005G10	TSPAN32	VDNA005	G10	3931	70.898	2667	238.538	0.0393236	4254.39	1.56917	0.749906	0.412448	0.0749906
VDNA005G11	9963	solute carrier family 23 (nucleobase transporters), member 1	BC019225	sample	HORF11005G11	SLC23A1	VDNA005	G11	3053	100	3053	134.043	-0.509449	3043.97	0.511465	0.229283	0.163773	0.098264
VDNA005G12	NA	NA	NA	no1ary	NA	Empty	VDNA005	G12	2795	0.0715564	1	0	-1.2134	374	-1.82165	0	0	0
VDNA005G2	10573	mitochondrial ribosomal protein L28	BC000990	sample	HORF11005G2	MRPL28	VDNA005	G2	456	100	456	592.393	1.89766	1947.64	-0.446548	1.31579	0.657895	0
VDNA005G3	57409	MIF4G domain containing	BC033759	sample	HORF11005G3	MIF4GD	VDNA005	G3	2025	100	2025	1223.32	5.2111	2482.78	0.021072	1.38272	0.987654	0.691358
VDNA005G4	6132	ribosomal protein L8	BC000077	sample	HORF11005G4	RPL8	VDNA005	G4	1268	100	1266	117.812	-0.594691	1421.37	-0.906423	0.394945	0.236967	0.0789889
VDNA005G5	8431	nuclear receptor subfamily 0, group B, member 2	BC030207	sample	HORF11005G5	NR0B2	VDNA005	G5	2412	100	2412	418.988	0.986991	2589.73	0.114535	0.621891	0.497512	0.0829187
VDNA005G6	11267	SNF8, ESCRT-II complex subunit, homolog (S. cerevisiae)	BC038830	sample	HORF11005G6	SNF8	VDNA005	G6	2063	100	2063	366.997	0.713951	2618.97	0.14008	0.678623	0.533204	0.436258
VDNA005G7	135138	PARK2 co-regulated	BC030642	sample	HORF11005G7	PACRG	VDNA005	G7	3440	92.5581	3088	98.9864	-0.693557	1355.53	-0.963958	0.194301	0.0971503	0.0647668
VDNA005G8	56906	THAP domain containing 10	BC027857	sample	HORF11005G8	THAP10	VDNA005	G8	2053	99.4155	2031	586.88	1.86871	3372.52	0.798559	0.787789	0.541605	0.246184
VDNA005G9	1154	cytokine inducible SH2-containing protein	BC031590	sample	HORF11005G9	CISH	VDNA005	G9	2475	100	2475	121.626	-0.57466	1940.94	-0.4524	0.323232	0.242424	0.161616
VDNA005H1	55850	unconventional SNARE in the ER 1 homolog (S. cerevisiae)	BC008455	sample	HORF11005H1	USE1	VDNA005	H1	3201	34.5517	1016	80.3622	-0.791366	2062.15	-0.34649	0.590551	0.0984252	0
VDNA005H10	759	carbonic anhydrase I	BC027890	sample	HORF11005H10	CA1	VDNA005	H10	2606	99.8465	2587	165.988	-0.341687	2340.39	-0.103352	0.347893	0.231929	0.154619
VDNA005H11	84688	chromosome 9 open reading frame 24	BC029484	sample	HORF11005H11	C9orf24	VDNA005	H11	3144	81.6794	2380	170.213	-0.319494	2117.34	-0.298261	0.294118	0.378151	0.210084
VDNA005H12	NA	NA	NA	no1ary	NA	Empty	VDNA005	H12	2754	1.85185	47	8.65957	-1.16793	1036.68	-1.24258	0	0	0
VDNA005H2	84064	haloacid dehalogenase-like hydrolase domain containing 2	BC038100	sample	HORF11005H2	HDHD2	VDNA005	H2	1308	99.8471	1306	405.737	0.917405	2783.35	0.283724	0.765697	0.382848	0.382848
VDNA005H3	65999	leucine rich repeat containing 61	BC001354	sample	HORF11005H3	LRRC61	VDNA005	H3	1962	100	1962	76.2085	-0.81318	1911.27	-0.478333	0.254842	0.101937	0
VDNA005H4	54517	pseudouridylate synthase 7 homolog (S. cerevisiae)	BC005209	sample	HORF11005H4	PUS7	VDNA005	H4	2500	93.2	2286	256.082	0.131462	3047.73	0.514748	0.48119	0.437445	0.174978
VDNA005H5	8813	dolichyl-phosphate mannosyltransferase polypeptide 1, catalytic subunit	BC008466	sample	HORF11005H5	DPM1	VDNA005	H5	2664	97.7102	2561	226.05	-0.026258	3033.97	0.502721	0.819992	0.195236	0.156189
VDNA005H6	3029	hydroxyacylglutathione hydrolase	BC002627	sample	HORF11005H6	HAGH	VDNA005	H6	2637	100	2633	206.646	-0.128162	1984.92	-0.413976	0.303836	0.303836	0.113938
VDNA005H7	285596	family with sequence similarity 153, member A	BC028606	sample	HORF11005H7	FAM153A	VDNA005	H7	2680	98.4328	2579	156.617	-0.390899	792.813	-1.45568	0.348972	0.116324	0
VDNA005H8	3927	LIM and SH3 protein 1	BC012460	sample	HORF11005H8	LASP1	VDNA005	H8	2281	100	2281	731.897	2.6303	2842.44	0.335358	0.745287	0.482245	0.263043
VDNA005H9	143162	FERM and PDZ domain containing 2	BC031614	sample	HORF11005H9	FRMPD2	VDNA005	H9	1616	100	1615	113.576	-0.616938	3865.64	1.22946	0.309598	0.185759	0
VDNA006A1	90806	angel homolog 2 (Drosophila)	BC016966	sample	HORF11006A1	ANGEL2	VDNA006	A1	1199	100	1199	11107	19.1418	4946.15	1.33534	11.9266	9.67473	6.83903
VDNA006A10	5692	proteasome (prosome, macropain) subunit, beta type, 4	BC017486,BC017451,BC012168,BC011768,BC010088,BC000331	sample	HORF11006A10	PSMB4	VDNA006	A10	945	100	945	37857.7	67.5296	8929.17	3.88819	37.037	30.0529	18.6243
VDNA006A11	766	carbonic anhydrase VII	BC033865	sample	HORF11006A11	CA7	VDNA006	A11	981	100	981	14028.7	24.4267	2935.19	0.0464444	14.1692	10.9072	7.44139
VDNA006A12	NA	NA	NA	vector	NA	NA	VDNA006	A12	433	100	432	2533.2	3.63316	5738.57	1.84323	2.31481	2.08333	0.925926
VDNA006A2	113277	transmembrane protein 106A	BC012139	sample	HORF11006A2	TMEM106A	VDNA006	A2	1263	100	1263	39728.9	70.9143	16115.9	8.49439	36.6587	28.7411	18.9232
VDNA006A3	3109	major histocompatibility complex, class II, DM beta	BC027175	sample	HORF11006A3	HLA-DMB	VDNA006	A3	1209	100	1208	44294.7	79.173	7522.32	2.98649	37.9139	30.298	19.9503
VDNA006A4	122786	FERM domain containing 6	BC029870	sample	HORF11006A4	FRMD6	VDNA006	A4	2922	1.02669	6	728.833	0.369356	4351.83	0.954417	0	0	0
VDNA006A5	5692	proteasome (prosome, macropain) subunit, beta type, 4	BC017307	sample	HORF11006A5	PSMB4	VDNA006	A5	884	99.7738	880	3114.47	4.6846	3012.07	0.0957174	3.52273	3.40909	2.04545
VDNA006A6	5692	proteasome (prosome, macropain) subunit, beta type, 4	BC008314	sample	HORF11006A6	PSMB4	VDNA006	A6	1171	100	1169	8781.27	14.9349	7437.72	2.93227	9.06758	7.01454	4.87596
VDNA006A7	5692	proteasome (prosome, macropain) subunit, beta type, 4	BC010098	sample	HORF11006A7	PSMB4	VDNA006	A7	985	100	985	53375.5	95.5989	15728.5	8.24612	48.6294	41.5228	28.5279
VDNA006A8	6615	snail homolog 1 (Drosophila)	BC012910	sample	HORF11006A8	SNAI1	VDNA006	A8	1436	100	1436	34877.4	62.1386	18925.1	10.2949	40.4596	32.5209	21.8663
VDNA006A9	51778	myozenin 2	BC017402	sample	HORF11006A9	MYOZ2	VDNA006	A9	1601	100	1601	34621.1	61.675	9238.38	4.08637	41.5365	30.9806	20.05
VDNA006B1	3127	major histocompatibility complex, class II, DR beta 5	BC009234	sample	HORF11006B1	HLA-DRB5	VDNA006	B1	1343	100	1343	1504.81	1.77298	2021.42	-0.539227	0.670141	0.521221	0.521221
VDNA006B10	205327	chromosome 2 open reading frame 69	BC036456	sample	HORF11006B10	C2orf69	VDNA006	B10	1395	100	1395	6609.37	11.0063	9884.18	4.50029	6.45161	4.87455	2.65233
VDNA006B11	10136	chymotrypsin-like elastase family, member 3A	BC008383	sample	HORF11006B11	CELA3A	VDNA006	B11	3587	24.7561	596	403.315	-0.219454	2612.07	-0.160659	0.671141	0.503356	0.33557
VDNA006B12	NA	NA	NA	vector	NA	NA	VDNA006	B12	532	100	532	244.991	-0.505839	3249.38	0.247815	0.93985	0.56391	0
VDNA006B2	10179	RNA binding motif protein 7	BC034381	sample	HORF11006B2	RBM7	VDNA006	B2	2537	99.0934	2456	89.7089	-0.786719	1779.88	-0.694034	0.407166	0.12215	0.0407166
VDNA006B3	10785	WD repeat domain 4	BC001074	sample	HORF11006B3	WDR4	VDNA006	B3	1380	100	1380	4647.41	7.45745	6575.07	2.37937	5.50725	4.34783	2.46377
VDNA006B4	117289	T-cell activation RhoGTPase activating protein	BC015859	sample	HORF11006B4	TAGAP	VDNA006	B4	1835	100	1835	496.532	-0.0508403	1869.8	-0.636404	0.708447	0.490463	0.381471
VDNA006B5	127534	gap junction protein, beta 4, 30.3kDa	BC034709	sample	HORF11006B5	GJB4	VDNA006	B5	1760	100	1760	868.773	0.622484	748.444	-1.35512	0.852273	0.511364	0.284091
VDNA006B6	9445	integral membrane protein 2B	BC000554	sample	HORF11006B6	ITM2B	VDNA006	B6	3300	87.4848	2705	145.092	-0.686539	2864.35	0.00103688	0.332717	0.184843	0.0369686
VDNA006B7	81629	testis-specific serine kinase 3	BC035354	sample	HORF11006B7	TSSK3	VDNA006	B7	2643	94.8165	2389	2238.09	3.09936	5857.09	1.91919	2.51151	2.09293	1.42319
VDNA006B8	144453	bestrophin 3	BC028087	sample	HORF11006B8	BEST3	VDNA006	B8	1488	100	1488	27872.3	49.4676	8649.45	3.7089	35.8199	27.4866	17.0699
VDNA006B9	358	aquaporin 1 (Colton blood group)	BC022486	sample	HORF11006B9	AQP1	VDNA006	B9	3180	95.3145	2888	193.845	-0.598352	2413.24	-0.288094	0.415512	0.450139	0.207756
VDNA006C1	23760	phosphatidylinositol transfer protein, beta	BC018704	sample	HORF11006C1	PITPNB	VDNA006	C1	1446	100	1446	1717.35	2.15743	5176.55	1.48301	1.24481	0.968188	0.622407
VDNA006C10	54472	toll interacting protein	BC004420	sample	HORF11006C10	TOLLIP	VDNA006	C10	1674	100	1674	443.094	-0.1475	4114.1	0.802047	1.67264	0.298686	0.179211
VDNA006C11	Empty	Empty	Empty	sample	HORF11006C11	Empty	VDNA006	C11	4304	39.2426	1411	98.2665	-0.771239	1840.87	-0.654948	0.141743	0.0708717	0.0708717
VDNA006C12	NA	NA	NA	vector	NA	NA	VDNA006	C12	490	100	486	874.698	0.633201	5976.31	1.9956	1.23457	0.823045	0.411523
VDNA006C2	201931	transmembrane protein 192	BC036301	sample	HORF11006C2	TMEM192	VDNA006	C2	1428	100	1428	618.146	0.16914	2238.8	-0.399899	0.560224	0.35014	0.35014
VDNA006C3	54516	mitochondrial translational release factor 1-like	BC014428	sample	HORF11006C3	MTRF1L	VDNA006	C3	555	100	554	147.267	-0.682605	2168.18	-0.445162	1.26354	0.180505	0
VDNA006C4	1312	catechol-O-methyltransferase	BC011935	sample	HORF11006C4	COMT	VDNA006	C4	1734	100	1734	769.119	0.442226	1238.98	-1.04072	0.980392	0.519031	0.17301
VDNA006C5	10101	nucleotide binding protein 2 (MinD homolog, E. coli)	BC008005	sample	HORF11006C5	NUBP2	VDNA006	C5	1778	100	1778	3779.96	5.88836	6436.36	2.29046	5.06187	4.10574	2.75591
VDNA006C6	79843	family with sequence similarity 124B	BC025754	sample	HORF11006C6	FAM124B	VDNA006	C6	2439	100	2439	660.936	0.24654	1022.5	-1.17946	1.10701	0.820008	0.533005
VDNA006C7	283518	potassium channel regulator	BC032343	sample	HORF11006C7	KCNRG	VDNA006	C7	1175	100	1175	386.949	-0.249058	6834.19	2.54544	1.2766	0.340426	0.170213
VDNA006C8	121506	endoplasmic reticulum protein 27	BC030218	sample	HORF11006C8	ERP27	VDNA006	C8	680	100	680	2088.51	2.8288	4680.05	1.16478	3.52941	2.5	1.17647
VDNA006C9	79096	chromosome 11 open reading frame 49	BC009455	sample	HORF11006C9	C11orf49	VDNA006	C9	749	100	749	1969.17	2.61294	2634.42	-0.146329	3.60481	2.4032	1.06809
VDNA006D1	51010	exosome component 3	BC008880	sample	HORF11006D1	EXOSC3	VDNA006	D1	2206	99.184	2168	153.248	-0.671786	3469.93	0.389175	0.50738	0.276753	0.230627
VDNA006D10	10456	HCLS1 associated protein X-1	BC005240	sample	HORF11006D10	HAX1	VDNA006	D10	3463	86.8611	2774	143.245	-0.68988	1404.88	-0.934388	0.180245	0.216294	0.216294
VDNA006D11	79152	fatty acid 2-hydroxylase	BC004263,BC002679	sample	HORF11006D11	FA2H	VDNA006	D11	3511	95.215	3160	109.192	-0.751477	2574.66	-0.184631	0.221519	0.126582	0.0632911
VDNA006D12	NA	NA	NA	vector	NA	NA	VDNA006	D12	667	100	667	422.013	-0.185632	4732.53	1.19842	0.449775	0.449775	0.149925
VDNA006D2	114960	testis specific, 13	BC038415	sample	HORF11006D2	TSGA13	VDNA006	D2	1217	99.7535	1205	738.257	0.386403	4423	1.00003	1.24481	0.497925	0.165975
VDNA006D3	55076	transmembrane protein 45A	BC040355	sample	HORF11006D3	TMEM45A	VDNA006	D3	59	94.9153	37	36.4324	-0.883087	2889.41	0.0170971	0	0	0
VDNA006D4	244	annexin A8-like 2	BC008813	sample	HORF11006D4	ANXA8L2	VDNA006	D4	2216	100	2216	602.009	0.139951	1600.78	-0.80883	0.902527	0.676895	0.361011
VDNA006D5	90809	transmembrane protein 55B	BC020947	sample	HORF11006D5	TMEM55B	VDNA006	D5	2715	99.9632	2707	232.705	-0.528061	4051.86	0.762151	0.332471	0.184706	0.110824
VDNA006D6	6251	Ras suppressor protein 1	BC015644,BC008691,BC005993	sample	HORF11006D6	RSU1	VDNA006	D6	680	99.7059	672	377.438	-0.266263	3094.88	0.148792	0.892857	0.595238	0
VDNA006D7	3612	inositol(myo)-1(or 4)-monophosphatase 1	BC009565	sample	HORF11006D7	IMPA1	VDNA006	D7	1340	100	1340	1277.53	1.36186	2514.32	-0.223307	2.01493	1.41791	0.895522
VDNA006D8	2823	glycoprotein M6A	BC022528,BC022508	sample	HORF11006D8	GPM6A	VDNA006	D8	993	100	992	266.572	-0.466802	4262.01	0.896847	0.504032	0.403226	0.302419
VDNA006D9	6456	SH3-domain GRB2-like 2	BC032825	sample	HORF11006D9	SH3GL2	VDNA006	D9	1018	100	1018	1496.7	1.7583	2674.5	-0.120643	2.84872	1.57171	0.982318
VDNA006E1	348487	family with sequence similarity 131, member C	BC037394	sample	HORF11006E1	FAM131C	VDNA006	E1	2558	99.9218	2553	248.403	-0.499667	1413.12	-0.929106	0.352526	0.274187	0.117509
VDNA006E10	10557	ribonuclease P/MRP 38kDa subunit	BC029494	sample	HORF11006E10	RPP38	VDNA006	E10	4519	65.2135	2561	39.7645	-0.87706	1672.41	-0.762915	0.0780945	0.0390472	0.0390472
VDNA006E11	553115	penta-EF-hand domain containing 1	BC012561	sample	HORF11006E11	PEF1	VDNA006	E11	858	100	858	536.097	0.0207263	2357.47	-0.323839	0.932401	0.582751	0.4662
VDNA006E12	NA	NA	NA	SLUG	NA	NA	VDNA006	E12	2348	97.7002	2243	5183.93	8.42792	9731.51	4.40244	6.99955	5.48373	3.78957
VDNA006E2	55143	cell division cycle associated 8	BC016944	sample	HORF11006E2	CDCA8	VDNA006	E2	2456	100	2446	134.652	-0.705423	3191.67	0.210831	0.327065	0.163532	0.0817661
VDNA006E3	3038	hyaluronan synthase 3	BC021853	sample	HORF11006E3	HAS3	VDNA006	E3	904	100	904	279.604	-0.443228	1729.1	-0.726586	0.553097	0.331858	0
VDNA006E4	23001	WD repeat and FYVE domain containing 3	BC013377	sample	HORF11006E4	WDFY3	VDNA006	E4	1347	100	1347	1644.65	2.02593	2610.4	-0.161727	1.26206	1.3363	0.965108
VDNA006E5	114049	Williams Beuren syndrome chromosome region 22	BC011696	sample	HORF11006E5	WBSCR22	VDNA006	E5	2380	100	2379	688.891	0.297107	2429.96	-0.277374	0.798655	0.504414	0.252207
VDNA006E6	54033	RNA binding motif protein 11	BC030196	sample	HORF11006E6	RBM11	VDNA006	E6	1036	100	1036	321.057	-0.368247	2210.28	-0.418176	0.965251	0.0965251	0.0965251
VDNA006E7	6606	survival of motor neuron 1, telomeric	BC000908	sample	HORF11006E7	SMN1	VDNA006	E7	1654	99.7582	1647	579.25	0.0987829	3313.77	0.289086	0.971463	0.667881	0.0607165
VDNA006E8	1316	Kruppel-like factor 6	BC000311	sample	HORF11006E8	KLF6	VDNA006	E8	1118	100	1118	1156.31	1.14259	3086.58	0.143471	1.43113	0.9839	0.626118
VDNA006E9	7417	voltage-dependent anion channel 2	BC012883	sample	HORF11006E9	VDAC2	VDNA006	E9	1073	100	1073	3487.38	5.35913	16184.5	8.53839	2.23672	2.7027	2.23672
VDNA006F1	56270	WDR45-like	BC007838	sample	HORF11006F1	WDR45L	VDNA006	F1	1887	99.841	1881	342.305	-0.329812	8708.61	3.74683	1.06326	0.531632	0.15949
VDNA006F10	2214	Fc fragment of IgG, low affinity IIIa, receptor (CD16a)	BC036723	sample	HORF11006F10	FCGR3A	VDNA006	F10	320	99.6875	317	954.123	0.77687	4721.33	1.19124	1.26183	0.946372	0.630915
VDNA006F11	Empty	Empty	Empty	sample	HORF11006F11	Empty	VDNA006	F11	1375	100	1375	41.6116	-0.873719	2383.75	-0.306997	0	0	0
VDNA006F12	NA	NA	NA	SLUG	NA	NA	VDNA006	F12	2648	98.2251	2560	3028.87	4.52976	11323.5	5.42281	4.6875	4.02344	2.30469
VDNA006F2	1468	solute carrier family 25 (mitochondrial carrier; dicarboxylate transporter), member 10	BC007355	sample	HORF11006F2	SLC25A10	VDNA006	F2	3951	60.1873	2291	15.364	-0.921197	1167.36	-1.08662	0.0436491	0	0
VDNA006F3	2204	Fc fragment of IgA, receptor for	BC027953	sample	HORF11006F3	FCAR	VDNA006	F3	656	100	656	498.834	-0.0466764	2576.74	-0.183299	1.82927	0.914634	0.152439
VDNA006F4	3903	leukocyte-associated immunoglobulin-like receptor 1	BC027899	sample	HORF11006F4	LAIR1	VDNA006	F4	810	100	810	359.009	-0.299598	2861.11	-0.00103688	0.987654	0.493827	0.246914
VDNA006F5	84528	Rhox homeobox family, member 2	BC021719	sample	HORF11006F5	RHOXF2	VDNA006	F5	2588	99.1886	2536	116.297	-0.738625	1316.83	-0.990818	0.315457	0.157729	0.0788644
VDNA006F6	Empty	Empty	Empty	sample	HORF11006F6	Empty	VDNA006	F6	1048	95.6107	991	1601.5	1.94787	3020.2	0.100929	1.31181	0.807265	0.302725
VDNA006F7	11180	WD repeat domain 6	BC002826	sample	HORF11006F7	WDR6	VDNA006	F7	1295	100	1295	378.822	-0.263759	2155.98	-0.452983	0.617761	0.617761	0.30888
VDNA006F8	122046	chromosome 13 open reading frame 26	BC030277	sample	HORF11006F8	C13orf26	VDNA006	F8	1017	100	1017	723.896	0.360425	4070.27	0.773955	1.3766	1.08161	0.393314
VDNA006F9	85015	ubiquitin specific peptidase 45	BC005991	sample	HORF11006F9	USP45	VDNA006	F9	1044	100	1043	1412.05	1.60518	4726.66	1.19466	1.15053	0.767018	0.383509
VDNA006G1	138046	RALY RNA binding protein-like	BC031090	sample	HORF11006G1	RALYL	VDNA006	G1	1252	100	1252	528.199	0.00644031	3498.97	0.40779	0.71885	0.638978	0.319489
VDNA006G10	4869	nucleophosmin (nucleolar phosphoprotein B23, numatrin)	BC050628,BC021668,BC016824,BC016716,BC014349,BC008495,BC002398	sample	HORF11006G10	NPM1	VDNA006	G10	1867	99.5179	1839	311.548	-0.385447	1620.45	-0.79622	0.489396	0.706906	0.380642
VDNA006G11	744	metallophosphoesterase domain containing 2	BC031582	sample	HORF11006G11	MPPED2	VDNA006	G11	1120	100	1120	277.15	-0.447667	4240.3	0.882934	0.535714	0.357143	0.357143
VDNA006G12	NA	NA	NA	no1ary	NA	Empty	VDNA006	G12	2694	0.482554	6	1013.67	0.884575	1635.17	-0.786788	0	0	0
VDNA006G2	496	ATPase, H+/K+ exchanging, beta polypeptide	BC029059	sample	HORF11006G2	ATP4B	VDNA006	G2	1304	100	1304	293.124	-0.418772	3826.24	0.617545	0.690184	0.53681	0.153374
VDNA006G3	115024	5'-nucleotidase, cytosolic III-like	BC014132	sample	HORF11006G3	NT5C3L	VDNA006	G3	2312	99.9567	2303	390.483	-0.242666	1974.84	-0.569079	0.477638	0.26053	0.173686
VDNA006G4	1020	cyclin-dependent kinase 5	BC005115	sample	HORF11006G4	CDK5	VDNA006	G4	1357	100	1357	902.737	0.68392	3668.81	0.516647	1.47384	0.884304	0.515844
VDNA006G5	26063	2,4-dienoyl CoA reductase 2, peroxisomal	BC010740	sample	HORF11006G5	DECR2	VDNA006	G5	2949	98.4741	2868	219.517	-0.551917	2378.75	-0.310197	0.55788	0.313808	0.069735
VDNA006G6	6187	ribosomal protein S2	BC023541,BC021545,BC016951,BC010165,BC008862,BC001795	sample	HORF11006G6	RPS2	VDNA006	G6	1498	100	1497	101.516	-0.765361	4038.65	0.753687	0.400802	0.133601	0
VDNA006G7	6187	ribosomal protein S2	BC025677,BC012354	sample	HORF11006G7	RPS2	VDNA006	G7	2001	100	2001	160.747	-0.658222	2060.95	-0.51389	0.149925	0.1999	0.09995
VDNA006G8	220766	NA	BC014590	sample	HORF11006G8	NA	VDNA006	G8	879	100	879	1086.93	1.0171	3816.25	0.611144	2.27531	1.47895	0.910125
VDNA006G9	84365	MKI67 (FHA domain) interacting nucleolar phosphoprotein	BC022990	sample	HORF11006G9	MKI67IP	VDNA006	G9	1034	100	1033	456.305	-0.123604	2375.18	-0.31249	1.06486	0.484027	0.387222
VDNA006H1	23555	tetraspanin 15	BC003157	sample	HORF11006H1	TSPAN15	VDNA006	H1	1001	100	1001	434.244	-0.16351	1361.32	-0.962307	0.699301	0.3996	0.1998
VDNA006H10	2784	guanine nucleotide binding protein (G protein), beta polypeptide 3	BC015920	sample	HORF11006H10	GNB3	VDNA006	H10	2002	99.0509	1966	159.817	-0.659903	3059.23	0.125941	0.457782	0.254323	0.0508647
VDNA006H11	55924	chromosome 1 open reading frame 183	BC031558	sample	HORF11006H11	C1orf183	VDNA006	H11	1867	99.8393	1847	521.078	-0.00644031	1627.17	-0.79191	0.703844	0.487277	0.378993
VDNA006H12	NA	NA	NA	no1ary	NA	Empty	VDNA006	H12	3939	0.152323	3	0	-0.948988	995.333	-1.19688	0	0	0
VDNA006H2	56910	StAR-related lipid transfer (START) domain containing 7	BC032106,BC014274,BC013279,BC012793,BC012774,BC008894	sample	HORF11006H2	STARD7	VDNA006	H2	1610	100	1610	366.788	-0.285526	1443.01	-0.909945	0.68323	0.496894	0.310559
VDNA006H3	1687	deafness, autosomal dominant 5	BC019689	sample	HORF11006H3	DFNA5	VDNA006	H3	2570	99.9222	2563	112.064	-0.746282	2673.05	-0.121573	0.273117	0.156067	0.11705
VDNA006H4	3921	ribosomal protein SA	BC010418,BC008867,BC005391	sample	HORF11006H4	RPSA	VDNA006	H4	1157	100	1157	378.061	-0.265135	3110.18	0.158599	1.03717	0.518583	0.259291
VDNA006H5	2669	GTP binding protein overexpressed in skeletal muscle	BC022010	sample	HORF11006H5	GEM	VDNA006	H5	2586	100	2582	562.325	0.0681682	2077.44	-0.503318	0.387297	0.348567	0.271108
VDNA006H6	644	biliverdin reductase A	BC008456	sample	HORF11006H6	BLVRA	VDNA006	H6	2488	100	2481	170.247	-0.641037	2658.18	-0.131102	0.362757	0.201532	0.120919
VDNA006H7	84287	zinc finger, DHHC-type containing 16	BC004535	sample	HORF11006H7	ZDHHC16	VDNA006	H7	3153	58.706	1693	44.8766	-0.867813	3653.06	0.506547	0.118133	0.0590667	0.0590667
VDNA006H8	3140	major histocompatibility complex, class I-related	BC012485	sample	HORF11006H8	MR1	VDNA006	H8	333	99.3994	328	564.073	0.0713312	2623.61	-0.153262	1.82927	0.914634	0.304878
VDNA006H9	9694	tetratricopeptide repeat domain 35	BC021667	sample	HORF11006H9	TTC35	VDNA006	H9	1588	99.937	1586	741.265	0.391843	1227.05	-1.04836	0.819672	0.693569	0.189155
VDNA007A1	5279	phosphatidylinositol glycan anchor biosynthesis, class C	BC006539	sample	HORF11007A1	PIGC	VDNA007	A1	1436	100	1436	80.3935	-1.09349	2105.51	-0.555812	0.0696379	0.139276	0.0696379
VDNA007A10	283971	C-type lectin domain family 18, member C	BC039068	sample	HORF11007A10	CLEC18C	VDNA007	A10	716	86.5922	598	138.781	-0.889227	1803.29	-0.801663	0.167224	0.167224	0.167224
VDNA007A11	51070	nitric oxide synthase interacting protein	BC010077,BC009299	sample	HORF11007A11	NOSIP	VDNA007	A11	1602	99.7503	1595	360.009	-0.115272	1932.61	-0.696465	0.815047	0.501567	0.250784
VDNA007A12	NA	NA	NA	vector	NA	NA	VDNA007	A12	245	99.5918	243	1637.01	4.35226	6162.3	2.74438	4.52675	1.64609	0.823045
VDNA007A2	1264	calponin 1, basic, smooth muscle	BC036307,BC022015	sample	HORF11007A2	CNN1	VDNA007	A2	2457	100	2457	483.447	0.316572	2020.06	-0.625324	0.407	0.3256	0.2442
VDNA007A3	84524	zinc finger CCCH-type containing 8	BC032001	sample	HORF11007A3	ZC3H8	VDNA007	A3	1561	99.4234	1549	492.837	0.34942	4947.86	1.75644	1.09748	0.968367	0.451904
VDNA007A4	293	solute carrier family 25 (mitochondrial carrier; adenine nucleotide translocator), member 6	BC031912	sample	HORF11007A4	SLC25A6	VDNA007	A4	2421	14.9112	327	34.9083	-1.25262	443.113	-1.90817	0	0	0
VDNA007A5	151871	developmental pluripotency associated 2	BC018070	sample	HORF11007A5	DPPA2	VDNA007	A5	981	100	981	842.933	1.57421	3640.28	0.692722	1.42712	1.22324	0.509684
VDNA007A6	58529	myozenin 1	BC025753	sample	HORF11007A6	MYOZ1	VDNA007	A6	884	100	883	917.112	1.83373	2041.08	-0.608225	1.47225	1.47225	0.792752
VDNA007A7	6919	transcription elongation factor A (SII), 2	BC018896	sample	HORF11007A7	TCEA2	VDNA007	A7	2495	38.6774	915	365.093	-0.0974855	3907.29	0.909935	0.655738	0.546448	0.327869
VDNA007A8	6834	surfeit 1	BC028314	sample	HORF11007A8	SURF1	VDNA007	A8	264	99.6212	261	107.559	-0.998454	4533.01	1.41896	0.766284	0	0
VDNA007A9	51170	hydroxysteroid (17-beta) dehydrogenase 11	BC021673,BC016367,BC014327	sample	HORF11007A9	HSD17B11	VDNA007	A9	964	99.5851	959	274.846	-0.413211	2952.45	0.133176	0.729927	0.521376	0.312826
VDNA007B1	6811	syntaxin 5	BC012137	sample	HORF11007B1	STX5	VDNA007	B1	2205	24.8526	456	120.612	-0.952791	2353.59	-0.353998	0.657895	0.219298	0.219298
VDNA007B10	8851	cyclin-dependent kinase 5, regulatory subunit 1 (p35)	BC026347	sample	HORF11007B10	CDK5R1	VDNA007	B10	2568	100	2568	112.899	-0.979775	2108.3	-0.553538	0.194704	0.155763	0.116822
VDNA007B11	149473	coiled-coil domain containing 24	BC033868	sample	HORF11007B11	CCDC24	VDNA007	B11	2309	100	2309	296.684	-0.336811	3716.77	0.754949	0.303162	0.259853	0.216544
VDNA007B12	NA	NA	NA	vector	NA	NA	VDNA007	B12	487	99.384	482	1100.6	2.47565	3007.21	0.177725	1.45228	1.03734	0.622407
VDNA007B2	54973	cleavage and polyadenylation specific factor 3-like	BC013904	sample	HORF11007B2	CPSF3L	VDNA007	B2	1870	100	1870	306.019	-0.304152	2748.09	-0.0330703	0.641711	0.374332	0.26738
VDNA007B3	1774	deoxyribonuclease I-like 1	BC028092	sample	HORF11007B3	DNASE1L1	VDNA007	B3	1443	99.7921	1435	403.583	0.0371688	1973.99	-0.6628	0.766551	0.348432	0.278746
VDNA007B4	65008	mitochondrial ribosomal protein L1	BC032595,BC014356	sample	HORF11007B4	MRPL1	VDNA007	B4	713	99.7195	710	1005.33	2.14235	4972.59	1.77655	1.40845	1.40845	1.26761
VDNA007B5	9117	SEC22 vesicle trafficking protein homolog C (S. cerevisiae)	BC006178	sample	HORF11007B5	SEC22C	VDNA007	B5	574	99.8258	573	863.37	1.64571	4507.31	1.39805	1.91972	0.8726	0.17452
VDNA007B6	54487	DiGeorge syndrome critical region gene 8	BC009984	sample	HORF11007B6	DGCR8	VDNA007	B6	1055	100	1055	1416.88	3.58215	5640.71	2.32007	0.853081	0.758294	0.473934
VDNA007B7	9649	Ral GEF with PH domain and SH3 binding motif 1	BC032372	sample	HORF11007B7	RALGPS1	VDNA007	B7	1579	100	1579	936.046	1.89997	3487.67	0.568574	1.07663	1.20329	0.633312
VDNA007B8	256380	sex comb on midleg-like 4 (Drosophila)	BC033286	sample	HORF11007B8	SCML4	VDNA007	B8	1475	99.8644	1471	818.129	1.48744	2104.62	-0.556537	0.203943	0.135962	0.067981
VDNA007B9	9111	N-myc (and STAT) interactor	BC021987	sample	HORF11007B9	NMI	VDNA007	B9	1020	100	1020	1036.05	2.24983	2156.27	-0.51452	1.07843	0.784314	0.294118
VDNA007C1	79187	fibronectin type III and SPRY domain containing 1	BC016442	sample	HORF11007C1	FSD1	VDNA007	C1	1969	99.6953	1955	41.733	-1.22874	4362.24	1.28004	0	0.0511509	0.0511509
VDNA007C10	51035	UBX domain protein 1	BC001372	sample	HORF11007C10	UBXN1	VDNA007	C10	1832	99.6179	1806	209.507	-0.641797	3378.54	0.4798	0.609081	0.221484	0.166113
VDNA007C11	443	aspartoacylase	BC029128	sample	HORF11007C11	ASPA	VDNA007	C11	1458	100	1458	430.645	0.131847	3809.57	0.830439	0.685871	0.548697	0.342936
VDNA007C12	NA	NA	NA	vector	NA	NA	VDNA007	C12	431	100	428	1725.07	4.66031	7022.65	3.44428	1.16822	1.40187	0.46729
VDNA007C2	60496	aminoadipate-semialdehyde dehydrogenase-phosphopantetheinyl transferase	BC016728	sample	HORF11007C2	AASDHPPT	VDNA007	C2	484	100	483	422.021	0.101674	5544.28	2.24162	1.86335	0.828157	0.414079
VDNA007C3	5516	protein phosphatase 2, catalytic subunit, beta isozyme	BC012022	sample	HORF11007C3	PPP2CB	VDNA007	C3	152	100	152	519.164	0.441527	9445.97	5.41564	0.657895	0.657895	0
VDNA007C4	54707	GPN-loop GTPase 2	BC008634	sample	HORF11007C4	GPN2	VDNA007	C4	2507	99.4815	2487	252.734	-0.490567	1710.85	-0.876862	0.361882	0.281464	0
VDNA007C5	81926	family with sequence similarity 108, member A1	BC035961,BC033749,BC009256	sample	HORF11007C5	FAM108A1	VDNA007	C5	1183	100	1181	743.535	1.22648	2603.35	-0.150818	1.18544	1.01609	0.338696
VDNA007C6	51073	mitochondrial ribosomal protein L4	BC009858	sample	HORF11007C6	MRPL4	VDNA007	C6	839	99.4041	831	241.81	-0.528785	1182.8	-1.30643	0.722022	0.240674	0.120337
VDNA007C7	51528	JNK1/MAPK8-associated membrane protein	BC010359	sample	HORF11007C7	JKAMP	VDNA007	C7	1011	100	1009	269.631	-0.431453	2657.31	-0.106921	0.49554	0.198216	0
VDNA007C8	55658	ring finger protein 126	BC025374,BC013977	sample	HORF11007C8	RNF126	VDNA007	C8	3452	39.7161	1235	58.881	-1.16875	1197.29	-1.29465	0.161943	0.0809717	0
VDNA007C9	57019	cytokine induced apoptosis inhibitor 1	BC024196	sample	HORF11007C9	CIAPIN1	VDNA007	C9	365	99.726	364	780.742	1.35664	1987.09	-0.652146	0.824176	0.549451	0
VDNA007D1	27292	DIM1 dimethyladenosine transferase 1-like (S. cerevisiae)	BC010874	sample	HORF11007D1	DIMT1L	VDNA007	D1	1177	98.7256	1161	332.212	-0.212518	5420.43	2.14087	0.689061	0.430663	0.172265
VDNA007D10	84248	forty-two-three domain containing 1	BC035006	sample	HORF11007D10	FYTTD1	VDNA007	D10	850	99.4118	844	648.154	0.89279	8930.93	4.99666	1.4218	0.947867	0.473934
VDNA007D11	51109	retinol dehydrogenase 11 (all-trans/9-cis/11-cis)	BC011727	sample	HORF11007D11	RDH11	VDNA007	D11	1738	100	1738	388.13	-0.0168912	1023.76	-1.43581	0.805524	0.575374	0.402762
VDNA007D12	NA	NA	NA	vector	NA	NA	VDNA007	D12	873	100	872	2362.93	6.89185	6140.22	2.72642	1.37615	1.14679	0.573394
VDNA007D2	55069	chromosome 7 open reading frame 42	BC041764,BC012562,BC008675	sample	HORF11007D2	C7orf42	VDNA007	D2	2692	86.2184	2247	458.52	0.229366	2226.69	-0.457227	0.756564	0.623053	0.0890076
VDNA007D3	79734	potassium channel tetramerisation domain containing 17	BC031038	sample	HORF11007D3	KCTD17	VDNA007	D3	1149	100	1149	59.2028	-1.16763	2012.74	-0.631281	0.0870322	0.0870322	0
VDNA007D4	65992	DDRGK domain containing 1	BC007957	sample	HORF11007D4	DDRGK1	VDNA007	D4	1414	100	1414	397.786	0.0168912	2653.01	-0.110422	0.848656	0.424328	0.0707214
VDNA007D5	5307	paired-like homeodomain 1	BC003685	sample	HORF11007D5	PITX1	VDNA007	D5	2057	100	2057	3347.01	10.3346	5610.03	2.29512	4.95868	4.3753	2.18765
VDNA007D6	145226	retinol dehydrogenase 12 (all-trans/9-cis/11-cis)	BC025724	sample	HORF11007D6	RDH12	VDNA007	D6	3571	98.4878	3482	110.989	-0.986455	1507.3	-1.04245	0.0861574	0.114877	0.0861574
VDNA007D7	78992	Yip1 domain family, member 2	BC013014	sample	HORF11007D7	YIPF2	VDNA007	D7	3671	88.6952	3209	1413.92	3.57177	2770.22	-0.0150723	0.623247	0.623247	0.311624
VDNA007D8	6175	ribosomal protein, large, P0	BC003655,BC000752,BC000345	sample	HORF11007D8	RPLP0	VDNA007	D8	707	100	707	310.024	-0.290141	1535.8	-1.01927	0.565771	0.424328	0.424328
VDNA007D9	4792	nuclear factor of kappa light polypeptide gene enhancer in B-cells inhibitor, alpha	BC002601	sample	HORF11007D9	NFKBIA	VDNA007	D9	3559	97.6398	3429	83.8157	-1.08152	1026.12	-1.43389	0.174978	0.0874891	0.029163
VDNA007E1	328	APEX nuclease (multifunctional DNA repair enzyme) 1	BC004979	sample	HORF11007E1	APEX1	VDNA007	E1	1825	99.1781	1803	608.202	0.753022	2750.02	-0.0315042	0.776484	0.388242	0.277316
VDNA007E10	3300	DnaJ (Hsp40) homolog, subfamily B, member 2	BC011609	sample	HORF11007E10	DNAJB2	VDNA007	E10	2620	92.4046	2359	585.693	0.674274	2936.82	0.120458	0.381518	0.296736	0.127173
VDNA007E11	51571	family with sequence similarity 49, member B	BC016345	sample	HORF11007E11	FAM49B	VDNA007	E11	1830	99.8907	1827	697.634	1.0659	3469.91	0.554128	1.25889	0.766284	0.273673
VDNA007E12	NA	NA	NA	SLUG	NA	NA	VDNA007	E12	2079	97.7393	1990	5591.7	18.1875	10478.8	6.25581	5.9799	5.42714	4.0201
VDNA007E2	4110	melanoma antigen family A, 11	BC004479	sample	HORF11007E2	MAGEA11	VDNA007	E2	1916	99.8956	1905	272.155	-0.422623	3426.29	0.518645	0.472441	0.577428	0.262467
VDNA007E3	7965	aminoacyl tRNA synthetase complex-interacting multifunctional protein 2	BC010156,BC002853	sample	HORF11007E3	AIMP2	VDNA007	E3	1842	100	1842	298.528	-0.330359	5267.36	2.01635	0.760043	0.380022	0
VDNA007E4	8666	eukaryotic translation initiation factor 3, subunit G	BC008469	sample	HORF11007E4	EIF3G	VDNA007	E4	2001	99.95	2000	408.118	0.053034	7772.29	4.05411	0.5	0.45	0.25
VDNA007E5	10067	secretory carrier membrane protein 3	BC010505	sample	HORF11007E5	SCAMP3	VDNA007	E5	3072	88.8346	2672	486.722	0.328029	2339.15	-0.365744	0.711078	0.598802	0.224551
VDNA007E6	283238	solute carrier family 22, member 24	BC034394	sample	HORF11007E6	SLC22A24	VDNA007	E6	629	96.0254	591	486.296	0.326538	3136.99	0.283302	1.18443	1.01523	0.338409
VDNA007E7	8644	aldo-keto reductase family 1, member C3 (3-alpha hydroxysteroid dehydrogenase, type II)	BC001479	sample	HORF11007E7	AKR1C3	VDNA007	E7	1389	100	1387	473.745	0.28263	2260.72	-0.429543	0.793079	0.576784	0.288392
VDNA007E8	1646	aldo-keto reductase family 1, member C2 (dihydrodiol dehydrogenase 2; bile acid binding protein; 3-alpha hydroxysteroid dehydrogenase, type III)	BC007024	sample	HORF11007E8	AKR1C2	VDNA007	E8	1716	100	1711	318.299	-0.261193	5553.45	2.24909	0.584454	0.526008	0.350672
VDNA007E9	902	cyclin H	BC016705	sample	HORF11007E9	CCNH	VDNA007	E9	1273	100	1272	612.196	0.766992	3230.47	0.359341	0.707547	0.707547	0.550314
VDNA007F1	10327	aldo-keto reductase family 1, member A1 (aldehyde reductase)	BC005394	sample	HORF11007F1	AKR1A1	VDNA007	F1	917	100	914	217.799	-0.612787	2969.55	0.147083	0.547046	0.218818	0.109409
VDNA007F10	8894	eukaryotic translation initiation factor 2, subunit 2 beta, 38kDa	BC000461	sample	HORF11007F10	EIF2S2	VDNA007	F10	1553	100	1552	608.803	0.755124	912.272	-1.52651	0.837629	0.64433	0.386598
VDNA007F11	2992	glycogenin 1	BC000033	sample	HORF11007F11	GYG1	VDNA007	F11	478	99.7908	477	565.587	0.603934	3427.3	0.519466	1.25786	0.628931	0.209644
VDNA007F12	NA	NA	NA	SLUG	NA	NA	VDNA007	F12	1779	96.5149	1690	4509.79	14.4025	5065.89	1.85245	6.62722	4.73373	2.72189
VDNA007F2	5192	peroxisomal biogenesis factor 10	BC018198	sample	HORF11007F2	PEX10	VDNA007	F2	3698	47.2958	1627	127.595	-0.928361	2112.72	-0.549942	0.184388	0.245851	0.122926
VDNA007F3	64223	MTOR associated protein, LST8 homolog (S. cerevisiae)	BC020499	sample	HORF11007F3	MLST8	VDNA007	F3	1153	100	1153	261.001	-0.461647	4598.95	1.4726	0.867303	0.346921	0.173461
VDNA007F4	54584	guanine nucleotide binding protein (G protein), beta polypeptide 1-like	BC012060	sample	HORF11007F4	GNB1L	VDNA007	F4	1016	99.9016	1013	529.937	0.479213	2323.42	-0.378536	0.493583	0.29615	0.29615
VDNA007F5	79370	BCL2-like 14 (apoptosis facilitator)	BC025778	sample	HORF11007F5	BCL2L14	VDNA007	F5	1106	100	1106	966.369	2.00605	6635.84	3.1296	1.35624	1.08499	0.361664
VDNA007F6	29086	BRISC and BRCA1 A complex member 1	BC006244	sample	HORF11007F6	BABAM1	VDNA007	F6	703	100	703	294.553	-0.344265	5063.87	1.85081	1.84922	0.426743	0
VDNA007F7	1676	DNA fragmentation factor, 45kDa, alpha polypeptide	BC007721	sample	HORF11007F7	DFFA	VDNA007	F7	647	100	646	752.667	1.25842	5750.86	2.40968	0.773994	0.619195	0.309598
VDNA007F8	30	acetyl-CoA acyltransferase 1	BC014474	sample	HORF11007F8	ACAA1	VDNA007	F8	1468	100	1468	59.2657	-1.16741	3099.56	0.252851	0.20436	0	0
VDNA007F9	57097	poly (ADP-ribose) polymerase family, member 11	BC017569	sample	HORF11007F9	PARP11	VDNA007	F9	1191	99.916	1190	1415.08	3.57584	4032.78	1.01203	1.34454	0.840336	0.588235
VDNA007G1	10987	COP9 constitutive photomorphogenic homolog subunit 5 (Arabidopsis)	BC007272,BC001859,BC001187	sample	HORF11007G1	COPS5	VDNA007	G1	1303	95.165	1223	175.595	-0.760434	4743.44	1.59014	0.327065	0.245298	0.163532
VDNA007G10	84726	proline-rich coiled-coil 2B	BC002872	sample	HORF11007G10	PRRC2B	VDNA007	G10	625	99.84	624	1384.63	3.46933	4414.37	1.32245	2.5641	1.44231	0.801282
VDNA007G11	4046	lymphocyte-specific protein 1	BC001785	sample	HORF11007G11	LSP1	VDNA007	G11	2034	99.9508	2033	194.231	-0.695237	2124.17	-0.540628	0.344319	0.29513	0.196754
VDNA007G12	NA	NA	NA	no1ary	NA	Empty	VDNA007	G12	2635	0	0	0	-1.37475	0	-2.26864	0	0	0
VDNA007G2	1512	cathepsin H	BC002479	sample	HORF11007G2	CTSH	VDNA007	G2	2729	95.1631	2568	110.21	-0.98918	3423.87	0.516674	0.194704	0.194704	0.0778816
VDNA007G3	4240	milk fat globule-EGF factor 8 protein	BC003610	sample	HORF11007G3	MFGE8	VDNA007	G3	3416	30.7963	973	199.975	-0.675142	1731.13	-0.860363	0.102775	0.102775	0
VDNA007G4	7518	X-ray repair complementing defective repair in Chinese hamster cells 4	BC016314	sample	HORF11007G4	XRCC4	VDNA007	G4	569	100	569	1025.45	2.21274	5518.8	2.2209	1.23023	0.878735	0.527241
VDNA007G5	81849	ST6 (alpha-N-acetyl-neuraminyl-2,3-beta-galactosyl-1,3)-N-acetylgalactosaminide alpha-2,6-sialyltransferase 5	BC001201	sample	HORF11007G5	ST6GALNAC5	VDNA007	G5	1624	99.9384	1619	514.67	0.425801	2807.27	0.0150723	0.926498	1.05003	0.308833
VDNA007G6	10385	butyrophilin, subfamily 2, member A2	BC017497	sample	HORF11007G6	BTN2A2	VDNA007	G6	2354	99.915	2350	250.047	-0.499969	3465.25	0.550335	0.468085	0.340426	0.12766
VDNA007G7	6888	transaldolase 1	BC010103	sample	HORF11007G7	TALDO1	VDNA007	G7	2012	99.8012	2006	237.621	-0.543441	2754.29	-0.0280293	0.249252	0.348953	0.0997009
VDNA007G8	162394	schlafen family member 5	BC021238	sample	HORF11007G8	SLFN5	VDNA007	G8	884	100	883	986.476	2.07639	2857.02	0.0555405	1.5855	1.1325	0.453001
VDNA007G9	9522	secretory carrier membrane protein 1	BC015065	sample	HORF11007G9	SCAMP1	VDNA007	G9	2976	93.8172	2737	348.595	-0.155202	1598.66	-0.968134	0.548045	0.4019	0.146145
VDNA007H1	51635	dehydrogenase/reductase (SDR family) member 7	BC007337,BC000637	sample	HORF11007H1	DHRS7	VDNA007	H1	919	99.6736	915	568.295	0.613408	1827.23	-0.782187	0.327869	0.655738	0.546448
VDNA007H10	7517	X-ray repair complementing defective repair in Chinese hamster cells 3	BC001036	sample	HORF11007H10	XRCC3	VDNA007	H10	2155	97.4942	2079	276.631	-0.406965	2270.76	-0.421382	0.481	0.3367	0.1443
VDNA007H11	5192	peroxisomal biogenesis factor 10	BC000543	sample	HORF11007H11	PEX10	VDNA007	H11	3981	7.18412	242	408.289	0.0536349	2525.48	-0.214168	0.826446	0.413223	0.413223
VDNA007H12	NA	NA	NA	no1ary	NA	Empty	VDNA007	H12	2205	0.136054	1	0	-1.37475	2881	0.0750506	0	0	0
VDNA007H2	2783	guanine nucleotide binding protein (G protein), beta polypeptide 2	BC010073	sample	HORF11007H2	GNB2	VDNA007	H2	638	97.3354	617	1463.4	3.7449	8927.12	4.99356	2.26904	2.43112	1.2966
VDNA007H3	4841	non-POU domain containing, octamer-binding	BC010049	sample	HORF11007H3	NONO	VDNA007	H3	2221	91.4003	2009	331.704	-0.214296	2483.52	-0.248303	0.348432	0.199104	0.149328
VDNA007H4	54964	chromosome 1 open reading frame 56	BC002469	sample	HORF11007H4	C1orf56	VDNA007	H4	3177	43.4372	1301	155.965	-0.829111	1335.35	-1.18233	0.307456	0.307456	0.153728
VDNA007H5	29907	sorting nexin 15	BC014520,BC012767	sample	HORF11007H5	SNX15	VDNA007	H5	1822	100	1822	571.239	0.623706	3185.3	0.322599	0.658617	0.878156	0.548847
VDNA007H6	64866	CUB domain containing protein 1	BC021099	sample	HORF11007H6	CDCP1	VDNA007	H6	471	99.7877	468	107.139	-0.999925	1979.05	-0.658685	0.213675	0.213675	0.213675
VDNA007H7	79143	membrane bound O-acyltransferase domain containing 7	BC006309	sample	HORF11007H7	MBOAT7	VDNA007	H7	3380	79.0828	2605	246.074	-0.513867	1945.25	-0.686182	0.383877	0.383877	0.307102
VDNA007H8	79780	coiled-coil domain containing 82	BC018663	sample	HORF11007H8	CCDC82	VDNA007	H8	897	100	897	716.232	1.13096	5325.14	2.06336	1.44928	0.780379	0.334448
VDNA007H9	4968	8-oxoguanine DNA glycosylase	BC000657	sample	HORF11007H9	OGG1	VDNA007	H9	2143	99.8133	2133	263.185	-0.454005	2081.93	-0.574991	0.281294	0.234412	0.187529
VDNA008A1	Empty	Empty	Empty	sample	HORF11008A1	Empty	VDNA008	A1	1081	99.7225	1077	247.335	-0.242188	2546.59	-0.137889	0.649954	0.371402	0.0928505
VDNA008A10	11222	mitochondrial ribosomal protein L3	BC003375	sample	HORF11008A10	MRPL3	VDNA008	A10	1320	99.4697	1312	413.487	0.352411	2145.8	-0.448457	0.609756	0.609756	0.381098
VDNA008A11	63943	FK506 binding protein like	BC011966,BC004168	sample	HORF11008A11	FKBPL	VDNA008	A11	2293	92.5861	2087	232.795	-0.294222	862.415	-1.44292	0.431241	0.33541	0.191663
VDNA008A12	NA	NA	NA	vector	NA	NA	VDNA008	A12	242	98.3471	230	2016.08	6.08754	5787.17	2.37315	1.30435	1.30435	1.30435
VDNA008A2	10055	SUMO1 activating enzyme subunit 1	BC018271,BC003611,BC000344	sample	HORF11008A2	SAE1	VDNA008	A2	860	99.7674	854	96.4578	-0.782125	2936.09	0.163919	0.468384	0.117096	0
VDNA008A3	9533	polymerase (RNA) I polypeptide C, 30kDa	BC008863	sample	HORF11008A3	POLR1C	VDNA008	A3	1298	100	1298	133.148	-0.650824	4627.88	1.47485	0.308166	0.231125	0.0770416
VDNA008A4	10067	secretory carrier membrane protein 3	BC005135	sample	HORF11008A4	SCAMP3	VDNA008	A4	2506	95.8899	2380	48.4765	-0.953834	1457.7	-0.981645	0.252101	0.0840336	0
VDNA008A5	3726	jun B proto-oncogene	BC009465	sample	HORF11008A5	JUNB	VDNA008	A5	1153	97.9185	1126	224.402	-0.324257	2139.79	-0.453107	0.44405	0.17762	0.0888099
VDNA008A6	10363	high-mobility group 20A	BC021959	sample	HORF11008A6	HMG20A	VDNA008	A6	1021	98.1391	990	11623	40.4675	7363.97	3.59497	11.3131	10.5051	6.56566
VDNA008A7	79885	histone deacetylase 11	BC009676	sample	HORF11008A7	HDAC11	VDNA008	A7	1484	100	1484	989.3	2.41304	1174.91	-1.20077	1.61725	1.07817	0.336927
VDNA008A8	822	capping protein (actin filament), gelsolin-like	BC014549	sample	HORF11008A8	CAPG	VDNA008	A8	1195	100	1195	275.404	-0.141739	4651.94	1.49349	0.83682	0.502092	0.167364
VDNA008A9	27156	rhabdoid tumor deletion region gene 1	BC008986	sample	HORF11008A9	RTDR1	VDNA008	A9	1359	100	1359	147.489	-0.599501	3173.82	0.348132	0.588668	0.220751	0.0735835
VDNA008B1	51099	abhydrolase domain containing 5	BC021958	sample	HORF11008B1	ABHD5	VDNA008	B1	1011	100	1011	446.268	0.469723	13483.2	8.33662	0.890208	0.395648	0.296736
VDNA008B10	79607	family with sequence similarity 118, member B	BC001647,BC001340	sample	HORF11008B10	FAM118B	VDNA008	B10	335	99.403	332	1559.18	4.45246	2699.23	-0.0196113	2.10843	1.50602	1.20482
VDNA008B11	468	activating transcription factor 4 (tax-responsive enhancer element B67)	BC024775,BC011994,BC008090	sample	HORF11008B11	ATF4	VDNA008	B11	455	100	455	1387.6	3.8384	2110.63	-0.475709	1.75824	1.75824	1.0989
VDNA008B12	NA	NA	NA	vector	NA	NA	VDNA008	B12	261	99.6169	260	1124.22	2.89586	3277.7	0.428624	4.23077	1.53846	0.384615
VDNA008B2	11344	twinfilin, actin-binding protein, homolog 2 (Drosophila)	BC016452	sample	HORF11008B2	TWF2	VDNA008	B2	1173	99.8295	1156	134.183	-0.647122	1542.58	-0.915873	0.605536	0.259516	0.0865052
VDNA008B3	11344	twinfilin, actin-binding protein, homolog 2 (Drosophila)	BC003161	sample	HORF11008B3	TWF2	VDNA008	B3	783	100	783	367.49	0.187806	2583.6	-0.109214	0.893997	0.766284	0.255428
VDNA008B4	2357	formyl peptide receptor 1	BC005315	sample	HORF11008B4	FPR1	VDNA008	B4	3180	44.717	1294	167.527	-0.527793	2064.81	-0.511208	0.463679	0.231839	0.15456
VDNA008B5	3171	forkhead box A3	BC016024	sample	HORF11008B5	FOXA3	VDNA008	B5	1964	99.9491	1947	117.874	-0.705484	2840.07	0.0895169	0.616333	0.154083	0.0513611
VDNA008B6	728	complement component 5a receptor 1	BC008982	sample	HORF11008B6	C5AR1	VDNA008	B6	2689	98.5125	2609	79.0924	-0.84427	2273.74	-0.349316	0.268302	0.114987	0.0766577
VDNA008B7	11171	serine/threonine kinase receptor associated protein	BC062306,BC000162	sample	HORF11008B7	STRAP	VDNA008	B7	1288	99.6894	1281	1077.23	2.72771	2700.05	-0.0189767	0.936768	0.39032	0.234192
VDNA008B8	9114	ATPase, H+ transporting, lysosomal 38kDa, V0 subunit d1	BC008861	sample	HORF11008B8	ATP6V0D1	VDNA008	B8	1248	100	1248	608.446	1.0501	6079.92	2.6	0.88141	0.801282	0.320513
VDNA008B9	11055	zona pellucida binding protein	BC005223	sample	HORF11008B9	ZPBP	VDNA008	B9	2997	84.0841	2419	147.917	-0.597971	1169.03	-1.20532	0.330715	0.124018	0.0413394
VDNA008C1	468	activating transcription factor 4 (tax-responsive enhancer element B67)	BC044895,BC022088,BC016855	sample	HORF11008C1	ATF4	VDNA008	C1	482	98.9627	470	285.096	-0.107056	3816.1	0.845823	0.638298	0.212766	0.212766
VDNA008C10	2771	guanine nucleotide binding protein (G protein), alpha inhibiting activity polypeptide 2	BC012138	sample	HORF11008C10	GNAI2	VDNA008	C10	1862	100	1862	136.642	-0.638319	1651.1	-0.831781	0.429646	0.322234	0.0537057
VDNA008C11	4705	NADH dehydrogenase (ubiquinone) 1 alpha subcomplex, 10, 42kDa	BC003417	sample	HORF11008C11	NDUFA10	VDNA008	C11	306	97.0588	297	147.391	-0.599855	3055.07	0.25612	0.673401	0	0
VDNA008C12	NA	NA	NA	vector	NA	NA	VDNA008	C12	403	100	402	1648.35	4.77155	4025.87	1.00836	1.74129	1.49254	0.995025
VDNA008C2	6094	retinal outer segment membrane protein 1	BC008100	sample	HORF11008C2	ROM1	VDNA008	C2	599	98.8314	591	1032	2.56586	5076.19	1.82223	2.19966	1.86125	1.01523
VDNA008C3	64112	modulator of apoptosis 1	BC015044	sample	HORF11008C3	MOAP1	VDNA008	C3	867	100	867	1099.84	2.80864	3948.94	0.948753	2.65283	1.49942	0.346021
VDNA008C4	53947	alpha 1,4-galactosyltransferase	BC017068	sample	HORF11008C4	A4GALT	VDNA008	C4	2233	96.2382	2096	126.925	-0.673093	1636.06	-0.843441	0.333969	0.19084	0.0477099
VDNA008C5	55388	minichromosome maintenance complex component 10	BC009108	sample	HORF11008C5	MCM10	VDNA008	C5	2494	97.514	2409	423.575	0.388514	4786.07	1.59742	0.83022	0.581154	0.332088
VDNA008C6	8812	cyclin K	BC015935	sample	HORF11008C6	CCNK	VDNA008	C6	1088	99.9081	1086	340.823	0.092373	4248.9	1.18118	0.460405	0.460405	0.368324
VDNA008C7	5013	orthodenticle homeobox 1	BC007621	sample	HORF11008C7	OTX1	VDNA008	C7	1906	99.213	1885	17193.9	60.4037	5791.77	2.37672	17.0822	12.5199	8.64721
VDNA008C8	9456	homer homolog 1 (Drosophila)	BC015502	sample	HORF11008C8	HOMER1	VDNA008	C8	785	99.8726	784	2211.53	6.78697	4737.68	1.55993	4.46429	3.69898	1.27551
VDNA008C9	51548	sirtuin 6	BC005026	sample	HORF11008C9	SIRT6	VDNA008	C9	1282	100	1281	370.83	0.199756	7799.07	3.93212	1.0929	0.624512	0.156128
VDNA008D1	5635	phosphoribosyl pyrophosphate synthetase-associated protein 1	BC009012	sample	HORF11008D1	PRPSAP1	VDNA008	D1	1452	99.8623	1449	222.006	-0.332831	3998.02	0.986784	0.207039	0.207039	0.138026
VDNA008D10	4856	nephroblastoma overexpressed gene	BC015028	sample	HORF11008D10	NOV	VDNA008	D10	2801	99.6787	2756	105.669	-0.749161	2204.33	-0.403102	0.181422	0.108853	0
VDNA008D11	51008	activating signal cointegrator 1 complex subunit 1	BC012291	sample	HORF11008D11	ASCC1	VDNA008	D11	2791	99.57	2768	211.862	-0.369135	3374.1	0.503321	0.469653	0.361272	0.108382
VDNA008D12	NA	NA	NA	vector	NA	NA	VDNA008	D12	495	100	494	933.64	2.21386	1311.95	-1.09458	1.21457	0.404858	0
VDNA008D2	54491	family with sequence similarity 105, member A	BC011524	sample	HORF11008D2	FAM105A	VDNA008	D2	2492	100	2491	198.572	-0.416693	2148.27	-0.446543	0.481734	0.361301	0.0401445
VDNA008D3	4760	neurogenic differentiation 1	BC009046	sample	HORF11008D3	NEUROD1	VDNA008	D3	1978	100	1978	189.355	-0.449679	2850.27	0.0974255	0.353893	0.202224	0.151668
VDNA008D4	23580	CDC42 effector protein (Rho GTPase binding) 4	BC010451	sample	HORF11008D4	CDC42EP4	VDNA008	D4	2222	91.3591	2009	342.227	0.0973966	2571.24	-0.118794	0.796416	0.398208	0.24888
VDNA008D5	4793	nuclear factor of kappa light polypeptide gene enhancer in B-cells inhibitor, beta	BC015528	sample	HORF11008D5	NFKBIB	VDNA008	D5	1420	100	1420	123.128	-0.686681	1445.91	-0.990782	0.422535	0.211268	0
VDNA008D6	30968	stomatin (EPB72)-like 2	BC014990,BC003025,BC002442	sample	HORF11008D6	STOML2	VDNA008	D6	267	99.2509	263	213.403	-0.363619	6827.74	3.17946	1.14068	0	0
VDNA008D7	51451	leucine carboxyl methyltransferase 1	BC014217	sample	HORF11008D7	LCMT1	VDNA008	D7	997	100	997	983.595	2.39263	1833.65	-0.690327	1.90572	1.30391	0.401204
VDNA008D8	57447	NDRG family member 2	BC010458	sample	HORF11008D8	NDRG2	VDNA008	D8	1567	100	1567	343.373	0.101499	2021.84	-0.544506	0.51053	0.319081	0.191449
VDNA008D9	8665	eukaryotic translation initiation factor 3, subunit F	BC000490	sample	HORF11008D9	EIF3F	VDNA008	D9	1902	100	1902	767.385	1.61889	6132.9	2.64105	1.1041	0.893796	0.473186
VDNA008E1	81890	queuine tRNA-ribosyltransferase 1	BC015350	sample	HORF11008E1	QTRT1	VDNA008	E1	1319	99.9242	1317	186.027	-0.46159	5620.71	2.24417	0.531511	0.379651	0.15186
VDNA008E10	57447	NDRG family member 2	BC011240	sample	HORF11008E10	NDRG2	VDNA008	E10	1518	100	1518	866.287	1.97282	3151.66	0.330963	1.91041	1.31752	0.592885
VDNA008E11	11152	WD repeat domain 45	BC000464	sample	HORF11008E11	WDR45	VDNA008	E11	2873	99.8956	2866	123.202	-0.686417	1180.92	-1.19611	0.38381	0.209351	0.0348918
VDNA008E12	NA	NA	NA	SLUG	NA	NA	VDNA008	E12	1912	98.3264	1854	5331.45	17.9521	7080.19	3.37508	6.04099	4.53074	2.85868
VDNA008E2	196441	zinc finger, C3H1-type containing	BC015679	sample	HORF11008E2	ZFC3H1	VDNA008	E2	1318	99.9241	1316	359.918	0.160706	1359.39	-1.05782	0.759878	0.531915	0.227964
VDNA008E3	55559	HAUS augmin-like complex, subunit 7	BC008141	sample	HORF11008E3	HAUS7	VDNA008	E3	1079	99.9073	1078	250.848	-0.229617	2039.84	-0.530561	0.834879	0.278293	0
VDNA008E4	2629	glucosidase, beta, acid	BC000349	sample	HORF11008E4	GBA	VDNA008	E4	1988	100	1988	800.189	1.73628	3684.43	0.743794	0.754527	0.55332	0.251509
VDNA008E5	Empty	Empty	Empty	sample	HORF11008E5	Empty	VDNA008	E5	1446	100	1446	541.572	0.810782	2902.87	0.138177	1.59059	0.760719	0.207469
VDNA008E6	5162	pyruvate dehydrogenase (lipoamide) beta	BC000439	sample	HORF11008E6	PDHB	VDNA008	E6	887	97.6325	852	560.245	0.877608	2050.01	-0.522677	0.938967	0.821596	0.117371
VDNA008E7	1634	decorin	BC005322	sample	HORF11008E7	DCN	VDNA008	E7	1307	99.7705	1302	363.947	0.175125	2161.15	-0.436558	0.844854	0.537634	0.30722
VDNA008E8	81029	wingless-type MMTV integration site family, member 5B	BC001749	sample	HORF11008E8	WNT5B	VDNA008	E8	1075	100	1075	656.182	1.22093	2665.68	-0.0456115	0.55814	0.186047	0.0930233
VDNA008E9	60	actin, beta	BC012854	sample	HORF11008E9	ACTB	VDNA008	E9	2044	100	2044	480.741	0.593089	2501.99	-0.172455	0.978474	0.587084	0.195695
VDNA008F1	5250	solute carrier family 25 (mitochondrial carrier; phosphate carrier), member 3	BC014019,BC011641,BC011574,BC006455,BC004345,BC003504,BC001328,BC000998	sample	HORF11008F1	SLC25A3	VDNA008	F1	2228	11.7594	208	470.24	0.555512	1876.31	-0.657277	1.44231	0.961538	0
VDNA008F10	1525	coxsackie virus and adenovirus receptor	BC010536,BC003684	sample	HORF11008F10	CXADR	VDNA008	F10	1716	100	1716	289.199	-0.092373	4066.59	1.03992	1.04895	0.291375	0
VDNA008F11	3105	major histocompatibility complex, class I, A	BC003069	sample	HORF11008F11	HLA-A	VDNA008	F11	2183	100	2183	126.404	-0.674957	1524.53	-0.929858	0.137426	0.137426	0.091617
VDNA008F12	NA	NA	NA	SLUG	NA	NA	VDNA008	F12	1941	99.3302	1907	5861.18	19.8478	5364.78	2.04586	7.656	6.13529	4.45726
VDNA008F2	3145	hydroxymethylbilane synthase	BC008149,BC000520	sample	HORF11008F2	HMBS	VDNA008	F2	1333	99.925	1327	211.931	-0.368888	2640.78	-0.0649095	0.301432	0.452148	0.301432
VDNA008F3	25953	paroxysmal nonkinesigenic dyskinesia	BC002937	sample	HORF11008F3	PNKD	VDNA008	F3	1187	99.663	1177	106.965	-0.744523	2749.03	0.0189767	0.594732	0.0849618	0
VDNA008F4	23635	single-stranded DNA binding protein 2	BC017020	sample	HORF11008F4	SSBP2	VDNA008	F4	2766	85.8279	2220	402.593	0.313426	3175.49	0.349427	0.720721	0.27027	0.135135
VDNA008F5	51567	tyrosyl-DNA phosphodiesterase 2	BC017553	sample	HORF11008F5	TDP2	VDNA008	F5	1748	100	1748	105.858	-0.748487	5712.3	2.31513	0.228833	0.228833	0.114416
VDNA008F6	51150	stromal cell derived factor 4	BC022375,BC011244,BC008917,BC007625,BC006211	sample	HORF11008F6	SDF4	VDNA008	F6	1244	100	1244	712.216	1.42146	3229.94	0.391617	1.76849	0.884244	0.401929
VDNA008F7	1801	DPH1 homolog (S. cerevisiae)	BC003099	sample	HORF11008F7	DPH1	VDNA008	F7	1996	99.6493	1985	577.898	0.940782	2208.39	-0.399955	0.755668	0.503778	0.302267
VDNA008F8	55343	solute carrier family 35, member C1	BC001427	sample	HORF11008F8	SLC35C1	VDNA008	F8	1203	99.2519	1192	238.026	-0.275502	951.058	-1.37423	0.419463	0.419463	0.0838926
VDNA008F9	3105	major histocompatibility complex, class I, A	BC019236	sample	HORF11008F9	HLA-A	VDNA008	F9	2014	100	2014	630.112	1.12764	1561.46	-0.901243	0.844091	0.695134	0.148957
VDNA008G1	57604	KIAA1456	BC016633	sample	HORF11008G1	KIAA1456	VDNA008	G1	457	99.1247	453	1198.07	3.16016	3551.81	0.641028	1.98675	1.3245	0.662252
VDNA008G10	55698	Ras association and DIL domains	BC004919	sample	HORF11008G10	RADIL	VDNA008	G10	1640	100	1639	342.74	0.0992328	2040.11	-0.530351	0.793167	0.549115	0.122026
VDNA008G11	10488	cAMP responsive element binding protein 3	BC010158	sample	HORF11008G11	CREB3	VDNA008	G11	2452	95.7178	2324	120.755	-0.695173	2098.83	-0.484848	0.301205	0.215146	0.129088
VDNA008G12	NA	NA	NA	no1ary	NA	Empty	VDNA008	G12	2562	0.078064	0	0	-1.12731	0	-2.11118	0	0	0
VDNA008G2	79991	oligonucleotide/oligosaccharide-binding fold containing 1	BC017400	sample	HORF11008G2	OBFC1	VDNA008	G2	934	100	934	831.439	1.84812	4879.35	1.66971	1.49893	0.963597	0.428266
VDNA008G3	26073	polymerase (DNA-directed), delta interacting protein 2	BC009265,BC000655	sample	HORF11008G3	POLDIP2	VDNA008	G3	307	95.4397	290	483.424	0.602692	5799.17	2.38245	2.41379	0.344828	0
VDNA008G4	81488	glutamate receptor, ionotropic, N-methyl D-aspartate-like 1A	BC001510	sample	HORF11008G4	GRINL1A	VDNA008	G4	995	99.8995	994	738.046	1.5139	7007.77	3.31897	1.00604	0.201207	0.201207
VDNA008G5	286075	zinc finger protein 707	BC014894	sample	HORF11008G5	ZNF707	VDNA008	G5	1562	99.6159	1552	649.52	1.19709	1437.66	-0.997176	0.708763	0.451031	0.257732
VDNA008G6	10474	transcriptional adaptor 3	BC009240	sample	HORF11008G6	TADA3	VDNA008	G6	1649	100	1649	83.2577	-0.829364	3204.5	0.371909	0.363857	0.121286	0.0606428
VDNA008G7	84245	methylthioribose-1-phosphate isomerase homolog (S. cerevisiae)	BC001703	sample	HORF11008G7	MRI1	VDNA008	G7	1456	99.8626	1454	503.703	0.675262	1072.94	-1.27978	1.10041	0.618982	0.343879
VDNA008G8	9672	syndecan 3	BC013974	sample	HORF11008G8	SDC3	VDNA008	G8	1761	100	1761	141.145	-0.622206	2786.56	0.0480515	0.227144	0.227144	0.113572
VDNA008G9	29968	phosphoserine aminotransferase 1	BC018129,BC004863,BC000971	sample	HORF11008G9	PSAT1	VDNA008	G9	923	100	923	667.914	1.26292	3471.51	0.578805	1.40845	0.866739	0.325027
VDNA008H1	1025	cyclin-dependent kinase 9	BC001968	sample	HORF11008H1	CDK9	VDNA008	H1	1638	99.5726	1629	430.416	0.412995	2087.5	-0.493627	0.982198	0.675261	0.429711
VDNA008H10	2752	glutamate-ammonia ligase	BC011852	sample	HORF11008H10	GLUL	VDNA008	H10	3411	36.9979	1062	358.815	0.156761	1033.26	-1.31053	0.376648	0.282486	0.094162
VDNA008H11	8504	peroxisomal biogenesis factor 3	BC015506,BC014551	sample	HORF11008H11	PEX3	VDNA008	H11	1799	98.8883	1774	102.309	-0.761186	2199.18	-0.407091	0.281849	0.169109	0
VDNA008H12	NA	NA	NA	no1ary	NA	Empty	VDNA008	H12	2587	0.231929	3	3665.33	11.9896	17664	11.5762	0	0	0
VDNA008H2	8531	cold shock domain protein A	BC015564	sample	HORF11008H2	CSDA	VDNA008	H2	2395	34.7808	722	89.7008	-0.806306	2091.19	-0.490771	0.415512	0.138504	0.138504
VDNA008H3	3107	major histocompatibility complex, class I, C	BC008457	sample	HORF11008H3	HLA-C	VDNA008	H3	865	100	865	2501.14	7.8234	5093.84	1.83591	1.15607	1.04046	0.578035
VDNA008H4	55506	H2A histone family, member Y2	BC016172	sample	HORF11008H4	H2AFY2	VDNA008	H4	2596	99.7304	2583	232.973	-0.293585	6917.86	3.24929	0.348432	0.309717	0.193573
VDNA008H5	55742	parvin, alpha	BC016713	sample	HORF11008H5	PARVA	VDNA008	H5	1505	100	1505	136.203	-0.639892	2795.68	0.055125	0.598007	0.199336	0.13289
VDNA008H6	11274	ubiquitin specific peptidase 18	BC014896	sample	HORF11008H6	USP18	VDNA008	H6	1462	99.7264	1453	76.2815	-0.854329	6271.88	2.74874	0.412939	0.137646	0.0688231
VDNA008H7	51601	lipoyltransferase 1	BC007001	sample	HORF11008H7	LIPT1	VDNA008	H7	640	94.375	588	115.281	-0.714765	5274.39	1.97581	0.340136	0.170068	0
VDNA008H8	2752	glutamate-ammonia ligase	BC018992,BC011700,BC010037	sample	HORF11008H8	GLUL	VDNA008	H8	857	99.8833	854	111.837	-0.727088	3509.51	0.60825	0.58548	0.117096	0
VDNA008H9	51601	lipoyltransferase 1	BC009772	sample	HORF11008H9	LIPT1	VDNA008	H9	981	93.0683	903	174.746	-0.501958	1874.53	-0.658654	0.996678	0.332226	0
VDNA009A1	8405	speckle-type POZ protein	BC003385,BC001269	sample	HORF11009A1	SPOP	VDNA009	A1	41	90.2439	31	0	-1.22905	20644.6	16.7281	0	0	0
VDNA009A10	10120	ARP1 actin-related protein 1 homolog B, centractin beta (yeast)	BC006372	sample	HORF11009A10	ACTR1B	VDNA009	A10	1216	100	1216	380.696	0.0159548	3442.78	1.05562	0.575658	0.493421	0.328947
VDNA009A11	29922	non-metastatic cells 7, protein expressed in (nucleoside-diphosphate kinase)	BC006983	sample	HORF11009A11	NME7	VDNA009	A11	1304	99.9233	1303	767.313	1.28033	1387.16	-0.817237	1.38143	1.22794	0.690714
VDNA009A12	NA	NA	NA	vector	NA	NA	VDNA009	A12	274	100	274	2900.6	8.25691	3845.38	1.42242	5.10949	4.74453	1.09489
VDNA009A2	2769	guanine nucleotide binding protein (G protein), alpha 15 (Gq class)	BC013585	sample	HORF11009A2	GNA15	VDNA009	A2	2921	96.5765	2684	8.83308	-1.20016	1196.94	-0.990549	0.0372578	0	0
VDNA009A3	92912	ubiquitin-conjugating enzyme E2Q family member 2	BC017708	sample	HORF11009A3	UBE2Q2	VDNA009	A3	1715	99.8251	1699	591.221	0.704446	1482.9	-0.730015	1.70689	0.882872	0.294291
VDNA009A4	71	actin, gamma 1	BC053572,BC015695,BC015005,BC012050	sample	HORF11009A4	ACTG1	VDNA009	A4	2134	100	2134	512.606	0.447347	4869.26	2.35527	0.796626	0.609185	0.234302
VDNA009A5	51094	adiponectin receptor 1	BC010743,BC001594	sample	HORF11009A5	ADIPOR1	VDNA009	A5	2765	100	2749	81.2928	-0.963196	1657.44	-0.570991	0.472899	0.109131	0
VDNA009A6	23761	phosphatidylserine decarboxylase	BC001482	sample	HORF11009A6	PISD	VDNA009	A6	968	100	968	97.3275	-0.910757	2725.83	0.402407	0.516529	0.206612	0
VDNA009A7	929	CD14 molecule	BC010507	sample	HORF11009A7	CD14	VDNA009	A7	2033	49.9262	938	792.839	1.36381	3159.48	0.797508	0.533049	0.533049	0.21322
VDNA009A8	4676	nucleosome assembly protein 1-like 4	BC022090	sample	HORF11009A8	NAP1L4	VDNA009	A8	1990	99.8995	1980	409.632	0.110586	1464.46	-0.746817	0.454545	0.252525	0.151515
VDNA009A9	10121	ARP1 actin-related protein 1 homolog A, centractin alpha (yeast)	BC026016,BC000693	sample	HORF11009A9	ACTR1A	VDNA009	A9	750	100	749	464.186	0.288996	2396.96	0.102783	0.667557	0.667557	0
VDNA009B1	70	actin, alpha, cardiac muscle 1	BC009978	sample	HORF11009B1	ACTC1	VDNA009	B1	1140	100	1140	0	-1.22905	2470.45	0.169737	0	0	0
VDNA009B10	26256	calcium binding tyrosine-(Y)-phosphorylation regulated	BC011996	sample	HORF11009B10	CABYR	VDNA009	B10	1516	100	1516	0.364776	-1.22786	5847.82	3.24683	0	0	0
VDNA009B11	55486	presenilin associated, rhomboid-like	BC014058	sample	HORF11009B11	PARL	VDNA009	B11	2310	46.4502	537	0	-1.22905	4614.34	2.12302	0	0	0
VDNA009B12	NA	NA	NA	vector	NA	NA	VDNA009	B12	547	100	547	0	-1.22905	6327.21	3.6836	0	0	0
VDNA009B2	59	actin, alpha 2, smooth muscle, aorta	BC017554	sample	HORF11009B2	ACTA2	VDNA009	B2	1151	100	1151	1434.23	3.46139	1771.62	-0.466965	1.30321	1.30321	0.955691
VDNA009B3	8459	tyrosylprotein sulfotransferase 2	BC001057	sample	HORF11009B3	TPST2	VDNA009	B3	1057	100	1057	785.669	1.34036	1986.32	-0.27135	0.756859	0.851466	0.567644
VDNA009B4	4704	NADH dehydrogenase (ubiquinone) 1 alpha subcomplex, 9, 39kDa	BC015837	sample	HORF11009B4	NDUFA9	VDNA009	B4	1168	85.7021	954	0	-1.22905	3928.35	1.49801	0	0	0
VDNA009B5	8459	tyrosylprotein sulfotransferase 2	BC017509	sample	HORF11009B5	TPST2	VDNA009	B5	2491	99.6387	2456	126.346	-0.815858	1293.3	-0.902757	0.325733	0.203583	0.0814332
VDNA009B6	81502	histocompatibility (minor) 13	BC008938	sample	HORF11009B6	HM13	VDNA009	B6	1058	100	1058	0	-1.22905	6527.56	3.86613	0	0	0
VDNA009B7	91937	T-cell immunoglobulin and mucin domain containing 4	BC008988	sample	HORF11009B7	TIMD4	VDNA009	B7	3316	1.3269	6	13.1667	-1.18599	1914.5	-0.336786	0	0	0
VDNA009B8	81608	FIP1 like 1 (S. cerevisiae)	BC017724	sample	HORF11009B8	FIP1L1	VDNA009	B8	3637	5.38906	13	1316.15	3.07523	17998.8	14.3175	0	0	0
VDNA009B9	2592	galactose-1-phosphate uridylyltransferase	BC015045	sample	HORF11009B9	GALT	VDNA009	B9	2086	100	2086	357.465	-0.0600193	3136.46	0.776531	0.71908	0.383509	0.0958773
VDNA009C1	84993	ubiquitin-like 7 (bone marrow stromal cell-derived)	BC033919,BC030055,BC007913	sample	HORF11009C1	UBL7	VDNA009	C1	1371	100	1371	0	-1.22905	2688.26	0.368183	0	0	0
VDNA009C10	8788	delta-like 1 homolog (Drosophila)	BC014015,BC007741	sample	HORF11009C10	DLK1	VDNA009	C10	3585	95.8717	3315	167.331	-0.681822	1884.95	-0.363706	0.361991	0.180995	0.0603318
VDNA009C11	3420	isocitrate dehydrogenase 3 (NAD+) beta	BC001960	sample	HORF11009C11	IDH3B	VDNA009	C11	1564	97.0588	1487	276.363	-0.325249	2575.36	0.265317	0.403497	0.403497	0.201748
VDNA009C12	NA	NA	NA	vector	NA	NA	VDNA009	C12	537	100	536	1994.83	5.29473	5390.09	2.82979	2.79851	2.23881	1.30597
VDNA009C2	2237	flap structure-specific endonuclease 1	BC000323	sample	HORF11009C2	FEN1	VDNA009	C2	473	100	473	713.222	1.10343	2975.63	0.629997	1.05708	0.634249	0.422833
VDNA009C3	29956	LAG1 homolog, ceramide synthase 2	BC010032	sample	HORF11009C3	LASS2	VDNA009	C3	3603	100	3597	388.858	0.0426481	1466.77	-0.744711	0.88963	0.611621	0.333611
VDNA009C4	29956	LAG1 homolog, ceramide synthase 2	BC001357	sample	HORF11009C4	LASS2	VDNA009	C4	3445	99.8839	3420	363.433	-0.0405001	2998.83	0.651133	0.643275	0.263158	0.204678
VDNA009C5	1152	creatine kinase, brain	BC019259	sample	HORF11009C5	CKB	VDNA009	C5	2391	100	2391	407.522	0.103684	1649.25	-0.578449	0.418235	0.460059	0.292765
VDNA009C6	3491	cysteine-rich, angiogenic inducer, 61	BC016952,BC009199,BC001271	sample	HORF11009C6	CYR61	VDNA009	C6	3536	55.6844	1376	28.8169	-1.13481	3605.33	1.20372	0.0726744	0	0
VDNA009C7	11098	protease, serine, 23	BC001278	sample	HORF11009C7	PRSS23	VDNA009	C7	2946	22.1317	168	2893.14	8.23251	12781.1	9.56364	1.78571	1.78571	0
VDNA009C8	51614	ERGIC and golgi 3	BC014014	sample	HORF11009C8	ERGIC3	VDNA009	C8	4299	8.21121	94	28.7447	-1.13505	5251.41	2.70345	0	0	0
VDNA009C9	1116	chitinase 3-like 1 (cartilage glycoprotein-39)	BC008568	sample	HORF11009C9	CHI3L1	VDNA009	C9	3315	100	3315	152.593	-0.730021	2042.17	-0.220469	0.331825	0.241327	0.0603318
VDNA009D1	23259	DDHD domain containing 2	BC010504	sample	HORF11009D1	DDHD2	VDNA009	D1	2031	100	2031	288.966	-0.284033	4631.23	2.1384	0.590842	0.443131	0.0492368
VDNA009D10	54973	cleavage and polyadenylation specific factor 3-like	BC020199,BC008041	sample	HORF11009D10	CPSF3L	VDNA009	D10	2513	69.5185	1218	471.086	0.311563	3843.91	1.42108	0.656814	0.574713	0.328407
VDNA009D11	84324	SAP domain containing ribonucleoprotein	BC016941	sample	HORF11009D11	SARNP	VDNA009	D11	2478	100	2473	126.966	-0.81383	3060.74	0.707547	0.24262	0.12131	0.0808734
VDNA009D12	NA	NA	NA	vector	NA	NA	VDNA009	D12	471	100	471	2952.89	8.42792	4472.59	1.99387	1.91083	1.27389	0.849257
VDNA009D2	25852	armadillo repeat containing 8	BC013424	sample	HORF11009D2	ARMC8	VDNA009	D2	2154	99.8607	2144	120.001	-0.836606	1050.98	-1.12353	0.51306	0.233209	0.0932836
VDNA009D3	10296	macrophage erythroblast attacher	BC006470,BC001225	sample	HORF11009D3	MAEA	VDNA009	D3	3154	16.1065	70	1038.83	2.16828	1531.43	-0.685799	1.42857	1.42857	0
VDNA009D4	200316	apolipoprotein B mRNA editing enzyme, catalytic polypeptide-like 3F	BC017022	sample	HORF11009D4	APOBEC3F	VDNA009	D4	3102	95.1966	2858	438.556	0.205179	2060.74	-0.203545	0.384885	0.279916	0.0349895
VDNA009D5	29947	DNA (cytosine-5-)-methyltransferase 3-like	BC002560	sample	HORF11009D5	DNMT3L	VDNA009	D5	2194	100	2194	645.82	0.883001	3096.08	0.739743	0.911577	0.729262	0.41021
VDNA009D6	7268	tetratricopeptide repeat domain 4	BC001276	sample	HORF11009D6	TTC4	VDNA009	D6	2546	100	2546	427.343	0.168507	3561.72	1.16398	0.274941	0.510605	0.471328
VDNA009D7	5704	proteasome (prosome, macropain) 26S subunit, ATPase, 4	BC010396	sample	HORF11009D7	PSMC4	VDNA009	D7	2271	100	2271	427.822	0.170074	3494.96	1.10316	0.528402	0.396301	0.1321
VDNA009D8	26135	SERPINE1 mRNA binding protein 1	BC017449	sample	HORF11009D8	SERBP1	VDNA009	D8	1984	91.2802	1683	68.2751	-1.00577	4261.88	1.80189	0.297089	0.0594177	0
VDNA009D9	84649	diacylglycerol O-acyltransferase 2	BC015234	sample	HORF11009D9	DGAT2	VDNA009	D9	1880	100	1880	280.607	-0.311368	2368.23	0.0766026	0.425532	0.425532	0.212766
VDNA009E1	5706	proteasome (prosome, macropain) 26S subunit, ATPase, 6	BC005390	sample	HORF11009E1	PSMC6	VDNA009	E1	2126	99.953	2123	381.71	0.0192713	1724.76	-0.509658	0.565238	0.235516	0.188413
VDNA009E10	79042	tRNA splicing endonuclease 34 homolog (S. cerevisiae)	BC000944	sample	HORF11009E10	TSEN34	VDNA009	E10	2123	100	2122	500.487	0.407713	2204.59	-0.0724876	0.471254	0.565504	0.377003
VDNA009E11	6317	serpin peptidase inhibitor, clade B (ovalbumin), member 3	BC005224	sample	HORF11009E11	SERPINB3	VDNA009	E11	2633	100	2633	129.563	-0.805337	3150.37	0.789209	0.227877	0.265856	0.113938
VDNA009E12	NA	NA	NA	SLUG	NA	NA	VDNA009	E12	2813	99.2179	2743	2624.93	7.35539	5632.58	3.05072	4.04666	2.77069	2.07802
VDNA009E2	57332	chromobox homolog 8	BC009376	sample	HORF11009E2	CBX8	VDNA009	E2	2235	97.6734	2122	1327.68	3.11293	1987.9	-0.269913	1.88501	1.69651	0.942507
VDNA009E3	9861	proteasome (prosome, macropain) 26S subunit, non-ATPase, 6	BC012369,BC000904,BC000630	sample	HORF11009E3	PSMD6	VDNA009	E3	1886	100	1868	387.065	0.0367838	1418.98	-0.788246	0.588865	0.428266	0.214133
VDNA009E4	90952	endothelial cell adhesion molecule	BC016868	sample	HORF11009E4	ESAM	VDNA009	E4	3864	91.4855	3163	219.362	-0.511661	2342.13	0.0528274	0.505849	0.379387	0.126462
VDNA009E5	7286	tuftelin 1	BC008301	sample	HORF11009E5	TUFT1	VDNA009	E5	2342	100	2341	288.073	-0.286952	3015.77	0.666574	0.512601	0.384451	0.256301
VDNA009E6	1117	chitinase 3-like 2	BC011460	sample	HORF11009E6	CHI3L2	VDNA009	E6	3509	52.2941	1649	529.997	0.504222	3391.85	1.00922	0.667071	0.242571	0.0606428
VDNA009E7	8131	nitrogen permease regulator-like 3 (S. cerevisiae)	BC004185	sample	HORF11009E7	NPRL3	VDNA009	E7	1148	100	1148	474.172	0.321656	2048.03	-0.215125	0.783972	1.0453	0.609756
VDNA009E8	54828	breast carcinoma amplified sequence 3	BC001250	sample	HORF11009E8	BCAS3	VDNA009	E8	1835	100	1835	269.814	-0.346668	2815.11	0.483754	0.381471	0.381471	0.217984
VDNA009E9	79661	nei endonuclease VIII-like 1 (E. coli)	BC010876	sample	HORF11009E9	NEIL1	VDNA009	E9	2300	100	2300	442.184	0.217042	2091.92	-0.175136	0.478261	0.347826	0.217391
VDNA009F1	9827	RGP1 retrograde golgi transport homolog (S. cerevisiae)	BC001725	sample	HORF11009F1	RGP1	VDNA009	F1	1269	100	1266	542.074	0.543718	2136.86	-0.134192	1.10585	0.789889	0.236967
VDNA009F10	3421	isocitrate dehydrogenase 3 (NAD+) gamma	BC001902	sample	HORF11009F10	IDH3G	VDNA009	F10	560	99.6429	557	98.6463	-0.906444	2714.24	0.391851	0.5386	0	0
VDNA009F11	113802	HEN1 methyltransferase homolog 1 (Arabidopsis)	BC012198	sample	HORF11009F11	HENMT1	VDNA009	F11	1340	99.8507	1330	386.108	0.0336532	2030.22	-0.231354	0.902256	0.526316	0.150376
VDNA009F12	NA	NA	NA	SLUG	NA	NA	VDNA009	F12	1850	99.2432	1818	6342.83	19.5142	10418.7	7.41134	8.08581	6.16062	3.74037
VDNA009F2	23061	TBC1 domain family, member 9B (with GRAM domain)	BC000701	sample	HORF11009F2	TBC1D9B	VDNA009	F2	2423	2.60008	39	220.641	-0.507479	2080.44	-0.185603	2.5641	0	0
VDNA009F3	4673	nucleosome assembly protein 1-like 1	BC002387	sample	HORF11009F3	NAP1L1	VDNA009	F3	1247	100	1247	1274.11	2.93773	2225.67	-0.0532774	1.60385	1.60385	1.12269
VDNA009F4	51631	LUC7-like 2 (S. cerevisiae)	BC056886,BC050708,BC017163	sample	HORF11009F4	LUC7L2	VDNA009	F4	1085	100	1075	850.401	1.55205	2205.4	-0.0717492	1.48837	1.2093	0.651163
VDNA009F5	80895	integrin-linked kinase-associated serine/threonine phosphatase	BC006576	sample	HORF11009F5	ILKAP	VDNA009	F5	2162	100	2156	57.2412	-1.04185	1720.78	-0.513281	0.278293	0.0463822	0
VDNA009F6	587	branched chain amino-acid transaminase 2, mitochondrial	BC001900	sample	HORF11009F6	BCAT2	VDNA009	F6	501	100	500	77.124	-0.97683	3419.51	1.03442	0	0	0
VDNA009F7	64777	required for meiotic nuclear division 5 homolog B (S. cerevisiae)	BC009911	sample	HORF11009F7	RMND5B	VDNA009	F7	2227	100	2227	133.296	-0.793127	1535.15	-0.682407	0.269421	0.179614	0.13471
VDNA009F8	3785	potassium voltage-gated channel, KQT-like subfamily, member 2	BC000699	sample	HORF11009F8	KCNQ2	VDNA009	F8	3538	51.8089	1628	344.669	-0.101865	1803.08	-0.438296	0.614251	0.36855	0.307125
VDNA009F9	8703	UDP-Gal:betaGlcNAc beta 1,4- galactosyltransferase, polypeptide 3	BC009985,BC006099	sample	HORF11009F9	B4GALT3	VDNA009	F9	2286	100	2286	406.308	0.0997171	2948.92	0.605667	0.393701	0.349956	0.218723
VDNA009G1	10397	N-myc downstream regulated 1	BC003175	sample	HORF11009G1	NDRG1	VDNA009	G1	1154	100	1154	819.049	1.44952	1066.4	-1.10949	0.693241	0.779896	0.693241
VDNA009G10	64222	torsin family 3, member A	BC011746,BC007571,BC001085	sample	HORF11009G10	TOR3A	VDNA009	G10	3147	95.3924	2876	171.814	-0.66716	2226.17	-0.0528274	0.243394	0.208623	0.0347705
VDNA009G11	2150	coagulation factor II (thrombin) receptor-like 1	BC018130	sample	HORF11009G11	F2RL1	VDNA009	G11	3023	94.3103	2721	215.836	-0.523194	1558.9	-0.660768	0.514517	0.404263	0.110254
VDNA009G12	NA	NA	NA	no1ary	NA	Empty	VDNA009	G12	2566	1.67576	26	0	-1.22905	2225.77	-0.053191	0	0	0
VDNA009G2	81628	TSC22 domain family, member 4	BC010406	sample	HORF11009G2	TSC22D4	VDNA009	G2	3321	99.6387	3240	179.276	-0.642759	1594.68	-0.628172	0.679012	0.185185	0.0925926
VDNA009G3	81628	TSC22 domain family, member 4	BC002972	sample	HORF11009G3	TSC22D4	VDNA009	G3	2329	99.313	2259	370.938	-0.0159548	1277.88	-0.916806	0.752545	0.398406	0.132802
VDNA009G4	2778	GNAS complex locus	BC008855	sample	HORF11009G4	GNAS	VDNA009	G4	1656	100	1656	1353.95	3.19884	2770.81	0.443391	1.63043	1.08696	0.724638
VDNA009G5	81628	TSC22 domain family, member 4	BC001966,BC001486	sample	HORF11009G5	TSC22D4	VDNA009	G5	2786	99.5693	2745	444.25	0.223798	2675.42	0.356481	0.582878	0.437158	0.327869
VDNA009G6	29789	Obg-like ATPase 1	BC012842	sample	HORF11009G6	OLA1	VDNA009	G6	1151	100	1151	936.562	1.83383	2428.6	0.131611	1.04257	0.86881	0.347524
VDNA009G7	4598	mevalonate kinase	BC016140	sample	HORF11009G7	MVK	VDNA009	G7	1318	100	1318	609.421	0.763966	1261.46	-0.931765	0.60698	0.682853	0.379363
VDNA009G8	3301	DnaJ (Hsp40) homolog, subfamily A, member 1	BC008182	sample	HORF11009G8	DNAJA1	VDNA009	G8	1163	100	1162	723.844	1.13817	5300.2	2.7479	1.0327	0.60241	0.344234
VDNA009G9	64222	torsin family 3, member A	BC018292	sample	HORF11009G9	TOR3A	VDNA009	G9	2553	91.1085	2150	220.512	-0.507903	3091.38	0.735463	0.325581	0.27907	0.186047
VDNA009H1	6376	chemokine (C-X3-C motif) ligand 1	BC016164,BC001163	sample	HORF11009H1	CX3CL1	VDNA009	H1	2484	98.6715	2324	285.192	-0.296376	783.097	-1.3676	0.387263	0.258176	0.215146
VDNA009H10	3880	keratin 19	BC007628	sample	HORF11009H10	KRT19	VDNA009	H10	2197	100	2197	3150.58	9.07445	2023.11	-0.237829	5.41648	4.96131	2.41238
VDNA009H11	Empty	Empty	Empty	sample	HORF11009H11	Empty	VDNA009	H11	1545	100	1545	257.808	-0.385929	3848.48	1.42524	0.38835	0.323625	0.194175
VDNA009H12	NA	NA	NA	no1ary	NA	Empty	VDNA009	H12	2043	0.587372	6	44.3333	-1.08407	3938.33	1.50711	0	0	0
VDNA009H2	8877	sphingosine kinase 1	BC009419	sample	HORF11009H2	SPHK1	VDNA009	H2	2382	98.3627	2282	412.451	0.119807	1673.14	-0.556688	0.613497	0.613497	0.394391
VDNA009H3	26580	Berardinelli-Seip congenital lipodystrophy 2 (seipin)	BC012140	sample	HORF11009H3	BSCL2	VDNA009	H3	997	100	995	603.275	0.743867	1071.65	-1.1047	0.502513	0.40201	0.301508
VDNA009H4	3628	inositol polyphosphate-1-phosphatase	BC015496	sample	HORF11009H4	INPP1	VDNA009	H4	1932	94.2029	1680	32.9804	-1.12119	3082.76	0.727604	0.119048	0	0
VDNA009H5	54386	telomeric repeat binding factor 2, interacting protein	BC022428,BC004465	sample	HORF11009H5	TERF2IP	VDNA009	H5	1722	100	1722	206.305	-0.554364	1350.29	-0.850835	0.522648	0.29036	0.116144
VDNA009H6	5778	protein tyrosine phosphatase, non-receptor type 7	BC001746	sample	HORF11009H6	PTPN7	VDNA009	H6	1608	100	1608	528.703	0.499989	1895.38	-0.354201	1.05721	0.621891	0.248756
VDNA009H7	11326	V-set and immunoglobulin domain containing 4	BC010525	sample	HORF11009H7	VSIG4	VDNA009	H7	751	100	751	184.82	-0.624626	946.095	-1.21909	0.266312	0.266312	0.133156
VDNA009H8	23410	sirtuin 3	BC001042	sample	HORF11009H8	SIRT3	VDNA009	H8	1017	89.8722	828	354.109	-0.070994	2103.27	-0.164795	0.483092	0.362319	0.241546
VDNA009H9	55795	PCI domain containing 2	BC016614	sample	HORF11009H9	PCID2	VDNA009	H9	1940	99.7938	1934	394.913	0.0624506	2554.7	0.246492	1.08583	0.620476	0.0517063
VDNA010A1	5605	mitogen-activated protein kinase kinase 2	BC018645	sample	HORF11010A1	MAP2K2	VDNA010	A1	1339	99.5519	1328	611.09	0.353526	1415.99	-0.376787	0.753012	0.451807	0.376506
VDNA010A10	8225	GTP binding protein 6 (putative)	BC014636	sample	HORF11010A10	GTPBP6	VDNA010	A10	2316	36.9603	772	434.525	-0.216863	1337.69	-0.50232	0.777202	0.647668	0.129534
VDNA010A11	6122	ribosomal protein L3	BC002408	sample	HORF11010A11	RPL3	VDNA010	A11	1358	99.0427	1343	256.978	-0.790422	874.972	-1.24407	0.670141	0.372301	0.22338
VDNA010A12	NA	NA	NA	vector	NA	NA	VDNA010	A12	628	99.3631	623	1650.62	3.71171	2503.9	1.36718	3.04976	2.4077	0.963082
VDNA010A2	1431	citrate synthase	BC000105	sample	HORF11010A2	CS	VDNA010	A2	1806	99.3909	1785	704.64	0.655737	2733	1.73444	0.616246	0.616246	0.448179
VDNA010A3	6948	transcobalamin II	BC011239	sample	HORF11010A3	TCN2	VDNA010	A3	1978	91.2032	1783	95.7936	-1.31113	1236.52	-0.664493	0.280426	0.0560853	0.0560853
VDNA010A4	84991	RNA binding motif protein 17	BC007871	sample	HORF11010A4	RBM17	VDNA010	A4	1667	99.76	1661	710.445	0.674491	1653.3	0.00362574	1.08368	0.722456	0.361228
VDNA010A5	124583	calcium activated nucleotidase 1	BC065038,BC017655	sample	HORF11010A5	CANT1	VDNA010	A5	2170	98.2488	2110	501.655	0	1416.52	-0.375946	1.13744	0.758294	0.189573
VDNA010A6	3983	actin binding LIM protein 1	BC002448	sample	HORF11010A6	ABLIM1	VDNA010	A6	1747	99.8855	1743	1029.35	1.70471	1880.63	0.368043	1.54905	1.26219	0.745841
VDNA010A7	5054	serpin peptidase inhibitor, clade E (nexin, plasminogen activator inhibitor type 1), member 1	BC010860	sample	HORF11010A7	SERPINE1	VDNA010	A7	944	99.3644	936	569.224	0.218281	924.53	-1.16463	1.17521	0.961538	0.213675
VDNA010A8	26135	SERPINE1 mRNA binding protein 1	BC020555	sample	HORF11010A8	SERBP1	VDNA010	A8	1284	83.8785	1041	871.681	1.19536	2500.55	1.36181	0.960615	0.960615	0.576369
VDNA010A9	6122	ribosomal protein L3	BC015767,BC015032,BC013674,BC012146	sample	HORF11010A9	RPL3	VDNA010	A9	1379	98.8397	1356	160.73	-1.10135	1973.8	0.5174	0.294985	0.294985	0.221239
VDNA010B1	2107	eukaryotic translation termination factor 1	BC014269	sample	HORF11010B1	ETF1	VDNA010	B1	1846	93.8787	1720	112.205	-1.25811	805.901	-1.3548	0.406977	0.0581395	0.0581395
VDNA010B10	957	ectonucleoside triphosphate diphosphohydrolase 5	BC020966	sample	HORF11010B10	ENTPD5	VDNA010	B10	2176	97.7022	2111	1062.53	1.8119	1388.72	-0.420507	1.75272	1.1369	0.568451
VDNA010B11	8564	kynurenine 3-monooxygenase (kynurenine 3-hydroxylase)	BC005297	sample	HORF11010B11	KMO	VDNA010	B11	2574	96.8143	2473	366.025	-0.438149	1393.42	-0.412968	0.36393	0.36393	0.161747
VDNA010B12	NA	NA	NA	vector	NA	NA	VDNA010	B12	814	99.7543	812	16.5813	-1.56702	1478.67	-0.276306	0	0	0
VDNA010B2	79876	ubiquitin-like modifier activating enzyme 5	BC009737	sample	HORF11010B2	UBA5	VDNA010	B2	2047	94.8705	1901	294.703	-0.668552	1485.92	-0.26469	0.578643	0.420831	0.263019
VDNA010B3	2068	excision repair cross-complementing rodent repair deficiency, complementation group 2	BC008346	sample	HORF11010B3	ERCC2	VDNA010	B3	2954	82.7353	2358	370.222	-0.42459	1486.22	-0.264214	0.636132	0.381679	0.169635
VDNA010B4	1491	cystathionase (cystathionine gamma-lyase)	BC015807	sample	HORF11010B4	CTH	VDNA010	B4	1802	99.0566	1777	514.877	0.0427145	2545.34	1.43361	0.73157	0.506472	0.281373
VDNA010B5	5937	RNA binding motif, single stranded interacting protein 1	BC018951	sample	HORF11010B5	RBMS1	VDNA010	B5	2263	99.7791	2253	855.304	1.14245	1003.15	-1.0386	1.33156	0.84332	0.355082
VDNA010B6	56944	olfactomedin-like 3	BC009920	sample	HORF11010B6	OLFML3	VDNA010	B6	1354	90.8419	1217	389.382	-0.362695	1913.05	0.420021	0.575185	0.164339	0
VDNA010B7	5104	serpin peptidase inhibitor, clade A (alpha-1 antiproteinase, antitrypsin), member 5	BC008915	sample	HORF11010B7	SERPINA5	VDNA010	B7	3554	84.2431	2893	331.047	-0.551146	1036.23	-0.985573	0.587625	0.27653	0.207397
VDNA010B8	5165	pyruvate dehydrogenase kinase, isozyme 3	BC015948	sample	HORF11010B8	PDK3	VDNA010	B8	709	81.9464	564	452.007	-0.160386	2019.58	0.590796	1.24113	0.70922	0
VDNA010B9	23588	kelch domain containing 2	BC002335	sample	HORF11010B9	KLHDC2	VDNA010	B9	2656	87.2364	2223	340.126	-0.521817	3770.18	3.3971	0.809717	0.674764	0.359874
VDNA010C1	55274	PHD finger protein 10	BC020954	sample	HORF11010C1	PHF10	VDNA010	C1	2271	99.1634	2242	168.658	-1.07574	1183.92	-0.748807	0.267618	0.312221	0.178412
VDNA010C10	9775	eukaryotic translation initiation factor 4A3	BC011151,BC004386	sample	HORF11010C10	EIF4A3	VDNA010	C10	2898	95.9972	2744	177	-1.04879	1531.68	-0.191332	0.437318	0.255102	0.145773
VDNA010C11	9775	eukaryotic translation initiation factor 4A3	BC003662	sample	HORF11010C11	EIF4A3	VDNA010	C11	3326	88.3945	2855	70.9671	-1.39133	1720.96	0.112087	0.105079	0.105079	0.105079
VDNA010C12	NA	NA	NA	vector	NA	NA	VDNA010	C12	810	100	810	970.854	1.51574	1448.76	-0.324255	1.35802	1.11111	0.617284
VDNA010C2	84970	chromosome 1 open reading frame 94	BC007637	sample	HORF11010C2	C1orf94	VDNA010	C2	3854	15.6461	479	152.303	-1.12857	4323.67	4.28437	0.626305	0.417537	0
VDNA010C3	26502	nuclear prelamin A recognition factor	BC016440	sample	HORF11010C3	NARF	VDNA010	C3	1432	100	1432	760.902	0.83749	1621.12	-0.0479591	1.25698	1.25698	0.837989
VDNA010C4	64766	S100P binding protein	BC015175	sample	HORF11010C4	S100PBP	VDNA010	C4	2236	93.2469	2028	388.517	-0.36549	1804.82	0.246519	0.986193	0.591716	0.246548
VDNA010C5	5887	RAD23 homolog B (S. cerevisiae)	BC020973	sample	HORF11010C5	RAD23B	VDNA010	C5	2215	99.0068	2186	630.104	0.414951	631.007	-1.63516	1.69259	0.823422	0.548948
VDNA010C6	171586	abhydrolase domain containing 3	BC021196	sample	HORF11010C6	ABHD3	VDNA010	C6	2008	99.9004	2006	614.865	0.365724	1843.5	0.308532	0.697906	0.398804	0.299103
VDNA010C7	27013	chromosome 2 open reading frame 24	BC001393	sample	HORF11010C7	C2orf24	VDNA010	C7	3225	98.6667	3153	283.292	-0.705417	1039.11	-0.980947	0.570885	0.38059	0.222011
VDNA010C8	59307	single immunoglobulin and toll-interleukin 1 receptor (TIR) domain	BC003591	sample	HORF11010C8	SIGIRR	VDNA010	C8	809	100	809	1797.56	4.18637	1609.67	-0.0663143	2.96663	1.97775	1.23609
VDNA010C9	7551	zinc finger protein 3	BC013603	sample	HORF11010C9	ZNF3	VDNA010	C9	2188	80.9415	1710	533.496	0.102861	1549.15	-0.163332	1.40351	0.760234	0.292398
VDNA010D1	445	argininosuccinate synthase 1	BC021676	sample	HORF11010D1	ASS1	VDNA010	D1	2143	99.58	2132	392.259	-0.3534	1375.86	-0.441124	0.938086	0.469043	0.234522
VDNA010D10	2580	cyclin G associated kinase	BC008668	sample	HORF11010D10	GAK	VDNA010	D10	2111	100	2111	616.226	0.37012	2520.1	1.39315	1.08953	0.852676	0.331596
VDNA010D11	8372	hyaluronoglucosaminidase 3	BC012892	sample	HORF11010D11	HYAL3	VDNA010	D11	2941	77.8647	2215	176.591	-1.05011	987.043	-1.06442	0.361174	0.27088	0.180587
VDNA010D12	NA	NA	NA	vector	NA	NA	VDNA010	D12	756	99.6032	752	2053.61	5.01357	1703.84	0.0846374	1.32979	1.32979	0.797872
VDNA010D2	2805	glutamic-oxaloacetic transaminase 1, soluble (aspartate aminotransferase 1)	BC000498	sample	HORF11010D2	GOT1	VDNA010	D2	2462	92.4452	2227	450.959	-0.163773	1418.61	-0.372601	0.628648	0.628648	0.449035
VDNA010D3	57561	arrestin domain containing 3	BC053619,BC015928	sample	HORF11010D3	ARRDC3	VDNA010	D3	3242	95.6508	3076	2084.04	5.11185	2629.86	1.5691	4.74642	3.05592	1.20286
VDNA010D4	27034	acyl-CoA dehydrogenase family, member 8	BC001964	sample	HORF11010D4	ACAD8	VDNA010	D4	1249	97.518	1212	465.783	-0.115884	923.054	-1.167	1.15512	0.825083	0.165017
VDNA010D5	4758	sialidase 1 (lysosomal sialidase)	BC011900,BC000722	sample	HORF11010D5	NEU1	VDNA010	D5	2841	97.1489	2736	205.637	-0.956279	1339.78	-0.498965	0.584795	0.292398	0.0365497
VDNA010D6	1455	casein kinase 1, gamma 2	BC020972	sample	HORF11010D6	CSNK1G2	VDNA010	D6	1486	64.5357	916	2271.88	5.71865	2594.35	1.51218	3.27511	3.16594	1.63755
VDNA010D7	56923	neuromedin U receptor 2	BC016938	sample	HORF11010D7	NMUR2	VDNA010	D7	3938	95.2006	3687	164.509	-1.08914	1663.94	0.0206862	0.244101	0.271223	0.189856
VDNA010D8	79576	NFKB activating protein	BC015354	sample	HORF11010D8	NKAP	VDNA010	D8	1555	98.5852	1522	277.392	-0.724477	2678.91	1.64773	0.394218	0.197109	0.197109
VDNA010D9	23609	makorin ring finger protein 2	BC015715	sample	HORF11010D9	MKRN2	VDNA010	D9	2129	99.7182	2117	475.876	-0.0832791	1814.15	0.261481	1.03921	0.377893	0.28342
VDNA010E1	811	calreticulin	BC020493,BC007911,BC002500	sample	HORF11010E1	CALR	VDNA010	E1	747	98.2597	731	93.4036	-1.31885	1844.26	0.309752	0.410397	0.136799	0.136799
VDNA010E10	570	bile acid CoA: amino acid N-acyltransferase (glycine N-choloyltransferase)	BC009567	sample	HORF11010E10	BAAT	VDNA010	E10	1875	99.6267	1866	903.787	1.29908	2685.64	1.65852	1.1254	1.07181	0.535906
VDNA010E11	7278	tubulin, alpha 3c	BC011721	sample	HORF11010E11	TUBA3C	VDNA010	E11	2443	99.7135	2430	562.695	0.197187	1651.04	0	0.740741	0.493827	0.246914
VDNA010E12	NA	NA	NA	SLUG	NA	NA	VDNA010	E12	2379	89.4914	2045	9016	27.5054	4310.86	4.26384	8.94866	7.62836	5.33007
VDNA010E2	548596	creatine kinase, mitochondrial 1A	BC006467,BC001926	sample	HORF11010E2	CKMT1A	VDNA010	E2	612	70.2614	415	2025.09	4.92141	1476	-0.28059	2.40964	2.16867	0.963855
VDNA010E3	55860	actin-related protein 10 homolog (S. cerevisiae)	BC011997	sample	HORF11010E3	ACTR10	VDNA010	E3	2554	92.4432	2304	337.855	-0.529153	1472.17	-0.28673	0.520833	0.694444	0.434028
VDNA010E4	5973	renin binding protein	BC015558	sample	HORF11010E4	RENBP	VDNA010	E4	3507	74.8503	2485	437.472	-0.207341	1357.7	-0.470231	0.684105	0.523139	0.362173
VDNA010E5	51001	MTERF domain containing 1	BC012995	sample	HORF11010E5	MTERFD1	VDNA010	E5	781	97.8233	763	442.472	-0.19119	1426.83	-0.359419	1.04849	0.524246	0.131062
VDNA010E6	5265	serpin peptidase inhibitor, clade A (alpha-1 antiproteinase, antitrypsin), member 1	BC011991	sample	HORF11010E6	SERPINA1	VDNA010	E6	983	97.4568	956	301.282	-0.647299	2012.97	0.580196	0.523013	0.41841	0.313808
VDNA010E7	9221	nucleolar and coiled-body phosphoprotein 1	BC006769	sample	HORF11010E7	NOLC1	VDNA010	E7	1555	100	1555	122.493	-1.22487	2212.62	0.900253	0.385852	0.0643087	0
VDNA010E8	91137	solute carrier family 25, member 46	BC017169	sample	HORF11010E8	SLC25A46	VDNA010	E8	4064	59.1043	2164	762.493	0.842631	2234.02	0.934555	0.878004	0.739372	0.415896
VDNA010E9	29890	RNA binding motif protein 15B	BC001367	sample	HORF11010E9	RBM15B	VDNA010	E9	1678	99.8808	1670	712.992	0.68272	1395.6	-0.409482	1.07784	0.958084	0.179641
VDNA010F1	28969	basic leucine zipper and W2 domains 2	BC008453	sample	HORF11010F1	BZW2	VDNA010	F1	734	99.7275	730	998.323	1.60447	1827.4	0.282725	1.09589	0.821918	0.547945
VDNA010F10	1267	2',3'-cyclic nucleotide 3' phosphodiesterase	BC028040,BC001362	sample	HORF11010F10	CNP	VDNA010	F10	2524	76.981	1880	225.765	-0.891254	1116.33	-0.857165	0.744681	0.265957	0.106383
VDNA010F11	1267	2',3'-cyclic nucleotide 3' phosphodiesterase	BC006392	sample	HORF11010F11	CNP	VDNA010	F11	2288	81.0315	1792	327.577	-0.562355	1766.24	0.184677	0.669643	0.390625	0.111607
VDNA010F12	NA	NA	NA	SLUG	NA	NA	VDNA010	F12	1946	91.3669	1725	9001.17	27.4575	4933.09	5.26131	9.68116	8.69565	6.37681
VDNA010F2	28969	basic leucine zipper and W2 domains 2	BC009597,BC003056	sample	HORF11010F2	BZW2	VDNA010	F2	1116	98.7455	1101	257.206	-0.789686	998.675	-1.04577	0.908265	0.454133	0.27248
VDNA010F3	2184	fumarylacetoacetate hydrolase (fumarylacetoacetase)	BC002527	sample	HORF11010F3	FAH	VDNA010	F3	583	99.8285	581	2672.84	7.01395	4009.22	3.78029	2.92599	1.72117	1.0327
VDNA010F4	55696	RNA binding motif protein 22	BC003402	sample	HORF11010F4	RBM22	VDNA010	F4	2045	98.3374	2007	918.247	1.34579	1222.94	-0.686262	1.14599	0.946687	0.348779
VDNA010F5	5557	primase, DNA, polypeptide 1 (49kDa)	BC005266	sample	HORF11010F5	PRIM1	VDNA010	F5	1956	98.773	1926	962.354	1.48828	2626.59	1.56386	1.92108	1.14226	0.363448
VDNA010F6	4781	nuclear factor I/B	BC001283	sample	HORF11010F6	NFIB	VDNA010	F6	2874	98.3646	2803	369.873	-0.425718	1358.46	-0.469024	0.713521	0.356761	0.142704
VDNA010F7	10965	acyl-CoA thioesterase 2	BC004436	sample	HORF11010F7	ACOT2	VDNA010	F7	2163	99.2603	2141	751.573	0.807353	1867.63	0.34721	1.35451	1.02756	0.560486
VDNA010F8	79656	BEN domain containing 5	BC007932	sample	HORF11010F8	BEND5	VDNA010	F8	2157	99.3973	2135	404.203	-0.314817	1964.16	0.501956	0.515222	0.28103	0.234192
VDNA010F9	26136	testis derived transcript (3 LIM domains)	BC001451	sample	HORF11010F9	TES	VDNA010	F9	1103	99.456	1093	598.362	0.312411	2632.33	1.57307	0.640439	0.365965	0.274474
VDNA010G1	2847	melanin-concentrating hormone receptor 1	BC021146,BC001736	sample	HORF11010G1	MCHR1	VDNA010	G1	2057	82.8391	1629	759.654	0.833459	1812.41	0.258693	1.10497	0.675261	0.491099
VDNA010G10	12	serpin peptidase inhibitor, clade A (alpha-1 antiproteinase, antitrypsin), member 3	BC010530,BC003559	sample	HORF11010G10	SERPINA3	VDNA010	G10	593	98.3137	582	1282.3	2.52186	1749.81	0.158331	2.4055	1.71821	0
VDNA010G11	10262	splicing factor 3b, subunit 4, 49kDa	BC013886,BC004273	sample	HORF11010G11	SF3B4	VDNA010	G11	3134	76.6752	2254	335.36	-0.537211	855.733	-1.27492	0.931677	0.621118	0.177462
VDNA010G12	NA	NA	NA	no1ary	NA	Empty	VDNA010	G12	2501	0.079968	1	0	-1.62058	206	-2.31647	0	0	0
VDNA010G2	55663	zinc finger protein 446	BC017206	sample	HORF11010G2	ZNF446	VDNA010	G2	1833	99.9454	1830	519.055	0.0562092	2124.68	0.759279	0.819672	0.601093	0.327869
VDNA010G3	57109	REX4, RNA exonuclease 4 homolog (S. cerevisiae)	BC009274	sample	HORF11010G3	REXO4	VDNA010	G3	1031	100	1031	2272.69	5.7213	1266.31	-0.616741	3.00679	2.42483	1.55189
VDNA010G4	3590	interleukin 11 receptor, alpha	BC003110	sample	HORF11010G4	IL11RA	VDNA010	G4	822	100	821	1203.14	2.26611	2211.25	0.898058	2.19245	1.70524	0.487211
VDNA010G5	Empty	Empty	Empty	sample	HORF11010G5	Empty	VDNA010	G5	817	100	816	663.517	0.522892	3700.31	3.28509	1.47059	0.980392	0.367647
VDNA010G6	10053	adaptor-related protein complex 1, mu 2 subunit	BC003387	sample	HORF11010G6	AP1M2	VDNA010	G6	2449	99.9592	2443	559.394	0.186524	435.33	-1.94884	0.859599	0.613999	0.409333
VDNA010G7	1361	carboxypeptidase B2 (plasma)	BC007057	sample	HORF11010G7	CPB2	VDNA010	G7	2177	98.7138	2134	89.9035	-1.33015	1663.42	0.0198512	0.187441	0.140581	0.0468604
VDNA010G8	3712	isovaleryl-CoA dehydrogenase	BC017202	sample	HORF11010G8	IVD	VDNA010	G8	1797	100	1797	394.742	-0.345379	2508.47	1.3745	0.66778	0.500835	0.389538
VDNA010G9	10053	adaptor-related protein complex 1, mu 2 subunit	BC003612	sample	HORF11010G9	AP1M2	VDNA010	G9	2977	99.1938	2931	567.556	0.212892	1441.98	-0.335127	0.852951	0.648243	0.409417
VDNA010H1	55032	solute carrier family 35, member A5	BC013046	sample	HORF11010H1	SLC35A5	VDNA010	H1	424	98.8208	418	877.67	1.21471	3526.51	3.00649	1.19617	0.717703	0.239234
VDNA010H10	10587	thioredoxin reductase 2	BC007489	sample	HORF11010H10	TXNRD2	VDNA010	H10	1456	100	1456	587.635	0.277755	2557.68	1.4534	1.0989	1.0989	0.618132
VDNA010H11	2542	solute carrier family 37 (glucose-6-phosphate transporter), member 4	BC064563,BC015650,BC014663	sample	HORF11010H11	SLC37A4	VDNA010	H11	2302	73.1972	1634	642.37	0.454577	942.028	-1.13658	1.52999	1.10159	0.183599
VDNA010H12	NA	NA	NA	no1ary	NA	Empty	VDNA010	H12	2508	0.0797448	2	0	-1.62058	1228	-0.678151	0	0	0
VDNA010H2	2149	coagulation factor II (thrombin) receptor	BC002464	sample	HORF11010H2	F2R	VDNA010	H2	2892	3.11203	76	6.31579	-1.60018	36031.1	55.1131	0	0	0
VDNA010H3	8436	serum deprivation response	BC016475	sample	HORF11010H3	SDPR	VDNA010	H3	1519	97.8275	1479	664.064	0.524657	527.614	-1.80091	0.743746	0.540906	0.20284
VDNA010H4	3624	inhibin, beta A	BC007858	sample	HORF11010H4	INHBA	VDNA010	H4	178	100	170	9794.42	30.02	4555.09	4.65535	28.2353	12.9412	1.76471
VDNA010H5	10494	serine/threonine kinase 25	BC015793	sample	HORF11010H5	STK25	VDNA010	H5	2063	95.1527	1929	840.651	1.09512	2296.36	1.03449	1.08865	0.933126	0.570244
VDNA010H6	25970	SH2B adaptor protein 1	BC010704	sample	HORF11010H6	SH2B1	VDNA010	H6	2431	90.0864	2141	398.783	-0.332326	505.181	-1.83687	0.280243	0.32695	0.0467071
VDNA010H7	10212	DEAD (Asp-Glu-Ala-Asp) box polypeptide 39A	BC001009	sample	HORF11010H7	DDX39A	VDNA010	H7	1234	98.2982	1207	494.358	-0.023573	1209.8	-0.707332	0.41425	0.4971	0.41425
VDNA010H8	10211	flotillin 1	BC001146	sample	HORF11010H8	FLOT1	VDNA010	H8	1900	99.8421	1894	617.172	0.373174	1230.28	-0.674491	0.897571	0.739176	0.369588
VDNA010H9	NA	NA	BC004350	sample	HORF11010H9	NA	VDNA010	H9	2696	0	0	0	-1.62058	0	-2.6467	0	0	0
VDNA011A1	86	actin-like 6A	BC001391	sample	HORF11011A1	ACTL6A	VDNA011	A1	669	95.8146	633	619.757	0.435393	2505.97	0.898029	0.789889	0.631912	0.473934
VDNA011A10	2670	glial fibrillary acidic protein	BC041765,BC013596	sample	HORF11011A10	GFAP	VDNA011	A10	2184	100	2181	35.956	-1.3283	2080.56	0.403288	0.0917011	0.0458505	0.0458505
VDNA011A11	65983	GRAM domain containing 3	BC008590	sample	HORF11011A11	GRAMD3	VDNA011	A11	2150	85.1163	1751	136.63	-1.02416	890.072	-0.9812	0.399772	0.228441	0
VDNA011A12	NA	NA	NA	vector	NA	NA	VDNA011	A12	282	99.6454	281	2213.44	5.25	3026.56	1.50345	2.13523	2.13523	0.711744
VDNA011A2	23157	septin 6	BC011922	sample	HORF11011A2	38961	VDNA011	A2	1266	100	1261	618.818	0.432558	1286.99	-0.519596	1.26883	0.872324	0.475813
VDNA011A3	3875	keratin 18	BC020982,BC008636,BC004253,BC000180	sample	HORF11011A3	KRT18	VDNA011	A3	1607	0	0	0	-1.43692	0	-2.01632	0	0	0
VDNA011A4	5328	plasminogen activator, urokinase	BC013575	sample	HORF11011A4	PLAU	VDNA011	A4	1305	95.0958	1221	1008.61	1.61013	1881.23	0.171483	0.982801	0.900901	0.4095
VDNA011A5	23208	synaptotagmin XI	BC013690,BC004291	sample	HORF11011A5	SYT11	VDNA011	A5	909	99.78	904	62.3905	-1.24844	1059.53	-0.784131	0.110619	0	0
VDNA011A6	1983	eukaryotic translation initiation factor 5	BC007728	sample	HORF11011A6	EIF5	VDNA011	A6	1219	100	1213	458.052	-0.0531254	1137.31	-0.693673	0.989283	0.577082	0.412201
VDNA011A7	113235	solute carrier family 46 (folate transporter), member 1	BC010691	sample	HORF11011A7	SLC46A1	VDNA011	A7	1916	73.7474	1376	213.502	-0.791923	1183.28	-0.640216	0.145349	0.145349	0.145349
VDNA011A8	6446	serum/glucocorticoid regulated kinase 1	BC001263	sample	HORF11011A8	SGK1	VDNA011	A8	1152	99.9132	1151	468.428	-0.0217778	4011.12	2.64846	0.955691	0.608167	0.434405
VDNA011A9	3872	keratin 17	BC056421,BC011901,BC000159	sample	HORF11011A9	KRT17	VDNA011	A9	2454	0.0407498	1	1050	1.73518	19711	20.9068	0	0	0
VDNA011B1	79102	ring finger protein 26	BC007534,BC000058	sample	HORF11011B1	RNF26	VDNA011	B1	1582	97.5348	1519	584.003	0.32738	928.489	-0.936523	0.921659	0.724161	0.460829
VDNA011B10	55791	chromosome 1 open reading frame 103	BC008115	sample	HORF11011B10	C1orf103	VDNA011	B10	2219	94.0964	2027	593.013	0.3546	1890.44	0.182189	0.74001	0.49334	0.345338
VDNA011B11	2266	fibrinogen gamma chain	BC021674,BC007044	sample	HORF11011B11	FGG	VDNA011	B11	1915	53.4726	938	251.812	-0.676186	830.984	-1.04992	0.639659	0.21322	0.21322
VDNA011B12	NA	NA	NA	vector	NA	NA	VDNA011	B12	128	98.4375	122	7251.93	20.4715	3934.96	2.55989	2.45902	2.45902	1.63934
VDNA011B2	50859	sparc/osteonectin, cwcv and kazal-like domains proteoglycan (testican) 3	BC000460	sample	HORF11011B2	SPOCK3	VDNA011	B2	756	100	756	236.175	-0.723428	1476.14	-0.299624	0.661376	0.396825	0.26455
VDNA011B3	50859	sparc/osteonectin, cwcv and kazal-like domains proteoglycan (testican) 3	BC013983	sample	HORF11011B3	SPOCK3	VDNA011	B3	1986	100	1985	545.304	0.210467	1595.72	-0.160563	0.856423	0.503778	0.201511
VDNA011B4	10226	perilipin 3	BC019278,BC005818	sample	HORF11011B4	PLIN3	VDNA011	B4	2117	98.5357	2075	245.118	-0.696409	1147.13	-0.682249	0.53012	0.385542	0.144578
VDNA011B5	56963	RGM domain family, member A	BC015886	sample	HORF11011B5	RGMA	VDNA011	B5	1197	100	1196	2104.81	4.92181	2432.43	0.812506	2.42475	1.67224	0.668896
VDNA011B6	2023	enolase 1, (alpha)	BC050642,BC022545,BC015641,BC011130,BC004458,BC001810	sample	HORF11011B6	ENO1	VDNA011	B6	2502	100	2502	642.495	0.504087	1304.65	-0.499057	1.19904	0.879297	0.39968
VDNA011B7	54882	ankyrin repeat and KH domain containing 1	BC004457	sample	HORF11011B7	ANKHD1	VDNA011	B7	1240	99.3548	1228	155.241	-0.967933	1725.81	-0.00926592	0.407166	0.0814332	0
VDNA011B8	1173	adaptor-related protein complex 2, mu 1 subunit	BC014030,BC004996	sample	HORF11011B8	AP2M1	VDNA011	B8	1416	100	1416	481.57	0.0179236	1828.06	0.109641	0.776836	0.423729	0.211864
VDNA011B9	64151	non-SMC condensin I complex, subunit G	BC000827	sample	HORF11011B9	NCAPG	VDNA011	B9	1817	99.8899	1803	545.172	0.21007	2794.84	1.23397	1.4975	0.998336	0.388242
VDNA011C1	1937	eukaryotic translation elongation factor 1 gamma	BC015813,BC009865	sample	HORF11011C1	EEF1G	VDNA011	C1	1695	100	1695	46.8702	-1.29533	1796.56	0.073011	0	0.0589971	0.0589971
VDNA011C10	25771	TBC1 domain family, member 22A	BC002743	sample	HORF11011C10	TBC1D22A	VDNA011	C10	1736	99.3088	1705	610.628	0.407815	2329.08	0.692314	0.821114	0.703812	0.469208
VDNA011C11	8878	sequestosome 1	BC019111,BC017222,BC003139	sample	HORF11011C11	SQSTM1	VDNA011	C11	926	98.9201	914	1744.04	3.83191	1091.29	-0.74719	7.22101	2.95405	0.328228
VDNA011C12	NA	NA	NA	vector	NA	NA	VDNA011	C12	306	99.3464	303	1624.63	3.47116	1853.51	0.139247	1.32013	0.990099	0.660066
VDNA011C2	1937	eukaryotic translation elongation factor 1 gamma	BC031012,BC028179,BC006509,BC000384	sample	HORF11011C2	EEF1G	VDNA011	C2	1379	100	1376	815.643	1.02718	1582.88	-0.175493	0.872093	0.872093	0.65407
VDNA011C3	2639	glutaryl-CoA dehydrogenase	BC002579	sample	HORF11011C3	GCDH	VDNA011	C3	592	95.6081	559	512.515	0.111411	2022.57	0.335854	0.894454	0.536673	0.357782
VDNA011C4	9245	glucosaminyl (N-acetyl) transferase 3, mucin type	BC017032	sample	HORF11011C4	GCNT3	VDNA011	C4	1190	100	1189	637.146	0.487928	2465.52	0.850987	0.58873	0.672834	0.420521
VDNA011C5	7434	vasoactive intestinal peptide receptor 2	BC010569	sample	HORF11011C5	VIPR2	VDNA011	C5	1555	100	1555	418.72	-0.17195	2307.63	0.667366	0.836013	0.578778	0.257235
VDNA011C6	1201	ceroid-lipofuscinosis, neuronal 3	BC002394	sample	HORF11011C6	CLN3	VDNA011	C6	2018	51.338	823	298.53	-0.53505	4114.78	2.76901	0.36452	0.486027	0.243013
VDNA011C7	84892	chromosome 3 open reading frame 39	BC021220	sample	HORF11011C7	C3orf39	VDNA011	C7	2061	99.8059	2048	141.73	-1.00875	1181.32	-0.642493	0.439453	0.0976562	0
VDNA011C8	55277	FGGY carbohydrate kinase domain containing	BC014947	sample	HORF11011C8	FGGY	VDNA011	C8	884	100	884	1043.2	1.71465	3018.36	1.49392	1.24434	1.0181	0.452489
VDNA011C9	4942	ornithine aminotransferase	BC016928	sample	HORF11011C9	OAT	VDNA011	C9	968	99.5868	961	367.746	-0.325944	1820.6	0.100966	0.936524	0.62435	0.104058
VDNA011D1	1487	C-terminal binding protein 1	BC011655	sample	HORF11011D1	CTBP1	VDNA011	D1	1619	4.44719	53	0	-1.43692	2669.34	1.08802	0	0	0
VDNA011D10	1352	COX10 homolog, cytochrome c oxidase assembly protein, heme A: farnesyltransferase (yeast)	BC006394,BC000060	sample	HORF11011D10	COX10	VDNA011	D10	1736	35.9447	528	198.926	-0.835958	2476.97	0.864305	0.189394	0.189394	0.189394
VDNA011D11	2625	GATA binding protein 3	BC003070	sample	HORF11011D11	GATA3	VDNA011	D11	1609	92.8527	1466	2515.68	6.16307	2101.49	0.427634	3.54707	3.54707	1.97817
VDNA011D12	NA	NA	NA	vector	NA	NA	VDNA011	D12	217	83.4101	180	6479.18	18.137	7854.53	7.11819	5	3.88889	3.33333
VDNA011D2	51203	nucleolar and spindle associated protein 1	BC012887	sample	HORF11011D2	NUSAP1	VDNA011	D2	999	99.7998	992	795.19	0.965384	2586.33	0.991485	1.10887	0.705645	0.403226
VDNA011D3	5700	proteasome (prosome, macropain) 26S subunit, ATPase, 1	BC016368	sample	HORF11011D3	PSMC1	VDNA011	D3	999	99.8999	996	685.516	0.634055	1493.49	-0.279448	0.903614	0.702811	0.60241
VDNA011D4	127557	NA	BC015239	sample	HORF11011D4	NA	VDNA011	D4	1281	99.6097	1273	1636.22	3.50617	1149.79	-0.679153	3.22074	2.43519	0.864101
VDNA011D5	9807	inositol hexakisphosphate kinase 1	BC012944	sample	HORF11011D5	IP6K1	VDNA011	D5	1853	100	1849	425.958	-0.150082	1734.9	0.00130471	1.08167	0.648999	0.270416
VDNA011D6	7866	interferon-related developmental regulator 2	BC007265,BC001676	sample	HORF11011D6	IFRD2	VDNA011	D6	1075	100	1075	639.462	0.494925	999.697	-0.853711	1.02326	0.55814	0.27907
VDNA011D7	55322	chromosome 5 open reading frame 22	BC021215	sample	HORF11011D7	C5orf22	VDNA011	D7	610	99.0164	604	682.108	0.623758	2702.87	1.12701	1.82119	0.662252	0.662252
VDNA011D8	30008	EGF containing fibulin-like extracellular matrix protein 2	BC010456	sample	HORF11011D8	EFEMP2	VDNA011	D8	1221	99.6724	1214	189.588	-0.864168	1976.11	0.28182	0.576606	0.411862	0.0823723
VDNA011D9	6871	transcriptional adaptor 2A	BC011753	sample	HORF11011D9	TADA2A	VDNA011	D9	814	100	814	1036.81	1.69533	2112.45	0.440377	1.7199	0.982801	0.737101
VDNA011E1	2625	GATA binding protein 3	BC006793	sample	HORF11011E1	GATA3	VDNA011	E1	1468	94.1417	1357	1766.59	3.90004	1348.02	-0.448622	2.43183	2.21076	1.47384
VDNA011E10	7551	zinc finger protein 3	BC011887	sample	HORF11011E10	ZNF3	VDNA011	E10	773	98.8357	754	1222.59	2.25657	2513.34	0.906598	1.19363	1.32626	0.397878
VDNA011E11	129868	tripartite motif containing 43	BC015353	sample	HORF11011E11	TRIM43	VDNA011	E11	1108	73.2852	758	414.379	-0.185065	985.574	-0.870135	0.791557	0.659631	0.395778
VDNA011E12	NA	NA	NA	SLUG	NA	NA	VDNA011	E12	1253	99.5211	1241	10844.3	31.3244	4254.76	2.93181	10.2337	8.62208	5.64061
VDNA011E2	10948	StAR-related lipid transfer (START) domain containing 3	BC008747	sample	HORF11011E2	STARD3	VDNA011	E2	1800	100	1800	187.493	-0.870497	1732.66	-0.00130471	0.444444	0.166667	0.166667
VDNA011E3	1488	C-terminal binding protein 2	BC002486	sample	HORF11011E3	CTBP2	VDNA011	E3	2470	94.332	2264	4329.25	11.642	3525.97	2.08424	5.07951	3.84276	2.25265
VDNA011E4	10948	StAR-related lipid transfer (START) domain containing 3	BC008356	sample	HORF11011E4	STARD3	VDNA011	E4	2082	100	2082	512.612	0.111703	1273.31	-0.535508	0.864553	0.768492	0.384246
VDNA011E5	3646	eukaryotic translation initiation factor 3, subunit E	BC021679,BC000734	sample	HORF11011E5	EIF3E	VDNA011	E5	1488	100	1478	1614.88	3.44171	2374.88	0.745571	1.89445	1.35318	0.879567
VDNA011E6	3995	fatty acid desaturase 3	BC004901	sample	HORF11011E6	FADS3	VDNA011	E6	1634	100	1634	703.578	0.688621	3077.83	1.56308	1.59119	1.28519	0.428397
VDNA011E7	3646	eukaryotic translation initiation factor 3, subunit E	BC016706	sample	HORF11011E7	EIF3E	VDNA011	E7	1908	99.8428	1893	992.614	1.56181	1582.73	-0.175667	1.79609	0.950872	0.42261
VDNA011E8	2665	GDP dissociation inhibitor 2	BC005145	sample	HORF11011E8	GDI2	VDNA011	E8	1072	98.1343	1038	1077.53	1.81834	2641.71	1.05589	2.2158	1.7341	0.578035
VDNA011E9	10241	calcium binding and coiled-coil domain 2	BC015893	sample	HORF11011E9	CALCOCO2	VDNA011	E9	543	98.1584	530	459.013	-0.0502213	2921.1	1.38081	1.50943	0.566038	0.188679
VDNA011F1	26271	F-box protein 5	BC018905	sample	HORF11011F1	FBXO5	VDNA011	F1	1714	98.5414	1675	386.749	-0.268534	1854.02	0.139838	0.955224	0.537313	0.179104
VDNA011F10	58472	sulfide quinone reductase-like (yeast)	BC016836	sample	HORF11011F10	SQRDL	VDNA011	F10	297	98.9899	292	281.432	-0.586705	1532.51	-0.234069	1.36986	0.342466	0
VDNA011F11	10376	tubulin, alpha 1b	BC030820,BC017004	sample	HORF11011F11	TUBA1B	VDNA011	F11	1931	84.1533	1569	423.898	-0.156306	1016.58	-0.834074	0.764818	0.637349	0.191205
VDNA011F12	NA	NA	NA	SLUG	NA	NA	VDNA011	F12	1519	99.605	1506	12558	36.5015	11174.4	10.9791	10.6906	8.56574	6.1753
VDNA011F2	8463	TEA domain family member 2	BC007556	sample	HORF11011F2	TEAD2	VDNA011	F2	2027	100	2021	73.1267	-1.216	1219.37	-0.598234	0.197922	0	0
VDNA011F3	55846	integrin alpha FG-GAP repeat containing 2	BC013399,BC006552	sample	HORF11011F3	ITFG2	VDNA011	F3	1102	100	1102	143.726	-1.00272	2309.75	0.669828	0.272232	0.0907441	0.0907441
VDNA011F4	55603	family with sequence similarity 46, member A	BC007351	sample	HORF11011F4	FAM46A	VDNA011	F4	890	84.8315	714	2656.65	6.58894	5512.2	4.39416	3.08123	2.94118	2.38095
VDNA011F5	5127	cyclin-dependent kinase 16	BC006190	sample	HORF11011F5	CDK16	VDNA011	F5	1945	99.8458	1940	444.294	-0.0946878	1635.3	-0.114528	0.979381	0.515464	0.154639
VDNA011F6	7277	tubulin, alpha 4a	BC009238	sample	HORF11011F6	TUBA4A	VDNA011	F6	1124	100	1122	469.704	-0.0179236	2710.25	1.13559	0.713012	0.623886	0.445633
VDNA011F7	84790	tubulin, alpha 1c	BC051297,BC021088,BC019298,BC011790	sample	HORF11011F7	TUBA1C	VDNA011	F7	2591	85.2181	2101	515.125	0.119296	1503.34	-0.267988	0.475964	0.380771	0.237982
VDNA011F8	11153	FIC domain containing	BC001342	sample	HORF11011F8	FICD	VDNA011	F8	857	99.7666	850	312.845	-0.491804	1774.09	0.0468753	0.823529	0.588235	0.235294
VDNA011F9	84790	tubulin, alpha 1c	BC063036,BC005946	sample	HORF11011F9	TUBA1C	VDNA011	F9	2342	88.813	2015	83.9811	-1.18321	1431.86	-0.351127	0.248139	0.198511	0.0992556
VDNA011G1	10376	tubulin, alpha 1b	BC009512	sample	HORF11011G1	TUBA1B	VDNA011	G1	1337	94.166	1250	188.977	-0.866015	3020.21	1.49607	0.48	0.32	0.08
VDNA011G10	10227	major facilitator superfamily domain containing 10	BC001502	sample	HORF11011G10	MFSD10	VDNA011	G10	1726	65.2375	1017	209.662	-0.803525	1278.99	-0.528902	0.196657	0.0983284	0.0983284
VDNA011G11	4723	NADH dehydrogenase (ubiquinone) flavoprotein 1, 51kDa	BC008146	sample	HORF11011G11	NDUFV1	VDNA011	G11	2033	96.0649	1926	611.761	0.411238	562.208	-1.36249	0.882658	0.674974	0.519211
VDNA011G12	NA	NA	NA	no1ary	NA	Empty	VDNA011	G12	1735	0	0	0	-1.43692	0	-2.01632	0	0	0
VDNA011G2	27175	tubulin, gamma 2	BC051890,BC009670	sample	HORF11011G2	TUBG2	VDNA011	G2	1534	100	1534	824.555	1.0541	1135.21	-0.69612	1.62973	1.23859	0.65189
VDNA011G3	92715	WD repeat domain 85	BC017335,BC003123	sample	HORF11011G3	WDR85	VDNA011	G3	1143	99.9125	1142	380.604	-0.287099	2507.95	0.90033	0.963222	0.525394	0.262697
VDNA011G4	57515	serine incorporator 1	BC033029	sample	HORF11011G4	SERINC1	VDNA011	G4	442	99.7738	440	597.109	0.366973	1078.45	-0.762119	3.18182	0.454545	0
VDNA011G5	1743	dihydrolipoamide S-succinyltransferase (E2 component of 2-oxo-glutarate complex)	BC000302	sample	HORF11011G5	DLST	VDNA011	G5	314	96.8153	303	221.376	-0.768135	3151.86	1.64917	1.65017	0	0
VDNA011G6	84720	phosphatidylinositol glycan anchor biosynthesis, class O	BC013987	sample	HORF11011G6	PIGO	VDNA011	G6	1491	100	1488	254.056	-0.669406	748.535	-1.1458	0.604839	0.336022	0.201613
VDNA011G7	151011	septin 10	BC020502	sample	HORF11011G7	40422	VDNA011	G7	1805	99.9446	1794	834.01	1.08266	1698.83	-0.0406458	1.83946	1.17057	0.445931
VDNA011G8	93145	olfactomedin 2	BC011361	sample	HORF11011G8	OLFM2	VDNA011	G8	1079	100	1079	738.762	0.794913	1525.14	-0.242646	1.20482	1.01946	0.463392
VDNA011G9	7284	Tu translation elongation factor, mitochondrial	BC010041,BC001633	sample	HORF11011G9	TUFM	VDNA011	G9	636	90.8805	558	484.43	0.0265644	1047.61	-0.797995	0.896057	0.537634	0
VDNA011H1	10227	major facilitator superfamily domain containing 10	BC014979	sample	HORF11011H1	MFSD10	VDNA011	H1	1417	100	1417	561.58	0.259638	1502.42	-0.269068	0.494001	0.352858	0.211715
VDNA011H10	1369	carboxypeptidase N, polypeptide 1	BC027897	sample	HORF11011H10	CPN1	VDNA011	H10	2784	80.4598	2156	538.066	0.188601	1552.43	-0.210908	0.788497	0.556586	0.278293
VDNA011H11	27429	HtrA serine peptidase 2	BC000096	sample	HORF11011H11	HTRA2	VDNA011	H11	2346	19.3521	317	296.562	-0.540996	3393.94	1.9307	0.946372	0.315457	0
VDNA011H12	NA	NA	NA	no1ary	NA	Empty	VDNA011	H12	1992	0.150602	3	526.333	0.153156	13571.7	13.767	0	0	0
VDNA011H2	51776	sterile alpha motif and leucine zipper containing kinase AZK	BC001401	sample	HORF11011H2	ZAK	VDNA011	H2	1833	84.8882	1483	623.62	0.447063	2064.2	0.384268	0.539447	0.606878	0.472016
VDNA011H3	642	bleomycin hydrolase	BC003616	sample	HORF11011H3	BLMH	VDNA011	H3	1618	97.8368	1567	807.905	1.0038	750.236	-1.14382	0.957243	0.574346	0.191449
VDNA011H4	57721	methyltransferase like 14	BC006565	sample	HORF11011H4	METTL14	VDNA011	H4	2635	60.6072	1451	181.333	-0.889108	1783.59	0.0579228	0.275672	0.206754	0.206754
VDNA011H5	29781	non-SMC condensin II complex, subunit H2	BC014939	sample	HORF11011H5	NCAPH2	VDNA011	H5	2080	95.1923	1943	381.094	-0.285619	982.372	-0.873859	0.463201	0.257334	0.257334
VDNA011H6	8607	RuvB-like 1 (E. coli)	BC012886,BC002993	sample	HORF11011H6	RUVBL1	VDNA011	H6	1448	100	1448	371.584	-0.314351	2343.78	0.709404	1.03591	0.483425	0.276243
VDNA011H7	29760	B-cell linker	BC018906	sample	HORF11011H7	BLNK	VDNA011	H7	1608	99.7512	1597	290.184	-0.560263	1747.45	0.0158926	0.688791	0.313087	0
VDNA011H8	9260	PDZ and LIM domain 7 (enigma)	BC001093	sample	HORF11011H8	PDLIM7	VDNA011	H8	2550	96.7843	2433	243.459	-0.701423	1309.11	-0.49388	0.287711	0.328812	0.246609
VDNA011H9	56889	transmembrane 9 superfamily member 3	BC020959	sample	HORF11011H9	TM9SF3	VDNA011	H9	1956	99.591	1941	304.234	-0.517818	1511.07	-0.258999	0.618238	0.515198	0.206079
VDNA012A1	27304	molybdenum cofactor synthesis 3	BC015939	sample	HORF11012A1	MOCS3	VDNA012	A1	1114	100	1114	101.169	-1.12097	1588	0.16075	0.359066	0.0897666	0
VDNA012A10	54471	Smith-Magenis syndrome chromosome region, candidate 7-like	BC008327	sample	HORF11012A10	SMCR7L	VDNA012	A10	1162	99.6558	1149	939.594	1.88172	2134.75	0.992619	1.04439	0.957354	0.696258
VDNA012A11	26065	LSM14A, SCD6 homolog A (S. cerevisiae)	BC016842	sample	HORF11012A11	LSM14A	VDNA012	A11	1871	100	1869	564.082	0.536882	1182.67	-0.45595	0.802568	0.58855	0.428036
VDNA012A12	NA	NA	NA	vector	NA	NA	VDNA012	A12	790	99.7468	788	1052.69	2.28675	1630.37	0.225214	1.77665	0.888325	0.507614
VDNA012A2	5624	protein C (inactivator of coagulation factors Va and VIIIa)	BC034377	sample	HORF11012A2	PROC	VDNA012	A2	1779	98.7071	1748	182.649	-0.829156	1846.29	0.553734	0.457666	0.228833	0.171625
VDNA012A3	6050	ribonuclease/angiogenin inhibitor 1	BC003506	sample	HORF11012A3	RNH1	VDNA012	A3	1620	86.9136	1387	1198.82	2.8101	1478.57	-0.00575207	1.00937	0.648882	0.144196
VDNA012A4	8568	ribosomal RNA processing 1 homolog (S. cerevisiae)	BC000380	sample	HORF11012A4	RRP1	VDNA012	A4	2533	0.0394789	0	0	-1.48328	0	-2.25537	0	0	0
VDNA012A5	55238	solute carrier family 38, member 7	BC001961	sample	HORF11012A5	SLC38A7	VDNA012	A5	1503	100	1502	759.057	1.23515	734.235	-1.13824	0.798935	0.599201	0.399467
VDNA012A6	1915	eukaryotic translation elongation factor 1 alpha 1	BC066893,BC038339,BC028674,BC021686,BC019669,BC018641,BC018150,BC014224,BC012891,BC010735,BC009875,BC009733,BC008587	sample	HORF11012A6	EEF1A1	VDNA012	A6	1677	99.523	1655	406.527	-0.0273733	1230.25	-0.383572	0.60423	0.422961	0.181269
VDNA012A7	4302	myeloid/lymphoid or mixed-lineage leukemia (trithorax homolog, Drosophila); translocated to, 6	BC007237	sample	HORF11012A7	MLLT6	VDNA012	A7	2140	99.9533	2135	695.151	1.00629	1591.78	0.1665	0.749415	0.655738	0.374707
VDNA012A8	2558	gamma-aminobutyric acid (GABA) A receptor, alpha 5	BC011403	sample	HORF11012A8	GABRA5	VDNA012	A8	1546	100	1546	306.755	-0.384693	980.699	-0.763253	0.258732	0.258732	0.194049
VDNA012A9	3190	heterogeneous nuclear ribonucleoprotein K	BC014980	sample	HORF11012A9	HNRNPK	VDNA012	A9	1527	99.738	1511	383.017	-0.111574	1697.17	0.326847	0.463269	0.330907	0.330907
VDNA012B1	10856	RuvB-like 2 (E. coli)	BC004531	sample	HORF11012B1	RUVBL2	VDNA012	B1	2587	59.1032	1451	238.241	-0.630065	1038.91	-0.674682	0.413508	0.482426	0.275672
VDNA012B10	1431	citrate synthase	BC010106	sample	HORF11012B10	CS	VDNA012	B10	1491	100	1490	1343.57	3.3285	5642.16	6.32909	1.27517	1.20805	0.872483
VDNA012B11	11027	leukocyte immunoglobulin-like receptor, subfamily A (with TM domain), member 2	BC027916,BC017412	sample	HORF11012B11	LILRA2	VDNA012	B11	2005	100	2005	817.38	1.44403	1446.93	-0.0538974	1.24688	0.947631	0.548628
VDNA012B12	NA	NA	NA	vector	NA	NA	VDNA012	B12	886	99.7743	884	912.222	1.78369	1753.88	0.413137	0.678733	0.678733	0.452489
VDNA012B2	4723	NADH dehydrogenase (ubiquinone) flavoprotein 1, 51kDa	BC015645	sample	HORF11012B2	NDUFV1	VDNA012	B2	2793	1.07411	20	37.55	-1.34881	719.1	-1.16127	0	0	0
VDNA012B3	56052	asparagine-linked glycosylation 1, beta-1,4-mannosyltransferase homolog (S. cerevisiae)	BC004402	sample	HORF11012B3	ALG1	VDNA012	B3	2647	98.8666	2537	820	1.45341	1039.16	-0.674299	0.709499	0.394166	0.2365
VDNA012B4	435	argininosuccinate lyase	BC008195	sample	HORF11012B4	ASL	VDNA012	B4	992	96.1694	949	146.229	-0.959591	1353.65	-0.195812	0.316122	0.105374	0.210748
VDNA012B5	26580	Berardinelli-Seip congenital lipodystrophy 2 (seipin)	BC009866	sample	HORF11012B5	BSCL2	VDNA012	B5	3096	9.39922	243	7.79012	-1.45539	804.979	-1.03061	0	0	0
VDNA012B6	84864	MYC induced nuclear antigen	BC014928	sample	HORF11012B6	MINA	VDNA012	B6	1286	100	1286	1016.27	2.15633	3215.53	2.63701	1.39969	0.933126	0.388802
VDNA012B7	4090	SMAD family member 5	BC009682	sample	HORF11012B7	SMAD5	VDNA012	B7	2617	23.0034	403	1920.87	5.39601	2317.88	1.27125	3.22581	1.24069	1.24069
VDNA012B8	143630	ubiquilin-like	BC012183	sample	HORF11012B8	UBQLNL	VDNA012	B8	2376	75.7997	1687	559.746	0.521353	2645.12	1.76914	0.948429	0.592768	0.474215
VDNA012B9	7431	vimentin	BC030573,BC000163	sample	HORF11012B9	VIM	VDNA012	B9	318	98.7421	312	572.128	0.565699	3612.56	3.24108	2.24359	0.961538	0.641026
VDNA012C1	Empty	Empty	Empty	sample	HORF11012C1	Empty	VDNA012	C1	1959	65.1353	1245	364.903	-0.176445	527.776	-1.45237	0.722892	0.481928	0.160643
VDNA012C10	113278	chromosome 20 open reading frame 54	BC009750	sample	HORF11012C10	C20orf54	VDNA012	C10	424	57.5472	224	5705.15	18.9488	3758.53	3.46317	4.91071	4.01786	3.57143
VDNA012C11	7071	Kruppel-like factor 10	BC011538	sample	HORF11012C11	KLF10	VDNA012	C11	2067	100	2067	198.253	-0.773274	1701.7	0.333745	0.290276	0.145138	0.0967586
VDNA012C12	NA	NA	NA	vector	NA	NA	VDNA012	C12	807	100	807	2240.34	6.54014	1966.59	0.73676	1.6109	1.36307	0.619579
VDNA012C2	23099	zinc finger and BTB domain containing 43	BC008828	sample	HORF11012C2	ZBTB43	VDNA012	C2	2330	91.9742	2090	241.143	-0.619672	1848.44	0.557004	0.526316	0.430622	0.143541
VDNA012C3	30001	ERO1-like (S. cerevisiae)	BC012941	sample	HORF11012C3	ERO1L	VDNA012	C3	2109	81.1285	1660	174.009	-0.8601	1368.83	-0.172721	0.662651	0.240964	0.180723
VDNA012C4	221	aldehyde dehydrogenase 3 family, member B1	BC013584	sample	HORF11012C4	ALDH3B1	VDNA012	C4	2716	6.92194	173	285.503	-0.460803	1050.02	-0.657778	0.578035	0.578035	0.578035
VDNA012C5	55357	TBC1 domain family, member 2	BC028918	sample	HORF11012C5	TBC1D2	VDNA012	C5	3528	18.2823	586	963.334	1.96674	862.125	-0.943662	1.53584	1.36519	0.511945
VDNA012C6	4312	matrix metallopeptidase 1 (interstitial collagenase)	BC013875	sample	HORF11012C6	MMP1	VDNA012	C6	3276	31.9292	991	48.3784	-1.31003	1092.71	-0.592827	0.100908	0	0
VDNA012C7	25813	sorting and assembly machinery component 50 homolog (S. cerevisiae)	BC011681	sample	HORF11012C7	SAMM50	VDNA012	C7	4114	1.45843	43	4.32558	-1.46779	1850.12	0.559552	0	0	0
VDNA012C8	25813	sorting and assembly machinery component 50 homolog (S. cerevisiae)	BC015200	sample	HORF11012C8	SAMM50	VDNA012	C8	1227	100	1227	815.586	1.4376	967.791	-0.782892	1.87449	1.30399	0.325998
VDNA012C9	2114	v-ets erythroblastosis virus E26 oncogene homolog 2 (avian)	BC017040	sample	HORF11012C9	ETS2	VDNA012	C9	2737	99.7808	2729	249.886	-0.58836	1496.05	0.0208455	0.696226	0.403078	0.256504
VDNA012D1	27242	tumor necrosis factor receptor superfamily, member 21	BC010241	sample	HORF11012D1	TNFRSF21	VDNA012	D1	2400	100	2400	139.438	-0.983912	2200.97	1.09337	0.291667	0.166667	0.0833333
VDNA012D10	6737	tripartite motif containing 21	BC010861	sample	HORF11012D10	TRIM21	VDNA012	D10	2224	100	2224	1209.98	2.85005	1645.61	0.248394	1.21403	1.1241	0.629496
VDNA012D11	Empty	Empty	Empty	sample	HORF11012D11	Empty	VDNA012	D11	2417	100	2417	82.0774	-1.18934	1315.03	-0.254567	0.496483	0.124121	0
VDNA012D12	NA	NA	NA	vector	NA	NA	VDNA012	D12	515	100	514	2192	6.367	2649.29	1.77548	2.14008	1.94553	0.77821
VDNA012D2	1968	eukaryotic translation initiation factor 2, subunit 3 gamma, 52kDa	BC019906	sample	HORF11012D2	EIF2S3	VDNA012	D2	2135	100	2135	914.588	1.79216	1891.83	0.623025	1.17096	0.702576	0.374707
VDNA012D3	92745	solute carrier family 38, member 5	BC019246	sample	HORF11012D3	SLC38A5	VDNA012	D3	1941	99.9485	1940	206.281	-0.744524	1481.62	-0.00110651	0.618557	0.309278	0.206186
VDNA012D4	8991	selenium binding protein 1	BC009084	sample	HORF11012D4	SELENBP1	VDNA012	D4	1003	94.6162	917	802.834	1.39193	1320.62	-0.246061	1.30862	0.654308	0.436205
VDNA012D5	9791	phosphatidylserine synthase 1	BC004390,BC004192	sample	HORF11012D5	PTDSS1	VDNA012	D5	2170	100	2170	635.854	0.793923	2218.5	1.12004	1.05991	0.506912	0.322581
VDNA012D6	4731	NADH dehydrogenase (ubiquinone) flavoprotein 3, 10kDa	BC021217	sample	HORF11012D6	NDUFV3	VDNA012	D6	366	99.4536	363	228.118	-0.666316	1772.36	0.441244	1.10193	0.550964	0
VDNA012D7	60313	GC-rich promoter binding protein 1-like 1	BC015713	sample	HORF11012D7	GPBP1L1	VDNA012	D7	1644	100	1644	573.734	0.571448	1620.81	0.21066	1.15572	0.973236	0.425791
VDNA012D8	6464	SHC (Src homology 2 domain containing) transforming protein 1	BC014158	sample	HORF11012D8	SHC1	VDNA012	D8	3761	99.9734	3724	188.075	-0.809723	1382.21	-0.152365	0.268528	0.268528	0.0537057
VDNA012D9	60313	GC-rich promoter binding protein 1-like 1	BC052257,BC022218	sample	HORF11012D9	GPBP1L1	VDNA012	D9	587	92.6746	535	437.047	0.0819264	3293.17	2.75514	0.934579	0.560748	0
VDNA012E1	7205	thyroid hormone receptor interactor 6	BC028985,BC004999	sample	HORF11012E1	TRIP6	VDNA012	E1	1072	99.9067	1070	519.458	0.377069	1535.25	0.0804853	0.373832	0.0934579	0.0934579
VDNA012E10	54555	DEAD (Asp-Glu-Ala-Asp) box polypeptide 49	BC002674	sample	HORF11012E10	DDX49	VDNA012	E10	3129	67.6574	2030	510.952	0.346605	1047.55	-0.661546	0.689655	0.788177	0.344828
VDNA012E11	Empty	Empty	Empty	sample	HORF11012E11	Empty	VDNA012	E11	1975	100	1975	683.075	0.963036	2160.8	1.03225	0.911392	0.708861	0.35443
VDNA012E12	NA	NA	NA	SLUG	NA	NA	VDNA012	E12	1742	98.7945	1686	8979.46	30.6752	5621.3	6.29734	9.4306	7.88849	5.04152
VDNA012E2	7205	thyroid hormone receptor interactor 6	BC021540,BC004249	sample	HORF11012E2	TRIP6	VDNA012	E2	3708	80.6904	2900	268.728	-0.520879	2794.02	1.99569	0.37931	0.241379	0.172414
VDNA012E3	55006	tRNA methyltransferase 61 homolog B (S. cerevisiae)	BC010365	sample	HORF11012E3	TRMT61B	VDNA012	E3	3434	1.1357	1	0	-1.48328	2265	1.19079	0	0	0
VDNA012E4	1816	dopamine receptor D5	BC009748	sample	HORF11012E4	DRD5	VDNA012	E4	2338	95.7228	2167	564.653	0.538929	1270.2	-0.322784	0.461467	0.323027	0.27688
VDNA012E5	11052	cleavage and polyadenylation specific factor 6, 68kDa	BC005000	sample	HORF11012E5	CPSF6	VDNA012	E5	1445	100	1445	461.875	0.170844	1081.85	-0.609358	0.692042	0.553633	0.207612
VDNA012E6	11269	DEAD (Asp-Glu-Ala-As) box polypeptide 19B	BC003626	sample	HORF11012E6	DDX19B	VDNA012	E6	523	100	521	3487.8	11.0077	3747.25	3.44601	3.45489	2.4952	1.72745
VDNA012E7	9776	ATG13 autophagy related 13 homolog (S. cerevisiae)	BC002378,BC001331	sample	HORF11012E7	ATG13	VDNA012	E7	3393	99.8232	3367	501.108	0.311351	1705.61	0.339691	0.3564	0.297	0.2376
VDNA012E8	2624	GATA binding protein 2	BC002557	sample	HORF11012E8	GATA2	VDNA012	E8	1650	99.8788	1638	462.205	0.172025	2758.32	1.94137	0.976801	0.732601	0.30525
VDNA012E9	24138	interferon-induced protein with tetratricopeptide repeats 5	BC025786	sample	HORF11012E9	IFIT5	VDNA012	E9	1907	100	1907	555.597	0.506496	2020.15	0.81826	0.786576	0.576822	0.262192
VDNA012F1	51684	suppressor of fused homolog (Drosophila)	BC013291	sample	HORF11012F1	SUFU	VDNA012	F1	2229	59.5334	1263	567.246	0.548215	968.788	-0.781376	1.10847	0.950119	0.316706
VDNA012F10	3437	interferon-induced protein with tetratricopeptide repeats 3	BC001383	sample	HORF11012F10	IFIT3	VDNA012	F10	2717	97.166	2572	318.756	-0.341713	1428.38	-0.0821103	0.427683	0.388802	0.233281
VDNA012F11	3790	potassium voltage-gated channel, delayed-rectifier, subfamily S, member 3	BC004987,BC004148	sample	HORF11012F11	KCNS3	VDNA012	F11	3256	98.0651	3124	249.31	-0.590421	1760.24	0.422814	0.288092	0.256082	0.0960307
VDNA012F12	NA	NA	NA	SLUG	NA	NA	VDNA012	F12	1810	98.6188	1773	9625.68	32.9895	9108.99	11.6038	9.87028	7.38861	5.01974
VDNA012F2	92747	chromosome 20 open reading frame 114	BC008429	sample	HORF11012F2	C20orf114	VDNA012	F2	2176	99.5864	2156	84.7894	-1.17963	984.239	-0.757867	0.185529	0.0927644	0.0463822
VDNA012F3	4204	methyl CpG binding protein 2 (Rett syndrome)	BC011612	sample	HORF11012F3	MECP2	VDNA012	F3	3580	82.2067	2642	333.332	-0.289512	674.843	-1.22861	0.643452	0.416351	0.189251
VDNA012F4	3059	hematopoietic cell-specific Lyn substrate 1	BC016758	sample	HORF11012F4	HCLS1	VDNA012	F4	2249	69.4086	1522	315.455	-0.353533	1290.81	-0.291429	0.197109	0.262812	0.197109
VDNA012F5	56658	tripartite motif containing 39	BC007661	sample	HORF11012F5	TRIM39	VDNA012	F5	2698	99.1475	2594	468.518	0.194636	708.589	-1.17726	0.539707	0.346955	0.231303
VDNA012F6	55716	limb region 1 homolog (mouse)-like	BC031550	sample	HORF11012F6	LMBR1L	VDNA012	F6	2483	91.18	2214	169.104	-0.877667	987.452	-0.752979	0.361337	0.271003	0.135501
VDNA012F7	55716	limb region 1 homolog (mouse)-like	BC015015	sample	HORF11012F7	LMBR1L	VDNA012	F7	2567	98.2859	2491	571.519	0.563516	1483.08	0.00110651	0.682457	0.521879	0.240867
VDNA012F8	58491	zinc finger protein 71	BC014280	sample	HORF11012F8	ZNF71	VDNA012	F8	3339	79.395	2559	280.926	-0.477194	2362.75	1.33951	0.547089	0.273544	0.0781555
VDNA012F9	1198	CDC-like kinase 3	BC019881	sample	HORF11012F9	CLK3	VDNA012	F9	1679	99.8213	1653	541.748	0.456898	2068.1	0.891213	0.725953	0.665457	0.30248
VDNA012G1	64170	caspase recruitment domain family, member 9	BC008877	sample	HORF11012G1	CARD9	VDNA012	G1	980	100	980	134.717	-1.00082	2590.13	1.68547	0.306122	0.204082	0.102041
VDNA012G10	283650	NA	BC005951	sample	HORF11012G10	NA	VDNA012	G10	1652	100	1647	325.806	-0.316463	933.886	-0.834479	0.425015	0.364299	0.0607165
VDNA012G11	Empty	Empty	Empty	sample	HORF11012G11	Empty	VDNA012	G11	2068	96.5184	1971	134.623	-1.00115	1001.87	-0.731037	0.304414	0.202943	0
VDNA012G12	NA	NA	NA	no1ary	NA	Empty	VDNA012	G12	2574	0.582751	3	2807.33	8.57072	2118	0.967132	0	0	0
VDNA012G2	Empty	Empty	Empty	sample	HORF11012G2	Empty	VDNA012	G2	1714	88.9732	1484	145.48	-0.96227	1205.89	-0.420632	0.202156	0.202156	0
VDNA012G3	Empty	Empty	Empty	sample	HORF11012G3	Empty	VDNA012	G3	807	91.0781	709	790.262	1.34691	2044.46	0.855242	0.846262	0.987306	0.846262
VDNA012G4	84705	GTP binding protein 3 (mitochondrial)	BC017207	sample	HORF11012G4	GTPBP3	VDNA012	G4	1695	100	1695	440.721	0.095085	1807.04	0.494013	1.23894	0.707965	0.353982
VDNA012G5	84705	GTP binding protein 3 (mitochondrial)	BC019261	sample	HORF11012G5	GTPBP3	VDNA012	G5	2487	53.3977	1280	567.367	0.548648	2437.14	1.45269	0.78125	0.625	0.625
VDNA012G6	54920	dihydrouridine synthase 2-like, SMM1 homolog (S. cerevisiae)	BC006527	sample	HORF11012G6	DUS2L	VDNA012	G6	3021	76.9282	2254	421.814	0.0273733	1031.54	-0.685892	0.576752	0.310559	0.221828
VDNA012G7	1071	cholesteryl ester transfer protein, plasma	BC025739	sample	HORF11012G7	CETP	VDNA012	G7	1849	99.8918	1842	620.282	0.738155	1194.56	-0.437868	0.760043	0.488599	0.325733
VDNA012G8	55329	meiosis-specific nuclear structural 1	BC034991	sample	HORF11012G8	MNS1	VDNA012	G8	2014	100	2012	218.988	-0.699015	2910.35	2.17268	0.497018	0.347913	0.0994036
VDNA012G9	991	cell division cycle 20 homolog (S. cerevisiae)	BC015998,BC010044	sample	HORF11012G9	CDC20	VDNA012	G9	2721	20.1764	373	245.928	-0.602535	2547.56	1.6207	0.536193	0.536193	0
VDNA012H1	10946	splicing factor 3a, subunit 3, 60kDa	BC002395	sample	HORF11012H1	SF3A3	VDNA012	H1	1274	97.4097	1217	307.194	-0.38312	1991.61	0.774832	0.328677	0.575185	0.410846
VDNA012H10	51493	chromosome 22 open reading frame 28	BC010308	sample	HORF11012H10	C22orf28	VDNA012	H10	1602	100	1597	132.895	-1.00734	819.356	-1.00873	0.125235	0.25047	0.125235
VDNA012H11	1136	cholinergic receptor, nicotinic, alpha 3	BC000513	sample	HORF11012H11	CHRNA3	VDNA012	H11	1849	87.9394	1568	515.756	0.36381	2384.6	1.37276	0.510204	0.446429	0.318878
VDNA012H12	NA	NA	NA	no1ary	NA	Empty	VDNA012	H12	1968	0.050813	1	109	-1.09292	14315	19.5247	0	0	0
VDNA012H2	216	aldehyde dehydrogenase 1 family, member A1	BC001505	sample	HORF11012H2	ALDH1A1	VDNA012	H2	1886	27.4655	440	1014.55	2.15014	547.134	-1.42292	2.04545	0.909091	0.227273
VDNA012H3	26502	nuclear prelamin A recognition factor	BC000438	sample	HORF11012H3	NARF	VDNA012	H3	1843	99.6202	1813	250.004	-0.587935	1291.73	-0.290017	0.661886	0.3861	0.165472
VDNA012H4	84619	zinc finger, CCCH-type with G patch domain	BC019338	sample	HORF11012H4	ZGPAT	VDNA012	H4	483	96.8944	466	359.672	-0.19518	1226.13	-0.389832	0.643777	0.643777	0.214592
VDNA012H5	Empty	Empty	Empty	sample	HORF11012H5	Empty	VDNA012	H5	2264	89.1343	1961	256.297	-0.565398	1965.53	0.735149	0.713921	0.254972	0
VDNA012H6	6472	serine hydroxymethyltransferase 2 (mitochondrial)	BC044211,BC011911	sample	HORF11012H6	SHMT2	VDNA012	H6	1492	97.7882	1451	110.04	-1.08919	1104.96	-0.574185	0.137836	0.206754	0.068918
VDNA012H7	6729	signal recognition particle 54kDa	BC000652	sample	HORF11012H7	SRP54	VDNA012	H7	2076	99.3738	2035	244.197	-0.608735	1113.61	-0.561027	0.44226	0.39312	0.2457
VDNA012H8	51493	chromosome 22 open reading frame 28	BC002970	sample	HORF11012H8	C22orf28	VDNA012	H8	1590	100	1585	769.422	1.27227	1800.31	0.483778	1.00946	0.757098	0.378549
VDNA012H9	51493	chromosome 22 open reading frame 28	BC016707	sample	HORF11012H9	C22orf28	VDNA012	H9	895	76.3128	631	60.8605	-1.26532	1122.95	-0.546827	0.475436	0	0
VDNA013A1	25917	THUMP domain containing 3	BC010421	sample	HORF11013A1	THUMPD3	VDNA013	A1	1420	95.5634	1337	454.203	-0.192636	1145.12	-0.85623	0.673149	0.673149	0.52356
VDNA013A10	54758	kelch domain containing 4	BC022969	sample	HORF11013A10	KLHDC4	VDNA013	A10	1306	97.0904	1244	446.326	-0.212549	1867.23	0.171223	0.803859	0.884244	0.482315
VDNA013A11	84888	signal peptide peptidase-like 2A	BC025740	sample	HORF11013A11	SPPL2A	VDNA013	A11	768	99.4792	760	939.632	1.03446	5068.76	4.72655	1.71053	1.18421	0.921053
VDNA013A12	NA	NA	NA	vector	NA	NA	VDNA013	A12	520	99.6154	518	403.483	-0.32085	3177.51	2.03557	0.3861	0.3861	0.579151
VDNA013A2	54946	solute carrier family 41, member 3	BC009039	sample	HORF11013A2	SLC41A3	VDNA013	A2	280	100	279	159.111	-0.938588	2877.14	1.60819	0.358423	0.358423	0
VDNA013A3	63929	X-prolyl aminopeptidase (aminopeptidase P) 3, putative	BC001681	sample	HORF11013A3	XPNPEP3	VDNA013	A3	1430	100	1430	290.84	-0.605596	1950.96	0.290366	0.41958	0.20979	0.13986
VDNA013A4	140885	signal-regulatory protein alpha	BC026692	sample	HORF11013A4	SIRPA	VDNA013	A4	11	18.1818	0	0	-1.3408	0	-2.48558	0	0	0
VDNA013A5	279	amylase, alpha 2A (pancreatic)	BC007060	sample	HORF11013A5	AMY2A	VDNA013	A5	206	100	206	526.714	-0.00933847	4182.74	3.46587	0.970874	0.970874	0.970874
VDNA013A6	26959	HMG-box transcription factor 1	BC017069	sample	HORF11013A6	HBP1	VDNA013	A6	1481	100	1481	435.459	-0.240017	1721.53	-0.0360832	0.607698	0.472654	0.202566
VDNA013A7	2962	general transcription factor IIF, polypeptide 1, 74kDa	BC013007	sample	HORF11013A7	GTF2F1	VDNA013	A7	1523	99.8687	1497	260.762	-0.68163	1056.21	-0.982746	0.734803	0.400802	0.334001
VDNA013A8	6097	RAR-related orphan receptor C	BC031554	sample	HORF11013A8	RORC	VDNA013	A8	980	99.7959	969	1229.98	1.76843	2230.3	0.687822	2.27038	1.54799	0.825593
VDNA013A9	90993	cAMP responsive element binding protein 3-like 1	BC015781	sample	HORF11013A9	CREB3L1	VDNA013	A9	1308	99.5413	1296	508.522	-0.0553254	1982.86	0.335749	0.462963	0.462963	0.154321
VDNA013B1	3839	karyopherin alpha 3 (importin alpha 4)	BC035090	sample	HORF11013B1	KPNA3	VDNA013	B1	429	100	423	1045.94	1.3032	1179.52	-0.807289	1.41844	0.472813	0.236407
VDNA013B10	64858	DNA cross-link repair 1B	BC029687	sample	HORF11013B10	DCLRE1B	VDNA013	B10	1981	100	1981	172.312	-0.905218	1675.59	-0.101446	0.302877	0.353357	0.151439
VDNA013B11	25839	component of oligomeric golgi complex 4	BC013347	sample	HORF11013B11	COG4	VDNA013	B11	910	99.8901	907	1414.4	2.23463	2926.07	1.67781	1.4333	1.6538	0.992282
VDNA013B12	NA	NA	NA	vector	NA	NA	VDNA013	B12	518	100	518	867.803	0.85289	3156.61	2.00583	1.35135	1.35135	0.772201
VDNA013B2	23636	nucleoporin 62kDa	BC003663	sample	HORF11013B2	NUP62	VDNA013	B2	1999	98.099	1921	424.862	-0.266807	1341.99	-0.576118	0.572618	0.468506	0.208225
VDNA013B3	80255	solute carrier family 35, member F5	BC018537	sample	HORF11013B3	SLC35F5	VDNA013	B3	2132	100	2132	829.542	0.75617	1049.85	-0.991795	1.17261	0.938086	0.562852
VDNA013B4	7464	coronin, actin binding protein, 2A	BC011690	sample	HORF11013B4	CORO2A	VDNA013	B4	1885	97.6127	1789	1496.57	2.44233	1394.78	-0.501003	1.39743	1.00615	0.670766
VDNA013B5	64396	germ cell-less homolog 1 (Drosophila)-like	BC033886	sample	HORF11013B5	GMCL1L	VDNA013	B5	2529	79.0431	1890	599.331	0.174229	1746.89	0	0.793651	0.687831	0.47619
VDNA013B6	23759	peptidylprolyl isomerase (cyclophilin)-like 2	BC000022	sample	HORF11013B6	PPIL2	VDNA013	B6	1857	64.7819	1112	345.461	-0.46752	918.858	-1.17817	0.539568	0.359712	0.0899281
VDNA013B7	83985	spinster homolog 1 (Drosophila)	BC038961,BC008325	sample	HORF11013B7	SPNS1	VDNA013	B7	1400	100	1400	425.9	-0.264182	2220.93	0.674491	0.928571	0.571429	0.357143
VDNA013B8	130951	chromosome 2 open reading frame 65	BC025997	sample	HORF11013B8	C2orf65	VDNA013	B8	2430	90.6173	2088	1325.42	2.00967	1323.43	-0.602526	1.38889	1.341	0.957854
VDNA013B9	5725	polypyrimidine tract binding protein 1	BC004383	sample	HORF11013B9	PTBP1	VDNA013	B9	2282	99.4741	2233	252.851	-0.701627	915.34	-1.18318	0.761308	0.31348	0.0895656
VDNA013C1	5709	proteasome (prosome, macropain) 26S subunit, non-ATPase, 3	BC004859	sample	HORF11013C1	PSMD3	VDNA013	C1	1795	98.5515	1709	799.485	0.680191	2068.54	0.457656	0.585138	0.643651	0.46811
VDNA013C10	66036	myotubularin related protein 9	BC034990	sample	HORF11013C10	MTMR9	VDNA013	C10	2771	98.3039	2685	346.285	-0.465439	913.413	-1.18592	0.819367	0.484171	0.148976
VDNA013C11	10922	Fas-activated serine/threonine kinase	BC011770	sample	HORF11013C11	FASTK	VDNA013	C11	3856	35.0882	1232	111.3	-1.05945	2609.15	1.22688	0.487013	0.162338	0
VDNA013C12	NA	NA	NA	vector	NA	NA	VDNA013	C12	481	99.7921	480	2080.47	3.91835	854.115	-1.2703	3.33333	2.5	1.25
VDNA013C2	250	alkaline phosphatase, placental	BC009647	sample	HORF11013C2	ALPP	VDNA013	C2	1470	100	1470	797.643	0.675534	2066.91	0.455346	1.36054	0.952381	0.204082
VDNA013C3	1495	catenin (cadherin-associated protein), alpha 1, 102kDa	BC031262	sample	HORF11013C3	CTNNA1	VDNA013	C3	2017	98.9588	1950	557.608	0.0687577	2675.76	1.32165	1.07692	0.769231	0.25641
VDNA013C4	29781	non-SMC condensin II complex, subunit H2	BC001298	sample	HORF11013C4	NCAPH2	VDNA013	C4	2224	100	2224	1032.66	1.26964	1524.64	-0.316226	0.944245	0.854317	0.67446
VDNA013C5	22827	poly-U binding splicing factor 60KDa	BC008875	sample	HORF11013C5	PUF60	VDNA013	C5	413	91.2833	371	726.116	0.494724	1436.88	-0.441096	1.88679	0.808625	0.539084
VDNA013C6	79934	aarF domain containing kinase 4	BC013114	sample	HORF11013C6	ADCK4	VDNA013	C6	1856	100	1856	578.157	0.120703	2052.6	0.434987	1.07759	0.915948	0.215517
VDNA013C7	25999	CAP-GLY domain containing linker protein 3	BC013116	sample	HORF11013C7	CLIP3	VDNA013	C7	964	100	962	757.544	0.574169	1712.02	-0.0496095	1.0395	0.831601	0.519751
VDNA013C8	9985	REC8 homolog (yeast)	BC010887	sample	HORF11013C8	REC8	VDNA013	C8	2043	33.4802	562	1762.03	3.11339	2386.38	0.909904	1.9573	2.13523	1.60142
VDNA013C9	7536	splicing factor 1	BC020217,BC008080	sample	HORF11013C9	SF1	VDNA013	C9	2129	100	2129	416.42	-0.288146	1442.17	-0.43358	0.704556	0.751527	0.281822
VDNA013D1	875	cystathionine-beta-synthase	BC007257	sample	HORF11013D1	CBS	VDNA013	D1	2056	79.8152	1591	877.39	0.877125	2574.79	1.17799	1.69705	1.25707	0.565682
VDNA013D10	3853	keratin 6A	BC014152	sample	HORF11013D10	KRT6A	VDNA013	D10	3971	93.1	3438	441.844	-0.223878	1902.9	0.221975	0.843514	0.61082	0.290867
VDNA013D11	124935	solute carrier family 43, member 2	BC027923	sample	HORF11013D11	SLC43A2	VDNA013	D11	1149	36.9887	372	6174.51	14.2675	2144.47	0.565696	9.4086	7.7957	2.95699
VDNA013D12	NA	NA	NA	vector	NA	NA	VDNA013	D12	296	100	296	2716.82	5.52696	2385.44	0.908559	4.72973	3.04054	1.68919
VDNA013D2	3560	interleukin 2 receptor, beta	BC025691	sample	HORF11013D2	IL2RB	VDNA013	D2	1565	100	1565	444.558	-0.217017	1355.7	-0.556608	0.511182	0.383387	0.255591
VDNA013D3	56926	nicalin	BC013283	sample	HORF11013D3	NCLN	VDNA013	D3	284	100	282	530.408	0	2395.1	0.922314	0.70922	0.35461	0.35461
VDNA013D4	498	ATP synthase, H+ transporting, mitochondrial F1 complex, alpha subunit 1, cardiac muscle	BC064562,BC019310,BC016046	sample	HORF11013D4	ATP5A1	VDNA013	D4	1115	100	1115	1530.48	2.52805	2235.39	0.695068	1.70404	1.61435	1.07623
VDNA013D5	29781	non-SMC condensin II complex, subunit H2	BC001937	sample	HORF11013D5	NCAPH2	VDNA013	D5	798	100	798	1205.02	1.70533	2418.21	0.955193	2.63158	1.8797	1.00251
VDNA013D6	440	asparagine synthetase (glutamine-hydrolyzing)	BC014621	sample	HORF11013D6	ASNS	VDNA013	D6	2667	91.6385	2399	229.123	-0.761608	1677.46	-0.0987944	0.750313	0.333472	0.333472
VDNA013D7	8733	glycosylphosphatidylinositol anchor attachment protein 1 homolog (yeast)	BC006383	sample	HORF11013D7	GPAA1	VDNA013	D7	2250	100	2250	258.043	-0.688501	1457.36	-0.411968	0.533333	0.266667	0.177778
VDNA013D8	11083	death inducer-obliterator 1	BC014489,BC004237	sample	HORF11013D8	DIDO1	VDNA013	D8	1520	100	1520	1320.82	1.99806	1720.81	-0.0371117	1.57895	1.38158	0.592105
VDNA013D9	3854	keratin 6B	BC034535	sample	HORF11013D9	KRT6B	VDNA013	D9	1865	100	1865	903.54	0.943228	1650.03	-0.137826	1.6622	1.23324	0.482574
VDNA013E1	3329	heat shock 60kDa protein 1 (chaperonin)	BC002676	sample	HORF11013E1	HSPD1	VDNA013	E1	827	99.7582	823	549.073	0.0471829	1937.92	0.271811	1.70109	0.486027	0.486027
VDNA013E10	10298	p21 protein (Cdc42/Rac)-activated kinase 4	BC025282,BC011368	sample	HORF11013E10	PAK4	VDNA013	E10	1991	95.1281	1822	702.901	0.43604	2412.45	0.94699	1.15258	0.933041	0.439078
VDNA013E11	11275	kelch-like 2, Mayven (Drosophila)	BC036468	sample	HORF11013E11	KLHL2	VDNA013	E11	2598	100	2590	439.969	-0.228616	1715.91	-0.0440881	0.656371	0.617761	0.3861
VDNA013E12	NA	NA	NA	SLUG	NA	NA	VDNA013	E12	2535	98.3432	2433	6329.84	14.6602	7161.08	7.70362	7.52158	5.26099	2.91821
VDNA013E2	117246	FtsJ homolog 3 (E. coli)	BC000131	sample	HORF11013E2	FTSJ3	VDNA013	E2	1131	100	1131	1881.28	3.41481	2469.09	1.02758	3.27144	2.0336	0.795756
VDNA013E3	8031	nuclear receptor coactivator 4	BC012736	sample	HORF11013E3	NCOA4	VDNA013	E3	56	94.6429	28	30	-1.26496	12287.3	14.9975	0	0	0
VDNA013E4	313	acyloxyacyl hydrolase (neutrophil)	BC025698	sample	HORF11013E4	AOAH	VDNA013	E4	2202	100	2201	630.635	0.25336	1942.47	0.278278	0.726942	0.590641	0.408905
VDNA013E5	6734	signal recognition particle receptor (docking protein)	BC008077	sample	HORF11013E5	SRPR	VDNA013	E5	1995	91.1779	1755	218.595	-0.78822	1175.31	-0.813275	0.34188	0.39886	0.22792
VDNA013E6	57038	arginyl-tRNA synthetase 2, mitochondrial	BC010420	sample	HORF11013E6	RARS2	VDNA013	E6	417	98.801	409	539.132	0.0220537	1437.98	-0.439536	1.95599	0.488998	0.488998
VDNA013E7	9692	KIAA0391	BC032221	sample	HORF11013E7	KIAA0391	VDNA013	E7	233	97.4249	226	4893.06	11.0282	2352.13	0.861167	9.29204	7.07965	3.09735
VDNA013E8	3959	lectin, galactoside-binding, soluble, 3 binding protein	BC015761	sample	HORF11013E8	LGALS3BP	VDNA013	E8	1687	100	1687	928.1	1.00531	1459.01	-0.409609	1.60047	0.948429	0.592768
VDNA013E9	84258	synaptotagmin III	BC031067	sample	HORF11013E9	SYT3	VDNA013	E9	3018	99.3373	2939	263.586	-0.674491	2183.06	0.620607	0.748554	0.272201	0.136101
VDNA013F1	153745	family with sequence similarity 71, member B	BC025397,BC022035	sample	HORF11013F1	FAM71B	VDNA013	F1	1118	99.6422	1112	456.174	-0.187652	1405.57	-0.485648	0.989209	0.44964	0.269784
VDNA013F10	5859	glutaminyl-tRNA synthetase	BC016634	sample	HORF11013F10	QARS	VDNA013	F10	1426	100	1413	212.784	-0.80291	1814.41	0.0960737	0.4954	0.212314	0
VDNA013F11	10956	osteosarcoma amplified 9, endoplasmic reticulum lectin	BC007254	sample	HORF11013F11	OS9	VDNA013	F11	2948	95.3867	2752	418.023	-0.284093	2117.98	0.528008	0.763081	0.436047	0.145349
VDNA013F12	NA	NA	NA	SLUG	NA	NA	VDNA013	F12	1521	97.2387	1443	10240	24.5445	7402.54	8.04719	10.8801	8.17741	6.09841
VDNA013F2	153745	family with sequence similarity 71, member B	BC025409	sample	HORF11013F2	FAM71B	VDNA013	F2	1143	99.3001	1129	499.878	-0.0771758	3183.13	2.04356	0.44287	0.88574	0.708592
VDNA013F3	9099	ubiquitin specific peptidase 2	BC002955,BC002854	sample	HORF11013F3	USP2	VDNA013	F3	2934	99.4888	2886	296.263	-0.591887	1864.89	0.167903	0.45045	0.38115	0.17325
VDNA013F4	9948	WD repeat domain 1	BC002489	sample	HORF11013F4	WDR1	VDNA013	F4	2322	25.7967	444	99.0541	-1.0904	2367.36	0.882841	0.225225	0.225225	0
VDNA013F5	57486	neurolysin (metallopeptidase M3 family)	BC001644	sample	HORF11013F5	NLN	VDNA013	F5	1198	100	1197	366.19	-0.415121	1579.7	-0.237884	0.417711	0.501253	0.334169
VDNA013F6	2547	X-ray repair complementing defective repair in Chinese hamster cells 6	BC012154,BC008343	sample	HORF11013F6	XRCC6	VDNA013	F6	1304	99.7699	1294	2543.77	5.0895	3378.84	2.32203	2.62751	2.39567	1.1592
VDNA013F7	84858	zinc finger protein 503	BC021165,BC013011	sample	HORF11013F7	ZNF503	VDNA013	F7	2499	100	2499	316.206	-0.541474	1038.6	-1.0078	0.520208	0.240096	0.20008
VDNA013F8	8829	neuropilin 1	BC007737	sample	HORF11013F8	NRP1	VDNA013	F8	579	100	579	1313.19	1.97877	4543.06	3.97856	2.59067	1.5544	0.690846
VDNA013F9	174	alpha-fetoprotein	BC027881	sample	HORF11013F9	AFP	VDNA013	F9	1682	100	1682	702.897	0.43603	2148.98	0.572119	0.772889	0.713436	0.475624
VDNA013G1	80221	acyl-CoA synthetase family member 2	BC014123	sample	HORF11013G1	ACSF2	VDNA013	G1	226	95.1327	206	1349.17	2.06973	4992.28	4.61773	1.45631	1.45631	1.45631
VDNA013G10	3306	heat shock 70kDa protein 2	BC036107	sample	HORF11013G10	HSPA2	VDNA013	G10	2357	97.9211	2281	232.096	-0.754091	680.843	-1.51684	0.569925	0.482245	0.175362
VDNA013G11	3303	heat shock 70kDa protein 1A	BC018740,BC009322	sample	HORF11013G11	HSPA1A	VDNA013	G11	3215	0.186625	3	751.333	0.55847	1528.33	-0.310977	0	0	0
VDNA013G12	NA	NA	NA	no1ary	NA	Empty	VDNA013	G12	2507	0.119665	2	725	0.491903	1457.5	-0.411763	0	0	0
VDNA013G2	9055	protein regulator of cytokinesis 1	BC003138	sample	HORF11013G2	PRC1	VDNA013	G2	1323	100	1322	576.777	0.117215	2393.11	0.919479	0.680787	0.680787	0.529501
VDNA013G3	8623	acetylserotonin O-methyltransferase-like	BC002508	sample	HORF11013G3	ASMTL	VDNA013	G3	323	91.3313	291	1237.24	1.78679	3134.16	1.97389	3.09278	2.06186	0.687285
VDNA013G4	28976	acyl-CoA dehydrogenase family, member 9	BC013354	sample	HORF11013G4	ACAD9	VDNA013	G4	1472	100	1472	976.053	1.12653	2211.3	0.660784	1.69837	1.3587	0.543478
VDNA013G5	113878	deltex homolog 2 (Drosophila)	BC026059,BC008856	sample	HORF11013G5	DTX2	VDNA013	G5	1258	99.2051	1245	654.979	0.3149	953.28	-1.1292	1.28514	0.481928	0.321285
VDNA013G6	1780	dynein, cytoplasmic 1, intermediate chain 1	BC022540	sample	HORF11013G6	DYNC1I1	VDNA013	G6	1691	100	1687	593.238	0.158826	649.652	-1.56122	0.474215	0.474215	0.414938
VDNA013G7	1780	dynein, cytoplasmic 1, intermediate chain 1	BC037854	sample	HORF11013G7	DYNC1I1	VDNA013	G7	2359	98.4315	2294	288.98	-0.610298	1304.63	-0.629277	0.523104	0.261552	0.087184
VDNA013G8	10994	ilvB (bacterial acetolactate synthase)-like	BC011722	sample	HORF11013G8	ILVBL	VDNA013	G8	1989	99.6983	1968	454.903	-0.190866	1354.91	-0.557736	0.863821	0.50813	0.203252
VDNA013G9	6850	spleen tyrosine kinase	BC002962	sample	HORF11013G9	SYK	VDNA013	G9	2198	100	2198	138.773	-0.989999	1092.55	-0.931042	0.636943	0.272975	0.0454959
VDNA013H1	55249	YY1 associated protein 1	BC009358	sample	HORF11013H1	YY1AP1	VDNA013	H1	696	98.4195	683	1812.66	3.24136	1268.11	-0.681234	2.92826	2.19619	1.1713
VDNA013H10	51	acyl-CoA oxidase 1, palmitoyl	BC010425	sample	HORF11013H10	ACOX1	VDNA013	H10	1579	99.5567	1555	835.085	0.770183	917.594	-1.17997	0.96463	0.771704	0.385852
VDNA013H11	22955	sex comb on midleg homolog 1 (Drosophila)	BC009752	sample	HORF11013H11	SCMH1	VDNA013	H11	3050	1.77049	42	19011.3	46.7172	89372.6	124.679	38.0952	26.1905	11.9048
VDNA013H12	NA	NA	NA	no1ary	NA	Empty	VDNA013	H12	1952	0.102459	0	0	-1.3408	0	-2.48558	0	0	0
VDNA013H2	3312	heat shock 70kDa protein 8	BC019816	sample	HORF11013H2	HSPA8	VDNA013	H2	1384	99.5665	1358	316.767	-0.540054	1460.32	-0.407743	0.515464	0.589102	0.294551
VDNA013H3	3312	heat shock 70kDa protein 8	BC016660,BC016179	sample	HORF11013H3	HSPA8	VDNA013	H3	1968	99.8476	1955	419.595	-0.280119	1991.03	0.34738	1.02302	0.613811	0.102302
VDNA013H4	55722	centrosomal protein 72kDa	BC000132	sample	HORF11013H4	CEP72	VDNA013	H4	2149	98.0921	2089	484.691	-0.115565	1051.91	-0.988866	1.05314	0.670177	0.430828
VDNA013H5	56931	dihydrouridine synthase 3-like (S. cerevisiae)	BC009973	sample	HORF11013H5	DUS3L	VDNA013	H5	2687	0.372162	5	13399.4	32.5311	10384.2	12.2897	40	20	0
VDNA013H6	56848	sphingosine kinase 2	BC006161	sample	HORF11013H6	SPHK2	VDNA013	H6	1676	99.642	1658	395.717	-0.34048	715.878	-1.46699	0.542823	0.482509	0.301568
VDNA013H7	57325	CSRP2 binding protein	BC009174	sample	HORF11013H7	CSRP2BP	VDNA013	H7	1703	88.1973	1446	384.768	-0.368159	1438.23	-0.439176	0.55325	0.276625	0.138313
VDNA013H8	27242	tumor necrosis factor receptor superfamily, member 21	BC017730	sample	HORF11013H8	TNFRSF21	VDNA013	H8	852	60.0939	474	104.188	-1.07743	2534.6	1.1208	0.21097	0.21097	0
VDNA013H9	55621	TRM1 tRNA methyltransferase 1 homolog (S. cerevisiae)	BC002492	sample	HORF11013H9	TRMT1	VDNA013	H9	1617	99.8145	1610	1460.25	2.35051	658.365	-1.54882	1.86335	1.30435	0.745342
VDNA014A1	54762	GRAM domain containing 1C	BC035040	sample	HORF11014A1	GRAMD1C	VDNA014	A1	1555	97.7492	1484	393.623	-0.319798	3932.21	3.34388	0.539084	0.606469	0.269542
VDNA014A10	10634	growth arrest-specific 2 like 1	BC011047	sample	HORF11014A10	GAS2L1	VDNA014	A10	1929	76.3608	1378	582.699	0.166241	921.232	-0.942388	0.580552	0.507983	0.290276
VDNA014A11	7045	transforming growth factor, beta-induced, 68kDa	BC004972	sample	HORF11014A11	TGFBI	VDNA014	A11	1913	94.6681	1784	780.415	0.674491	2411.17	1.17862	0.896861	0.560538	0.44843
VDNA014A12	NA	NA	NA	vector	NA	NA	VDNA014	A12	580	99.6552	575	627.729	0.281995	3306	2.45244	1.3913	1.04348	0.695652
VDNA014A2	27229	tubulin, gamma complex associated protein 4	BC012801,BC009870	sample	HORF11014A2	TUBGCP4	VDNA014	A2	1652	98.6077	1622	481.771	-0.093206	853.383	-1.03897	0.924784	0.739827	0.493218
VDNA014A3	1209	cleft lip and palate associated transmembrane protein 1	BC012359	sample	HORF11014A3	CLPTM1	VDNA014	A3	1419	91.191	1262	3119.47	6.68727	1160	-0.602496	7.52773	5.22979	1.26783
VDNA014A4	55342	spermatid perinuclear RNA binding protein	BC017732	sample	HORF11014A4	STRBP	VDNA014	A4	9	0	0	0	-1.33165	0	-2.25381	0	0	0
VDNA014A5	50853	villin-like	BC004300	sample	HORF11014A5	VILL	VDNA014	A5	2058	99.8056	2050	601.606	0.214843	1095.23	-0.694697	1.12195	0.829268	0.536585
VDNA014A6	9513	fragile X mental retardation, autosomal homolog 2	BC020090	sample	HORF11014A6	FXR2	VDNA014	A6	1139	99.122	1124	171.703	-0.890268	861.098	-1.02799	0.44484	0.177936	0
VDNA014A7	63892	thyroid adenoma associated	BC025773	sample	HORF11014A7	THADA	VDNA014	A7	1299	70.2848	849	421.67	-0.247701	1192.84	-0.555748	0.353357	0.235571	0.353357
VDNA014A8	5627	protein S (alpha)	BC015801	sample	HORF11014A8	PROS1	VDNA014	A8	1417	100	1400	1348.27	2.13422	863.81	-1.02413	1.35714	1.21429	0.714286
VDNA014A9	22980	transcription factor 25 (basic helix-loop-helix)	BC009349	sample	HORF11014A9	TCF25	VDNA014	A9	2003	92.7109	1802	492.103	-0.0666464	1091.57	-0.699906	0.554939	0.388457	0.277469
VDNA014B1	23265	exocyst complex component 7	BC011045	sample	HORF11014B1	EXOC7	VDNA014	B1	2191	99.2697	2168	482.821	-0.0905047	1009.09	-0.817318	0.645756	0.691882	0.230627
VDNA014B10	9189	zinc finger, BED-type containing 1	BC015030	sample	HORF11014B10	ZBED1	VDNA014	B10	2330	93.0472	2131	1310.87	2.03808	1965.94	0.544805	1.83013	1.54857	0.797748
VDNA014B11	55613	myotubularin related protein 8	BC012399	sample	HORF11014B11	MTMR8	VDNA014	B11	2712	93.7316	2470	161.846	-0.915607	1569.15	-0.0200456	0.323887	0.202429	0.0809717
VDNA014B12	NA	NA	NA	vector	NA	NA	VDNA014	B12	659	99.8483	657	653.11	0.347239	1888.47	0.434519	0.913242	0.761035	0.456621
VDNA014B2	80020	FAD-dependent oxidoreductase domain containing 2	BC040351	sample	HORF11014B2	FOXRED2	VDNA014	B2	2447	99.8365	2440	986.794	1.20501	1716.65	0.189921	0.901639	0.655738	0.204918
VDNA014B3	79595	Sin3A-associated protein, 130kDa	BC017453	sample	HORF11014B3	SAP130	VDNA014	B3	3036	93.5441	2769	524.784	0.0173636	2167.66	0.831959	0.650054	0.61394	0.288913
VDNA014B4	9836	leucine carboxyl methyltransferase 2	BC015949	sample	HORF11014B4	LCMT2	VDNA014	B4	2486	68.6243	1479	1226.53	1.82127	2129.02	0.776959	1.62272	1.28465	0.608519
VDNA014B5	79611	acyl-CoA synthetase short-chain family member 3	BC015769,BC009317	sample	HORF11014B5	ACSS3	VDNA014	B5	2590	29.9614	586	518.029	0	2356.05	1.10014	1.53584	0.682594	0.341297
VDNA014B6	3104	zinc finger and BTB domain containing 48	BC013573	sample	HORF11014B6	ZBTB48	VDNA014	B6	3135	70.5582	1931	226.941	-0.748272	2990.94	2.00394	0.414293	0.31072	0.103573
VDNA014B7	7064	thimet oligopeptidase 1	BC013878	sample	HORF11014B7	THOP1	VDNA014	B7	2292	96.2478	2173	252.182	-0.683389	1142.68	-0.627152	0.322135	0.184077	0.138058
VDNA014B8	7064	thimet oligopeptidase 1	BC002391	sample	HORF11014B8	THOP1	VDNA014	B8	2653	93.8937	2413	163.281	-0.911919	1494.23	-0.126702	0.248653	0.165769	0.0414422
VDNA014B9	79671	NLR family member X1	BC013199	sample	HORF11014B9	NLRX1	VDNA014	B9	2369	94.0059	2180	757.137	0.614652	1583.23	0	1.10092	0.917431	0.642202
VDNA014C1	55632	G2/M-phase specific E3 ubiquitin protein ligase	BC000973	sample	HORF11014C1	G2E3	VDNA014	C1	1569	31.2938	371	1327.39	2.08056	2057.04	0.674491	1.61725	1.34771	1.07817
VDNA014C10	Empty	Empty	Empty	sample	HORF11014C10	Empty	VDNA014	C10	1926	99.8442	1915	237.849	-0.720232	956.347	-0.8924	0.417755	0.365535	0.104439
VDNA014C11	55102	ATG2 autophagy related 2 homolog B (S. cerevisiae)	BC015016	sample	HORF11014C11	ATG2B	VDNA014	C11	2780	90.0719	2408	193.053	-0.835386	2286.58	1.00125	0.332226	0.166113	0.124585
VDNA014C12	NA	NA	NA	vector	NA	NA	VDNA014	C12	762	99.8688	758	1450.45	2.39689	2859.06	1.81621	2.11082	1.84697	0.791557
VDNA014C2	55726	chromosome 12 open reading frame 11	BC008368	sample	HORF11014C2	C12orf11	VDNA014	C2	2243	82.5234	1708	554.765	0.0944329	1441.31	-0.202031	0.58548	0.351288	0.29274
VDNA014C3	Empty	Empty	Empty	sample	HORF11014C3	Empty	VDNA014	C3	1524	97.5722	1454	495.473	-0.0579822	3557.52	2.8105	0.825309	0.618982	0.206327
VDNA014C4	322	amyloid beta (A4) precursor protein-binding, family B, member 1 (Fe65)	BC010854	sample	HORF11014C4	APBB1	VDNA014	C4	2289	99.4758	2227	1161.24	1.65344	2713.17	1.60853	1.21239	0.987876	0.628648
VDNA014C5	6897	threonyl-tRNA synthetase	BC010578	sample	HORF11014C5	TARS	VDNA014	C5	1098	100	1098	1233.16	1.83832	3458.37	2.66935	1.73042	1.54827	0.728597
VDNA014C6	823	calpain 1, (mu/I) large subunit	BC017200	sample	HORF11014C6	CAPN1	VDNA014	C6	2032	99.9016	2017	349.241	-0.433887	1405.67	-0.252761	0.892414	0.495786	0.247893
VDNA014C7	81887	LAS1-like (S. cerevisiae)	BC018610	sample	HORF11014C7	LAS1L	VDNA014	C7	1328	99.6988	1322	1057.65	1.38716	4033.1	3.4875	1.28593	1.13464	0.302572
VDNA014C8	29911	hook homolog 2 (Drosophila)	BC012443	sample	HORF11014C8	HOOK2	VDNA014	C8	2161	99.7224	2152	523.643	0.0144305	1502.03	-0.115592	1.25465	0.929368	0.325279
VDNA014C9	79797	zinc finger protein 408	BC015708,BC013355	sample	HORF11014C9	ZNF408	VDNA014	C9	1102	99.9093	1101	1433.09	2.35227	2132.54	0.781971	2.36149	1.81653	0.817439
VDNA014D1	11004	kinesin family member 2C	BC014924	sample	HORF11014D1	KIF2C	VDNA014	D1	920	96.3043	866	2408.69	4.86014	3201.26	2.30334	2.77136	2.194	1.15473
VDNA014D10	10072	dipeptidyl-peptidase 3	BC024271,BC014038,BC007221	sample	HORF11014D10	DPP3	VDNA014	D10	2594	99.3061	2555	414.988	-0.264878	976.421	-0.863825	1.05675	0.587084	0.195695
VDNA014D11	2997	glycogen synthase 1 (muscle)	BC007688,BC002617	sample	HORF11014D11	GYS1	VDNA014	D11	2697	95.2169	2538	1120.31	1.54822	1228.62	-0.504806	1.33964	0.985028	0.70922
VDNA014D12	NA	NA	NA	vector	NA	NA	VDNA014	D12	479	100	478	347.661	-0.437949	1849.31	0.37877	1.67364	0.627615	0
VDNA014D2	4140	MAP/microtubule affinity-regulating kinase 3	BC024773	sample	HORF11014D2	MARK3	VDNA014	D2	2565	95.7505	2395	361.724	-0.401799	1600.51	0.0245958	0.250522	0.250522	0.208768
VDNA014D3	4670	heterogeneous nuclear ribonucleoprotein M	BC019580,BC000138	sample	HORF11014D3	HNRNPM	VDNA014	D3	2570	74.1634	1719	985.823	1.20251	3116.34	2.18245	1.27981	0.988947	0.639907
VDNA014D4	51514	denticleless homolog (Drosophila)	BC033540	sample	HORF11014D4	DTL	VDNA014	D4	1700	99.9412	1695	474.721	-0.111328	871.117	-1.01373	0.766962	0.589971	0.353982
VDNA014D5	57326	pre-B-cell leukemia homeobox interacting protein 1	BC016852	sample	HORF11014D5	PBXIP1	VDNA014	D5	3021	87.1235	2534	521.027	0.00770724	1599.79	0.0235735	0.868193	0.631413	0.434096
VDNA014D6	29889	guanine nucleotide binding protein-like 2 (nucleolar)	BC009250	sample	HORF11014D6	GNL2	VDNA014	D6	1849	94.6998	1731	333.49	-0.474378	5018.42	4.89016	0.808781	0.635471	0.0577701
VDNA014D7	327	N-acylaminoacyl-peptide hydrolase	BC000362	sample	HORF11014D7	APEH	VDNA014	D7	2859	97.9713	2766	149.493	-0.94736	1536.69	-0.0662576	0.578453	0.253073	0.0723066
VDNA014D8	4174	minichromosome maintenance complex component 5	BC003656	sample	HORF11014D8	MCM5	VDNA014	D8	1913	97.9613	1870	700.084	0.467992	1204.85	-0.538648	1.06952	0.641711	0.26738
VDNA014D9	81887	LAS1-like (S. cerevisiae)	BC014545	sample	HORF11014D9	LAS1L	VDNA014	D9	2096	99.8569	2091	484.409	-0.0864241	1348.4	-0.334298	0.860832	0.813008	0.47824
VDNA014E1	4779	nuclear factor (erythroid-derived 2)-like 1	BC010623	sample	HORF11014E1	NFE2L1	VDNA014	E1	1507	100	1506	466.222	-0.133176	1267.99	-0.448758	0.664011	0.332005	0.265604
VDNA014E10	4292	mutL homolog 1, colon cancer, nonpolyposis type 2 (E. coli)	BC006850	sample	HORF11014E10	MLH1	VDNA014	E10	2948	99.3216	2922	297.373	-0.56722	1565.22	-0.0256441	0.752909	0.513347	0.205339
VDNA014E11	2891	glutamate receptor, ionotropic, AMPA 2	BC028736	sample	HORF11014E11	GRIA2	VDNA014	E11	2397	98.4147	2329	721.567	0.523217	1337.47	-0.349852	0.858738	0.601116	0.429369
VDNA014E12	NA	NA	NA	SLUG	NA	NA	VDNA014	E12	2204	89.4737	1876	6357.67	15.0114	3937.89	3.35197	8.26226	5.17058	3.14499
VDNA014E2	1295	collagen, type VIII, alpha 1	BC013581	sample	HORF11014E2	COL8A1	VDNA014	E2	2436	84.9343	1968	968.004	1.15671	1376.03	-0.294967	0.813008	0.609756	0.304878
VDNA014E3	25904	CCR4-NOT transcription complex, subunit 10	BC002931	sample	HORF11014E3	CNOT10	VDNA014	E3	19	78.9474	0	0	-1.33165	0	-2.25381	0	0	0
VDNA014E4	23246	block of proliferation 1	BC017674,BC013980,BC013787	sample	HORF11014E4	BOP1	VDNA014	E4	1295	99.8456	1292	1557.07	2.67096	1172.43	-0.584789	1.78019	1.08359	0.928793
VDNA014E5	2145	enhancer of zeste homolog 1 (Drosophila)	BC015882	sample	HORF11014E5	EZH1	VDNA014	E5	1987	97.4333	1907	800.73	0.726714	2205.92	0.886427	1.31096	1.10121	0.367069
VDNA014E6	7869	sema domain, immunoglobulin domain (Ig), short basic domain, secreted, (semaphorin) 3B	BC024220,BC013975	sample	HORF11014E6	SEMA3B	VDNA014	E6	2597	70.5044	1740	170.287	-0.893907	1405.58	-0.252896	0.45977	0.172414	0.114943
VDNA014E7	4849	CCR4-NOT transcription complex, subunit 3	BC016474	sample	HORF11014E7	CNOT3	VDNA014	E7	2586	99.536	2559	722.923	0.526703	1719.94	0.19461	1.09418	0.898789	0.429855
VDNA014E8	51433	anaphase promoting complex subunit 5	BC006301	sample	HORF11014E8	ANAPC5	VDNA014	E8	3022	99.7022	3001	258.146	-0.668056	1693.96	0.157633	0.566478	0.466511	0.199933
VDNA014E9	84171	lysyl oxidase-like 4	BC013153	sample	HORF11014E9	LOXL4	VDNA014	E9	3335	79.8501	2579	357.586	-0.412436	934.139	-0.924015	0.581621	0.387747	0.0775494
VDNA014F1	60493	FAST kinase domains 5	BC007413	sample	HORF11014F1	FASTKD5	VDNA014	F1	730	81.7808	577	45.7608	-1.21402	1271.02	-0.444454	0.34662	0	0
VDNA014F10	9188	DEAD (Asp-Glu-Ala-Asp) box polypeptide 21	BC008071	sample	HORF11014F10	DDX21	VDNA014	F10	2764	27.1708	592	167.458	-0.901181	1946.58	0.517246	0.168919	0.168919	0.168919
VDNA014F11	3688	integrin, beta 1 (fibronectin receptor, beta polypeptide, antigen CD29 includes MDF2, MSK12)	BC020057	sample	HORF11014F11	ITGB1	VDNA014	F11	1992	98.7952	1951	746.752	0.587957	1250.98	-0.472974	0.768836	0.666325	0.35879
VDNA014F12	NA	NA	NA	SLUG	NA	NA	VDNA014	F12	2113	95.8826	1981	7397.15	17.6835	6294.28	6.7064	7.87481	6.51186	4.13932
VDNA014F2	60493	FAST kinase domains 5	BC011856	sample	HORF11014F2	FASTKD5	VDNA014	F2	1016	85.4331	843	330.944	-0.480921	1763.15	0.256123	0.711744	0.237248	0.237248
VDNA014F3	10483	Sec23 homolog B (S. cerevisiae)	BC005404	sample	HORF11014F3	SEC23B	VDNA014	F3	2597	99.3069	2560	471.582	-0.119396	1666.05	0.117891	0.859375	0.46875	0.3125
VDNA014F4	Empty	Empty	Empty	sample	HORF11014F4	Empty	VDNA014	F4	676	100	676	800.317	0.72565	3044.52	2.08022	1.18343	1.18343	0.147929
VDNA014F5	6774	signal transducer and activator of transcription 3 (acute-phase response factor)	BC014482	sample	HORF11014F5	STAT3	VDNA014	F5	1865	99.2493	1840	317.98	-0.514246	1393.52	-0.270058	0.543478	0.380435	0.163043
VDNA014F6	7088	transducin-like enhancer of split 1 (E(sp1) homolog, Drosophila)	BC015747	sample	HORF11014F6	TLE1	VDNA014	F6	1692	96.0402	1592	8899.26	21.5449	4154.2	3.6599	8.16583	5.46482	2.76382
VDNA014F7	5211	phosphofructokinase, liver	BC009919,BC008964	sample	HORF11014F7	PFKL	VDNA014	F7	3114	96.3391	2935	198.232	-0.822073	1672.19	0.126634	0.306644	0.306644	0.170358
VDNA014F8	5213	phosphofructokinase, muscle	BC021203	sample	HORF11014F8	PFKM	VDNA014	F8	2416	88.2036	2045	727.026	0.537249	1899.12	0.44968	1.56479	1.02689	0.488998
VDNA014F9	5211	phosphofructokinase, liver	BC007536	sample	HORF11014F9	PFKL	VDNA014	F9	2538	97.9117	2458	277.217	-0.619033	3314.78	2.46494	0.447518	0.325468	0.203417
VDNA014G1	11325	DEAD (Asp-Glu-Ala-Asp) box polypeptide 42	BC015505	sample	HORF11014G1	DDX42	VDNA014	G1	1429	88.4535	1239	1622.53	2.83924	2537.76	1.35882	1.69492	1.21065	0.807103
VDNA014G10	11060	WW domain containing E3 ubiquitin protein ligase 2	BC013645	sample	HORF11014G10	WWP2	VDNA014	G10	3442	96.9785	3297	465.373	-0.135357	1252	-0.471517	0.818926	0.606612	0.333637
VDNA014G11	2891	glutamate receptor, ionotropic, AMPA 2	BC010574	sample	HORF11014G11	GRIA2	VDNA014	G11	2125	97.6471	2054	539.37	0.0548606	1280.03	-0.431622	0.97371	0.778968	0.389484
VDNA014G12	NA	NA	NA	no1ary	NA	Empty	VDNA014	G12	2331	0	0	0	-1.33165	0	-2.25381	0	0	0
VDNA014G2	23032	ubiquitin specific peptidase 33	BC016663	sample	HORF11014G2	USP33	VDNA014	G2	2928	89.515	2512	125.342	-1.00945	1753.85	0.242884	0.35828	0.159236	0.0796178
VDNA014G3	10312	T-cell, immune regulator 1, ATPase, H+ transporting, lysosomal V0 subunit A3	BC032465,BC018133	sample	HORF11014G3	TCIRG1	VDNA014	G3	3302	52.7559	1554	271.317	-0.634199	1704.1	0.17207	0.3861	0.3861	0.32175
VDNA014G4	114928	G protein-coupled receptor associated sorting protein 2	BC013576	sample	HORF11014G4	GPRASP2	VDNA014	G4	1473	94.4331	1364	223.419	-0.757326	2203.13	0.882455	0.733138	0.293255	0.219941
VDNA014G5	9782	matrin 3	BC015031	sample	HORF11014G5	MATR3	VDNA014	G5	1530	96.3399	1453	275.303	-0.623954	1337.22	-0.350212	0.619408	0.344116	0.344116
VDNA014G6	9392	transforming growth factor, beta receptor associated protein 1	BC020548	sample	HORF11014G6	TGFBRAP1	VDNA014	G6	2403	4.11985	75	2.88	-1.32425	586.32	-1.41915	0	0	0
VDNA014G7	57614	KIAA1468	BC011992	sample	HORF11014G7	KIAA1468	VDNA014	G7	1404	100	1404	765.391	0.635871	1614.4	0.0443697	1.56695	0.997151	0.641026
VDNA014G8	4998	origin recognition complex, subunit 1	BC011539	sample	HORF11014G8	ORC1	VDNA014	G8	2640	95.0379	2456	1222.06	1.80978	5099.53	5.00563	1.2215	1.2215	0.814332
VDNA014G9	10015	programmed cell death 6 interacting protein	BC020066	sample	HORF11014G9	PDCD6IP	VDNA014	G9	2656	4.70633	90	1.12222	-1.32876	984.344	-0.852545	0	0	0
VDNA014H1	55367	leucine-rich repeats and death domain containing	BC014904	sample	HORF11014H1	LRDD	VDNA014	H1	1267	100	1267	680.125	0.416686	1102.56	-0.68426	0.47356	0.23678	0.157853
VDNA014H10	9670	importin 13	BC008194	sample	HORF11014H10	IPO13	VDNA014	H10	2082	22.8146	402	206.015	-0.802066	2520.37	1.33406	0.497512	0	0
VDNA014H11	9862	mediator complex subunit 24	BC011375	sample	HORF11014H11	MED24	VDNA014	H11	1855	96.3342	1726	282.885	-0.604464	1787.28	0.290479	0.521437	0.405562	0.173812
VDNA014H12	NA	NA	NA	no1ary	NA	Empty	VDNA014	H12	2083	0.336054	1	0	-1.33165	49448	68.1379	0	0	0
VDNA014H2	64857	pleckstrin homology domain containing, family G (with RhoGef domain) member 2	BC013426	sample	HORF11014H2	PLEKHG2	VDNA014	H2	2104	17.443	282	720.181	0.519653	7427.55	8.31967	1.77305	1.06383	0.70922
VDNA014H3	22937	SREBF chaperone	BC020987	sample	HORF11014H3	SCAP	VDNA014	H3	2631	49.1828	1083	157.283	-0.927337	999.283	-0.831278	0.369344	0.369344	0
VDNA014H4	25788	RAD54 homolog B (S. cerevisiae)	BC001965	sample	HORF11014H4	RAD54B	VDNA014	H4	1876	38.2196	558	1347.63	2.13257	5564.2	5.66711	1.43369	1.25448	0.179211
VDNA014H5	84976	dispatched homolog 1 (Drosophila)	BC011542	sample	HORF11014H5	DISP1	VDNA014	H5	2322	2.45478	30	1352.87	2.14604	3469.57	2.68529	6.66667	3.33333	0
VDNA014H6	55209	SET domain containing 5	BC020956	sample	HORF11014H6	SETD5	VDNA014	H6	2249	20.6314	299	3050.15	6.50908	1081.03	-0.714908	2.34114	2.34114	2.34114
VDNA014H7	57704	glucosidase, beta (bile acid) 2	BC011363	sample	HORF11014H7	GBA2	VDNA014	H7	2239	71.5945	1465	622.001	0.267272	1608.5	0.0359767	0.614334	0.341297	0.136519
VDNA014H8	9569	GTF2I repeat domain containing 1	BC018136	sample	HORF11014H8	GTF2IRD1	VDNA014	H8	2022	96.7854	1911	1127.83	1.56755	852.046	-1.04088	1.77917	1.72684	0.784929
VDNA014H9	9181	Rho/Rac guanine nucleotide exchange factor (GEF) 2	BC020567	sample	HORF11014H9	ARHGEF2	VDNA014	H9	2156	53.6642	984	816.669	0.767685	1545.71	-0.0534127	0.813008	0.914634	0.609756
VDNA015A1	6588	sarcolipin	BC005261	sample	HORF11015A1	SLN	VDNA015	A1	2038	0.147203	2	4943	9.26784	42434	50.8629	0	0	0
VDNA015A10	84333	polycomb group ring finger 5	BC007377	sample	HORF11015A10	PCGF5	VDNA015	A10	813	100	813	543.518	0.0390229	1754.13	-0.0483725	0.98401	0.738007	0.246002
VDNA015A11	85002	family with sequence similarity 86, member B1	BC007983	sample	HORF11015A11	FAM86B1	VDNA015	A11	675	100	675	484.388	-0.0850138	1693.25	-0.124558	0.888889	0.592593	0.148148
VDNA015A12	NA	NA	NA	vector	NA	NA	VDNA015	A12	513	99.6101	511	1535.24	2.11937	5827.33	5.04928	1.76125	1.17417	0.782779
VDNA015A2	50854	chromosome 6 open reading frame 48	BC000706	sample	HORF11015A2	C6orf48	VDNA015	A2	701	100	701	541.401	0.0345821	1089.71	-0.879892	0.713267	0.85592	0.285307
VDNA015A3	79098	chromosome 1 open reading frame 116	BC001943	sample	HORF11015A3	C1orf116	VDNA015	A3	521	98.8484	468	1786.32	2.64606	1485.86	-0.384111	2.35043	2.35043	0.42735
VDNA015A4	6789	serine/threonine kinase 4	BC005231	sample	HORF11015A4	STK4	VDNA015	A4	2886	0.03465	1	13793	27.8325	8092	7.88354	0	0	0
VDNA015A5	54921	CTF8, chromosome transmission fidelity factor 8 homolog (S. cerevisiae)	BC018700	sample	HORF11015A5	CHTF8	VDNA015	A5	205	91.7073	186	476.753	-0.101031	2521.48	0.911974	1.6129	0.537634	0
VDNA015A6	118812	MORN repeat containing 4	BC022054	sample	HORF11015A6	MORN4	VDNA015	A6	249	100	247	4477.17	8.29067	1855.43	0.0784019	3.23887	0.404858	0.404858
VDNA015A7	492311	chromosome 5 open reading frame 53	BC017422	sample	HORF11015A7	C5orf53	VDNA015	A7	528	100	504	434.972	-0.188674	2259.52	0.584133	0.992063	0.793651	0.198413
VDNA015A8	6066	RNA, U2 small nuclear 1	BC003629	sample	HORF11015A8	RNU2-1	VDNA015	A8	1353	99.4826	1344	442.821	-0.17221	2243.78	0.564426	0.520833	0.297619	0.223214
VDNA015A9	112812	ferredoxin 1-like	BC010155	sample	HORF11015A9	FDX1L	VDNA015	A9	2084	90.691	1858	343.164	-0.381261	535.279	-1.57377	1.0226	0.592034	0.430571
VDNA015B1	84847	hypothetical protein MGC16075	BC007354	sample	HORF11015B1	MGC16075	VDNA015	B1	242	96.281	231	63.4069	-0.968109	822.506	-1.21431	0	0	0
VDNA015B10	51095	tRNA nucleotidyl transferase, CCA-adding, 1	BC005184	sample	HORF11015B10	TRNT1	VDNA015	B10	711	100	709	344.063	-0.379374	1777.51	-0.0191035	0.705219	0.282087	0
VDNA015B11	84850	chromosome 9 open reading frame 70	BC007366	sample	HORF11015B11	C9orf70	VDNA015	B11	1183	100	1183	374.599	-0.315319	939.628	-1.06773	1.0989	0.507185	0.253593
VDNA015B12	NA	NA	NA	vector	NA	NA	VDNA015	B12	475	100	475	962.642	0.918222	2284.47	0.61536	2.10526	1.47368	0.842105
VDNA015B2	5619	protamine 1	BC003673	sample	HORF11015B2	PRM1	VDNA015	B2	2035	100	2035	251.345	-0.573869	1995.33	0.25349	0.4914	0.39312	0.04914
VDNA015B3	3176	histamine N-methyltransferase	BC005907	sample	HORF11015B3	HNMT	VDNA015	B3	595	99.8319	594	3009.49	5.21191	2580.43	0.985758	5.89226	3.0303	1.17845
VDNA015B4	5350	phospholamban	BC005269	sample	HORF11015B4	PLN	VDNA015	B4	1816	100	1816	389.059	-0.284985	1395.6	-0.497079	0.715859	0.495595	0.27533
VDNA015B5	8821	inositol polyphosphate-4-phosphatase, type II, 105kDa	BC005273	sample	HORF11015B5	INPP4B	VDNA015	B5	590	100	590	1297.91	1.62152	3762.46	2.46508	1.01695	0.677966	0.338983
VDNA015B6	NA	NA	BC013935	sample	HORF11015B6	NA	VDNA015	B6	539	100	523	1479.69	2.00284	2542.5	0.938279	2.48566	1.72084	0.764818
VDNA015B7	79701	chromosome 17 open reading frame 101	BC009297	sample	HORF11015B7	C17orf101	VDNA015	B7	1383	99.9277	1382	482.244	-0.0895119	871.564	-1.15291	1.2301	0.723589	0.434153
VDNA015B8	84837	chromosome 14 open reading frame 128	BC007251	sample	HORF11015B8	C14orf128	VDNA015	B8	2779	53.4365	1413	220.732	-0.638086	1466.32	-0.40857	0.424628	0.353857	0.212314
VDNA015B9	158435	hypothetical LOC158435	BC008050	sample	HORF11015B9	LOC158435	VDNA015	B9	136	97.0588	125	1925.02	2.937	1412.61	-0.475788	8	3.2	2.4
VDNA015C1	NA	NA	BC005965	sample	HORF11015C1	NA	VDNA015	C1	600	100	600	1294.77	1.61494	2486.55	0.868261	2.5	1.83333	0.833333
VDNA015C10	55750	acylglycerol kinase	BC009775	sample	HORF11015C10	AGK	VDNA015	C10	307	63.1922	186	66.6989	-0.961203	13911.3	15.1665	0.537634	0	0
VDNA015C11	11261	calcium binding protein P22	BC008373	sample	HORF11015C11	CHP	VDNA015	C11	2150	100	2147	460.437	-0.135257	1324.04	-0.586634	0.838379	0.698649	0.326036
VDNA015C12	NA	NA	NA	vector	NA	NA	VDNA015	C12	715	99.8601	712	2121.01	3.34814	2071.29	0.348553	3.08989	2.38764	0.842697
VDNA015C2	4502	metallothionein 2A	BC007034	sample	HORF11015C2	MT2A	VDNA015	C2	577	100	577	1426.47	1.89119	3213.93	1.77858	2.07972	1.7331	0.519931
VDNA015C3	4496	metallothionein 1H	BC008408	sample	HORF11015C3	MT1H	VDNA015	C3	590	99.8305	589	1543.37	2.13641	4641.41	3.56509	2.71647	1.52801	0.848896
VDNA015C4	29796	ubiquinol-cytochrome c reductase, complex III subunit X	BC005402	sample	HORF11015C4	UQCR10	VDNA015	C4	2634	100	2634	359.572	-0.346842	1246.76	-0.683351	0.721336	0.379651	0.15186
VDNA015C5	81605	ubiquitin related modifier 1	BC011620	sample	HORF11015C5	URM1	VDNA015	C5	276	99.2754	274	820.026	0.619055	2985.62	1.49285	1.45985	1.45985	0.729927
VDNA015C6	284942	ribosomal protein L23a pseudogene 82	BC019348	sample	HORF11015C6	RPL23AP82	VDNA015	C6	713	100	713	235.781	-0.606518	2147.28	0.443665	0.420757	0.280505	0.140252
VDNA015C7	7529	tyrosine 3-monooxygenase/tryptophan 5-monooxygenase activation protein, beta polypeptide	BC010352	sample	HORF11015C7	YWHAB	VDNA015	C7	871	100	871	1108.52	1.22423	1827.87	0.0439154	1.14811	1.14811	0.803674
VDNA015C8	590	butyrylcholinesterase	BC008396	sample	HORF11015C8	BCHE	VDNA015	C8	293	100	292	307.531	-0.456009	2385.88	0.742267	0.342466	0.342466	0
VDNA015C9	9553	mitochondrial ribosomal protein L33	BC020834,BC009475	sample	HORF11015C9	MRPL33	VDNA015	C9	1239	92.0097	1129	108.295	-0.873947	1419.35	-0.467355	0.265722	0.177148	0
VDNA015D1	5441	polymerase (RNA) II (DNA directed) polypeptide L, 7.6kDa	BC005903	sample	HORF11015D1	POLR2L	VDNA015	D1	145	96.5517	130	1272.98	1.56923	1356.95	-0.545449	3.84615	2.30769	0
VDNA015D10	1678	translocase of inner mitochondrial membrane 8 homolog A (yeast)	BC005236	sample	HORF11015D10	TIMM8A	VDNA015	D10	811	100	811	1186.38	1.38756	1786.1	-0.00835925	1.23305	1.23305	0.369914
VDNA015D11	55970	guanine nucleotide binding protein (G protein), gamma 12	BC005940	sample	HORF11015D11	GNG12	VDNA015	D11	3417	97.688	3291	146.273	-0.79428	1236.08	-0.696713	0.425403	0.303859	0.182315
VDNA015D12	NA	NA	NA	vector	NA	NA	VDNA015	D12	494	99.1903	485	1335.16	1.69967	2851.33	1.32479	1.64948	1.03093	0.618557
VDNA015D2	10302	small nuclear RNA activating complex, polypeptide 5, 19kDa	BC014315	sample	HORF11015D2	SNAPC5	VDNA015	D2	659	100	659	933.326	0.856726	1974.04	0.226853	1.6692	1.36571	0.758725
VDNA015D3	171546	chromosome 14 open reading frame 147	BC021701	sample	HORF11015D3	C14orf147	VDNA015	D3	908	100	908	508.43	-0.0345821	1632.32	-0.20081	0.991189	0.440529	0.220264
VDNA015D4	9315	chromosome 5 open reading frame 13	BC019068	sample	HORF11015D4	C5orf13	VDNA015	D4	2804	84.0942	2292	462.706	-0.130497	1263.54	-0.662343	0.47993	0.34904	0.21815
VDNA015D5	338382	RAB7B, member RAS oncogene family	BC007382	sample	HORF11015D5	RAB7B	VDNA015	D5	535	100	535	928.187	0.845946	1629.37	-0.204513	1.1215	0.560748	0.373832
VDNA015D6	6234	ribosomal protein S28	BC021239,BC000354	sample	HORF11015D6	RPS28	VDNA015	D6	158	94.9367	149	3695.81	6.6516	5586.33	4.74766	4.02685	3.3557	2.68456
VDNA015D7	521	ATP synthase, H+ transporting, mitochondrial Fo complex, subunit E	BC003679	sample	HORF11015D7	ATP5I	VDNA015	D7	343	100	343	239.708	-0.59828	2475.19	0.854039	0.874636	0.291545	0.291545
VDNA015D8	56890	Mdm1 nuclear protein homolog (mouse)	BC022042	sample	HORF11015D8	MDM1	VDNA015	D8	514	100	514	1356.36	1.74413	1660.32	-0.16578	1.94553	1.36187	0.389105
VDNA015D9	4694	NADH dehydrogenase (ubiquinone) 1 alpha subcomplex, 1, 7.5kDa	BC000266	sample	HORF11015D9	NDUFA1	VDNA015	D9	1149	100	1149	490.867	-0.0714234	2630.08	1.04789	1.47955	0.696258	0.174064
VDNA015E1	9910	RAB GTPase activating protein 1-like	BC012094	sample	HORF11015E1	RABGAP1L	VDNA015	E1	323	96.5944	311	1827.69	2.73285	2908.47	1.3963	1.60772	1.60772	0
VDNA015E10	50854	chromosome 6 open reading frame 48	BC017660	sample	HORF11015E10	C6orf48	VDNA015	E10	615	100	615	347.062	-0.373084	1362.86	-0.538052	1.46341	0.650407	0.162602
VDNA015E11	64581	C-type lectin domain family 7, member A	BC013385	sample	HORF11015E11	CLEC7A	VDNA015	E11	2205	100	2205	451.988	-0.15298	1743.34	-0.0618729	0.544218	0.725624	0.362812
VDNA015E12	NA	NA	NA	SLUG	NA	NA	VDNA015	E12	1305	96.1686	1222	12956.3	26.0774	9706.31	9.90386	13.0115	11.3748	7.69231
VDNA015E2	59286	ubiquitin-like 5	BC007053	sample	HORF11015E2	UBL5	VDNA015	E2	2629	99.1632	2582	208.34	-0.664081	2413.67	0.777056	0.271108	0.154919	0.116189
VDNA015E3	58516	family with sequence similarity 60, member A	BC004462	sample	HORF11015E3	FAM60A	VDNA015	E3	203	99.5074	188	3.06383	-1.09469	1960.59	0.210011	0	0	0
VDNA015E4	1288	collagen, type IV, alpha 6	BC005305	sample	HORF11015E4	COL4A6	VDNA015	E4	2796	72.4249	1918	43.891	-1.00905	1658.49	-0.168066	0.208551	0.0521376	0
VDNA015E5	25847	anaphase promoting complex subunit 13	BC005398	sample	HORF11015E5	ANAPC13	VDNA015	E5	209	98.5646	205	695.81	0.358487	1799.46	0.00835925	1.95122	0.97561	0
VDNA015E6	9140	ATG12 autophagy related 12 homolog (S. cerevisiae)	BC011033	sample	HORF11015E6	ATG12	VDNA015	E6	449	100	449	376.08	-0.312212	2442.91	0.813646	1.11359	0.668151	0
VDNA015E7	64411	ArfGAP with RhoGAP domain, ankyrin repeat and PH domain 3	BC009968	sample	HORF11015E7	ARAP3	VDNA015	E7	2630	83.6502	2121	198.415	-0.684901	842.408	-1.1894	0.235738	0.330033	0.18859
VDNA015E8	29964	prickle homolog 4 (Drosophila)	BC022274,BC018624,BC015975	sample	HORF11015E8	PRICKLE4	VDNA015	E8	1565	92.0128	1405	138.518	-0.810547	1107.43	-0.857724	0.284698	0.213523	0
VDNA015E9	2785	guanine nucleotide binding protein (G protein), gamma 3	BC015563	sample	HORF11015E9	GNG3	VDNA015	E9	484	100	484	173.14	-0.73792	5378.29	4.4873	1.03306	0.206612	0
VDNA015F1	84328	leucine zipper and CTNNBIP1 domain containing	BC007240	sample	HORF11015F1	LZIC	VDNA015	F1	910	99.3407	900	297.003	-0.478092	3205.81	1.76842	0.555556	0.444444	0.222222
VDNA015F10	6726	signal recognition particle 9kDa	BC021995	sample	HORF11015F10	SRP9	VDNA015	F10	1717	100	1717	926.147	0.841667	1227.8	-0.707073	1.57251	0.873617	0.291206
VDNA015F11	4771	neurofibromin 2 (merlin)	BC007279	sample	HORF11015F11	NF2	VDNA015	F11	936	100	936	711.029	0.390412	1646.08	-0.183595	0.42735	0.534188	0.320513
VDNA015F12	NA	NA	NA	SLUG	NA	NA	VDNA015	F12	1920	93.4375	1753	9004.44	17.7876	2785.32	1.24217	10.154	8.67085	6.21791
VDNA015F2	140823	reactive oxygen species modulator 1	BC008488	sample	HORF11015F2	ROMO1	VDNA015	F2	985	100	985	503.036	-0.0458971	1478.15	-0.393765	1.11675	1.01523	0.507614
VDNA015F3	442582	stromal antigen 3-like 2	BC002581	sample	HORF11015F3	STAG3L2	VDNA015	F3	478	100	478	75.1423	-0.943491	4612.16	3.52849	0.209205	0	0
VDNA015F4	4826	neuronatin	BC001768	sample	HORF11015F4	NNAT	VDNA015	F4	1498	92.8571	1358	301.239	-0.469208	717.043	-1.34629	0.441826	0.294551	0.147275
VDNA015F5	58527	chromosome 6 open reading frame 115	BC014953	sample	HORF11015F5	C6orf115	VDNA015	F5	1326	100	1326	326.434	-0.416356	3524.25	2.16696	0.377074	0.527903	0.226244
VDNA015F6	26471	nuclear protein, transcriptional regulator, 1	BC002434	sample	HORF11015F6	NUPR1	VDNA015	F6	718	100	718	646.794	0.255666	1946.62	0.192531	1.11421	0.835655	0.417827
VDNA015F7	84841	NA	BC007286	sample	HORF11015F7	NA	VDNA015	F7	954	100	954	499.956	-0.0523571	2044.26	0.314727	0.733753	0.628931	0.209644
VDNA015F8	27089	ubiquinol-cytochrome c reductase, complex III subunit VII, 9.5kDa	BC001390	sample	HORF11015F8	UQCRQ	VDNA015	F8	277	100	277	1211.44	1.44013	2466.16	0.842737	1.44404	0.722022	0.361011
VDNA015F9	285381	DPH3, KTI11 homolog (S. cerevisiae)	BC010181	sample	HORF11015F9	DPH3	VDNA015	F9	1486	99.9327	1481	1482.98	2.00974	2087.38	0.368701	1.08035	0.742741	0.405132
VDNA015G1	51065	ribosomal protein S27-like	BC003667	sample	HORF11015G1	RPS27L	VDNA015	G1	253	99.6047	252	2831.6	4.83875	5158.96	4.21281	0.793651	0.793651	0.396825
VDNA015G10	7957	epilepsy, progressive myoclonus type 2A, Lafora disease (laforin)	BC005286	sample	HORF11015G10	EPM2A	VDNA015	G10	1343	100	1343	356.635	-0.353002	1880.49	0.109772	0.670141	0.446761	0.372301
VDNA015G11	8815	barrier to autointegration factor 1	BC005942	sample	HORF11015G11	BANF1	VDNA015	G11	581	100	581	1073.18	1.15009	1269.7	-0.654638	2.23752	1.54905	0.172117
VDNA015G12	NA	NA	NA	no1ary	NA	Empty	VDNA015	G12	1881	0	0	0	-1.10112	0	-2.24368	0	0	0
VDNA015G2	79048	SECIS binding protein 2	BC001189	sample	HORF11015G2	SECISBP2	VDNA015	G2	299	99.6656	298	3031.24	5.25754	3276.08	1.85637	3.02013	2.68456	1.67785
VDNA015G3	84848	hypothetical protein MGC16121	BC007360	sample	HORF11015G3	MGC16121	VDNA015	G3	545	100	545	546.239	0.0447301	1371.64	-0.527055	0.917431	0.917431	0.366972
VDNA015G4	51569	ubiquitin-fold modifier 1	BC005193	sample	HORF11015G4	UFM1	VDNA015	G4	957	100	957	687.556	0.341172	1450.35	-0.428551	0.835946	0.417973	0
VDNA015G5	55969	chromosome 20 open reading frame 24	BC004446	sample	HORF11015G5	C20orf24	VDNA015	G5	820	99.7561	817	640.095	0.241614	1260.92	-0.665631	0.856793	0.611995	0.367197
VDNA015G6	5349	FXYD domain containing ion transport regulator 3	BC005238	sample	HORF11015G6	FXYD3	VDNA015	G6	501	100	501	1461.15	1.96394	3348.58	1.9471	1.99601	0.798403	0.598802
VDNA015G7	51259	transmembrane protein 216	BC011010	sample	HORF11015G7	TMEM216	VDNA015	G7	613	100	613	91.4241	-0.909337	1724.21	-0.0858124	0.163132	0.163132	0.163132
VDNA015G8	23676	small muscle protein, X-linked	BC005948	sample	HORF11015G8	SMPX	VDNA015	G8	676	100	676	1648.43	2.35681	3555.48	2.20604	1.77515	1.77515	0.739645
VDNA015G9	57226	LYR motif containing 2	BC009782	sample	HORF11015G9	LYRM2	VDNA015	G9	922	100	922	1593.76	2.24212	1665.2	-0.159669	1.95228	1.95228	1.40998
VDNA015H1	23370	Rho/Rac guanine nucleotide exchange factor (GEF) 18	BC014994,BC008016	sample	HORF11015H1	ARHGEF18	VDNA015	H1	129	100	124	2527.92	4.20171	1634.72	-0.197815	3.22581	2.41935	0.806452
VDNA015H10	9551	ATP synthase, H+ transporting, mitochondrial Fo complex, subunit F2	BC003678	sample	HORF11015H10	ATP5J2	VDNA015	H10	484	99.7934	476	637.088	0.235306	2049.07	0.32075	2.10084	1.05042	0
VDNA015H11	6373	chemokine (C-X-C motif) ligand 11	BC005292	sample	HORF11015H11	CXCL11	VDNA015	H11	760	98.1579	741	101.919	-0.887322	814.869	-1.22386	0.539811	0.134953	0.134953
VDNA015H12	NA	NA	NA	no1ary	NA	Empty	VDNA015	H12	2125	0.188235	2	8017	15.7162	31280	36.9035	50	0	0
VDNA015H2	3151	high-mobility group nucleosomal binding domain 2	BC032140,BC014644	sample	HORF11015H2	HMGN2	VDNA015	H2	629	100	629	2358.03	3.84534	5205.2	4.27068	1.74881	1.43084	0.794913
VDNA015H3	23658	LSM5 homolog, U6 small nuclear RNA associated (S. cerevisiae)	BC005938	sample	HORF11015H3	LSM5	VDNA015	H3	896	100	896	40.0837	-1.01703	799.029	-1.24369	0.223214	0	0
VDNA015H4	199777	zinc finger protein 626	BC007116	sample	HORF11015H4	ZNF626	VDNA015	H4	669	100	669	33.6846	-1.03046	1142.12	-0.814303	0.44843	0	0
VDNA015H5	138162	chromosome 9 open reading frame 116	BC021261	sample	HORF11015H5	C9orf116	VDNA015	H5	633	100	633	621.341	0.202274	1878.16	0.10686	1.57978	0.947867	0.315956
VDNA015H6	54556	inhibitor of growth family, member 3	BC009777,BC009776	sample	HORF11015H6	ING3	VDNA015	H6	1845	94.2547	1690	832.275	0.644751	812.283	-1.2271	0.650888	0.650888	0.532544
VDNA015H7	1716	deoxyguanosine kinase	BC001121	sample	HORF11015H7	DGUOK	VDNA015	H7	377	100	377	2857.18	4.8924	4104.2	2.89276	4.50928	3.18302	1.85676
VDNA015H8	25994	HIG1 hypoxia inducible domain family, member 1A	BC009594,BC009583,BC000601	sample	HORF11015H8	HIGD1A	VDNA015	H8	1970	78.6802	1521	704.843	0.377435	847.458	-1.18308	1.05194	0.788955	0.591716
VDNA015H9	56927	G protein-coupled receptor 108	BC007862	sample	HORF11015H9	GPR108	VDNA015	H9	868	100	868	544.199	0.0404524	2166.3	0.467463	1.4977	0.921659	0.230415
VDNA016A1	84791	chromosome 1 open reading frame 97	BC005997	sample	HORF11016A1	C1orf97	VDNA016	A1	533	100	533	1537.78	0.032407	2519.92	1.53941	3.18949	1.68856	0.375235
VDNA016A10	2252	fibroblast growth factor 7	BC010956	sample	HORF11016A10	FGF7	VDNA016	A10	3295	5.73596	11	10635.6	8.89982	17597.7	23.8703	36.3636	9.09091	0
VDNA016A11	6281	S100 calcium binding protein A10	BC015973	sample	HORF11016A11	S100A10	VDNA016	A11	322	100	322	812.332	-0.674664	3706.87	3.29733	1.24224	0.931677	0.310559
VDNA016A12	NA	NA	NA	vector	NA	NA	VDNA016	A12	415	100	415	1201.97	-0.2949	1972.95	0.729321	1.20482	0.722892	0.481928
VDNA016A2	6271	S100 calcium binding protein A1	BC014392	sample	HORF11016A2	S100A1	VDNA016	A2	398	100	398	1569.09	0.0629257	2464.69	1.4576	2.01005	0.502513	0.502513
VDNA016A3	79089	transmembrane and ubiquitin-like domain containing 2	BC004306,BC001792	sample	HORF11016A3	TMUB2	VDNA016	A3	308	100	308	2369.29	0.842859	3060.83	2.34051	0.649351	0.974026	0.974026
VDNA016A4	53826	FXYD domain containing ion transport regulator 6	BC018652	sample	HORF11016A4	FXYD6	VDNA016	A4	206	100	206	1122.84	-0.372017	964.772	-0.763837	4.36893	0.970874	0.485437
VDNA016A5	3159	high mobility group AT-hook 1	BC004924	sample	HORF11016A5	HMGA1	VDNA016	A5	372	100	372	935.277	-0.554834	1703.87	0.330797	1.6129	1.07527	0.268817
VDNA016A6	5342	plasminogen-like B2	BC022294,BC005379	sample	HORF11016A6	PLGLB2	VDNA016	A6	388	100	388	5675.28	4.0651	2207.52	1.07672	4.38144	2.57732	1.03093
VDNA016A7	151534	hypothetical LOC151534	BC009264	sample	HORF11016A7	LOC151534	VDNA016	A7	130	100	87	1490.94	-0.0132428	1220.83	-0.384607	4.5977	1.14943	1.14943
VDNA016A8	1678	translocase of inner mitochondrial membrane 8 homolog A (yeast)	BC015093,BC006994	sample	HORF11016A8	TIMM8A	VDNA016	A8	694	100	694	3555.18	1.99871	1851.58	0.549565	2.88184	2.88184	1.58501
VDNA016A9	171489	SPANX family, member E	BC005382	sample	HORF11016A9	SPANXE	VDNA016	A9	642	100	642	2435.56	0.907449	1270.3	-0.311338	2.02492	2.02492	1.55763
VDNA016B1	3627	chemokine (C-X-C motif) ligand 10	BC010954	sample	HORF11016B1	CXCL10	VDNA016	B1	769	100	769	2065.72	0.546975	1394.68	-0.127124	2.86086	2.3407	1.43043
VDNA016B10	196872	hypothetical LOC196872	BC041036,BC015579	sample	HORF11016B10	MGC23270	VDNA016	B10	542	100	542	3122.73	1.57722	1081.06	-0.591608	4.42804	2.76753	1.66052
VDNA016B11	56033	BARX homeobox 1	BC009458	sample	HORF11016B11	BARX1	VDNA016	B11	991	100	991	1988.86	0.472067	1023.14	-0.677395	1.81635	1.41271	0.807265
VDNA016B12	NA	NA	NA	vector	NA	NA	VDNA016	B12	373	100	373	4807.52	3.21933	1362.59	-0.174651	5.63003	3.75335	2.41287
VDNA016B2	55634	zinc finger family member 673	BC012569	sample	HORF11016B2	ZNF673	VDNA016	B2	125	99.2	123	320.024	-1.1545	2404.15	1.36795	0	0	0
VDNA016B3	2768	guanine nucleotide binding protein (G protein) alpha 12	BC009457	sample	HORF11016B3	GNA12	VDNA016	B3	378	100	378	4903.05	3.31244	3120.06	2.42824	6.34921	3.7037	1.5873
VDNA016B4	6284	S100 calcium binding protein A13	BC000632	sample	HORF11016B4	S100A13	VDNA016	B4	28	100	15	2136.67	0.616126	3038.33	2.3072	26.6667	0	0
VDNA016B5	84661	dpy-30 homolog (C. elegans)	BC015970	sample	HORF11016B5	DPY30	VDNA016	B5	205	100	205	1429.28	-0.0733454	1629.26	0.220297	5.85366	0.97561	0.487805
VDNA016B6	10159	ATPase, H+ transporting, lysosomal accessory protein 2	BC010395	sample	HORF11016B6	ATP6AP2	VDNA016	B6	12	100	9	3295.67	1.74577	758.556	-1.06925	22.2222	0	0
VDNA016B7	8828	neuropilin 2	BC009222	sample	HORF11016B7	NRP2	VDNA016	B7	542	100	542	2375.84	0.849237	946.797	-0.790458	3.13653	1.84502	0.553506
VDNA016B8	336	apolipoprotein A-II	BC005282	sample	HORF11016B8	APOA2	VDNA016	B8	831	100	831	1490.88	-0.0133053	1163.73	-0.469174	1.92539	1.44404	1.08303
VDNA016B9	114926	chromosome 8 open reading frame 40	BC013035	sample	HORF11016B9	C8orf40	VDNA016	B9	276	100	275	397.884	-1.07862	2206.56	1.0753	1.81818	0	0
VDNA016C1	9419	cysteine-rich PDZ-binding protein	BC018653,BC006980	sample	HORF11016C1	CRIPT	VDNA016	C1	517	100	517	1955.2	0.439251	2390.61	1.3479	3.48162	1.93424	1.16054
VDNA016C10	5620	protamine 2	BC066338,BC005303	sample	HORF11016C10	PRM2	VDNA016	C10	81	100	80	1473.09	-0.0306456	2884.11	2.07879	8.75	0	0
VDNA016C11	27258	LSM3 homolog, U6 small nuclear RNA associated (S. cerevisiae)	BC007055	sample	HORF11016C11	LSM3	VDNA016	C11	493	100	493	2756.35	1.22011	1214.88	-0.393409	3.24544	1.82556	1.41988
VDNA016C12	NA	NA	NA	vector	NA	NA	VDNA016	C12	355	100	347	10619.2	8.88376	3997.86	3.72829	10.6628	8.64553	4.89914
VDNA016C2	6275	S100 calcium binding protein A4	BC016300	sample	HORF11016C2	S100A4	VDNA016	C2	80	100	80	1790.19	0.278423	1343.84	-0.202424	5	3.75	0
VDNA016C3	55851	presenilin enhancer 2 homolog (C. elegans)	BC009575	sample	HORF11016C3	PSENEN	VDNA016	C3	50	100	43	4035.14	2.46651	10642.7	13.5696	4.65116	9.30233	6.97674
VDNA016C4	23187	pleckstrin homology-like domain, family B, member 1	BC014510	sample	HORF11016C4	PHLDB1	VDNA016	C4	4443	39.6354	841	731.019	-0.753918	1879.05	0.590243	0.951249	0.475624	0
VDNA016C5	2034	endothelial PAS domain protein 1	BC015869	sample	HORF11016C5	EPAS1	VDNA016	C5	899	100	899	1232.59	-0.265054	1426.36	-0.0801994	3.22581	2.11346	1.00111
VDNA016C6	6125	ribosomal protein L5	BC001882	sample	HORF11016C6	RPL5	VDNA016	C6	565	100	565	3387.83	1.8356	1261.26	-0.324722	3.89381	3.00885	1.76991
VDNA016C7	25945	poliovirus receptor-related 3	BC017572	sample	HORF11016C7	PVRL3	VDNA016	C7	808	100	808	2201.21	0.679032	2511.57	1.52704	2.9703	2.10396	1.60891
VDNA016C8	78988	mitochondrial ribosomal protein 63	BC023616,BC000002	sample	HORF11016C8	MRP63	VDNA016	C8	1282	100	1282	1978.11	0.461581	1476.95	-0.00528234	2.02808	2.10608	1.17005
VDNA016C9	5763	parathymosin	BC007616	sample	HORF11016C9	PTMS	VDNA016	C9	166	99.3976	164	1483.22	-0.0207702	2837.54	2.00981	7.31707	1.82927	0
VDNA016D1	51234	transmembrane protein 85	BC016348	sample	HORF11016D1	TMEM85	VDNA016	D1	497	100	497	3471.04	1.9167	1189.35	-0.431224	3.21932	2.61569	1.20724
VDNA016D10	54205	cytochrome c, somatic	BC015130	sample	HORF11016D10	CYCS	VDNA016	D10	431	100	428	4541.81	2.96034	1967.46	0.721191	4.6729	5.14019	3.73832
VDNA016D11	119032	chromosome 10 open reading frame 32	BC015994	sample	HORF11016D11	C10orf32	VDNA016	D11	334	100	306	1143.81	-0.351586	1211.54	-0.398359	3.26797	1.30719	0.980392
VDNA016D12	NA	NA	NA	vector	NA	NA	VDNA016	D12	559	100	559	1912.95	0.398077	3214.11	2.56754	3.22004	2.32558	1.25224
VDNA016D2	83543	allograft inflammatory factor 1-like	BC021253	sample	HORF11016D2	AIF1L	VDNA016	D2	911	100	911	619.386	-0.862723	825.332	-0.970354	0.987925	0.548847	0.329308
VDNA016D3	79016	DET1 and DDB1 associated 1	BC000615	sample	HORF11016D3	DDA1	VDNA016	D3	132	99.2424	131	1101.71	-0.392616	3639.94	3.1982	6.87023	0.763359	0
VDNA016D4	4256	matrix Gla protein	BC005272	sample	HORF11016D4	MGP	VDNA016	D4	756	100	756	3955.75	2.38913	1344.38	-0.201614	4.2328	3.04233	1.85185
VDNA016D5	10632	ATP synthase, H+ transporting, mitochondrial Fo complex, subunit G	BC015128	sample	HORF11016D5	ATP5L	VDNA016	D5	244	100	244	1883.74	0.369603	1797.1	0.468881	5.7377	2.45902	0.409836
VDNA016D6	8294	histone cluster 1, H4i	BC016336	sample	HORF11016D6	HIST1H4I	VDNA016	D6	667	100	667	1095.87	-0.398306	3451.37	2.91892	3.14843	1.1994	0.449775
VDNA016D7	92259	mitochondrial ribosomal protein S36	BC015966	sample	HORF11016D7	MRPS36	VDNA016	D7	526	98.4791	490	544.237	-0.935969	2426.78	1.40147	1.02041	0.816327	0.612245
VDNA016D8	80339	patatin-like phospholipase domain containing 3	BC014449	sample	HORF11016D8	PNPLA3	VDNA016	D8	225	100	218	5646.69	4.03725	1286.26	-0.287704	5.04587	6.42202	3.21101
VDNA016D9	6282	S100 calcium binding protein A11	BC014354,BC001410	sample	HORF11016D9	S100A11	VDNA016	D9	1792	100	1792	701.383	-0.782804	1151.09	-0.48789	1.11607	0.837054	0.446429
VDNA016E1	4725	NADH dehydrogenase (ubiquinone) Fe-S protein 5, 15kDa (NADH-coenzyme Q reductase)	BC001884	sample	HORF11016E1	NDUFS5	VDNA016	E1	1176	100	1176	1088.94	-0.405058	1583.22	0.152104	1.44558	1.19048	0.765306
VDNA016E10	83460	transmembrane protein 93	BC001409	sample	HORF11016E10	TMEM93	VDNA016	E10	640	100	640	995.112	-0.496514	2336.94	1.26841	3.125	1.875	0.78125
VDNA016E11	55863	transmembrane protein 126B	BC017574	sample	HORF11016E11	TMEM126B	VDNA016	E11	861	100	861	2196.01	0.67397	503.037	-1.44769	4.18118	2.78746	1.16144
VDNA016E12	NA	NA	NA	SLUG	NA	NA	VDNA016	E12	1772	99.4357	1736	13611.7	11.8005	3034.57	2.30163	14.3433	10.3687	6.68203
VDNA016E2	56892	chromosome 8 open reading frame 4	BC021672,BC020623	sample	HORF11016E2	C8orf4	VDNA016	E2	1093	100	1093	1562.89	0.0568807	2260.99	1.15591	2.83623	1.82983	0.823422
VDNA016E3	128578	NA	BC014951	sample	HORF11016E3	NA	VDNA016	E3	29	100	29	0	-1.46642	5702.86	6.25348	0	0	0
VDNA016E4	2921	chemokine (C-X-C motif) ligand 3	BC016308	sample	HORF11016E4	CXCL3	VDNA016	E4	287	100	280	512.439	-0.966961	1088.48	-0.580622	2.85714	0	0.357143
VDNA016E5	522	ATP synthase, H+ transporting, mitochondrial Fo complex, subunit F6	BC001178	sample	HORF11016E5	ATP5J	VDNA016	E5	460	100	460	3010.44	1.46777	2008.96	0.782649	3.04348	1.95652	1.52174
VDNA016E6	55847	CDGSH iron sulfur domain 1	BC059168,BC008474,BC007043,BC005962	sample	HORF11016E6	CISD1	VDNA016	E6	1089	100	1089	3106.89	1.56177	1707.92	0.336794	3.12213	1.65289	1.10193
VDNA016E7	10563	chemokine (C-X-C motif) ligand 13	BC012589	sample	HORF11016E7	CXCL13	VDNA016	E7	678	100	678	3115.66	1.57032	2143.42	0.981786	3.83481	2.80236	1.62242
VDNA016E8	3630	insulin	BC005255	sample	HORF11016E8	INS	VDNA016	E8	3736	99.2238	3450	385.962	-1.09024	717.011	-1.13078	0.811594	0.57971	0.289855
VDNA016E9	83943	IMP2 inner mitochondrial membrane peptidase-like (S. cerevisiae)	BC008497	sample	HORF11016E9	IMMP2L	VDNA016	E9	2404	100	2404	581.432	-0.899716	999.616	-0.71223	0.665557	0.415973	0.249584
VDNA016F1	9502	X antigen family, member 2	BC009232	sample	HORF11016F1	XAGE2	VDNA016	F1	583	100	583	1314.44	-0.185279	1870.3	0.577292	4.80274	1.54374	0.171527
VDNA016F10	79017	gamma-glutamylcyclotransferase	BC005356	sample	HORF11016F10	GGCT	VDNA016	F10	328	100	328	901.692	-0.587568	2573.39	1.6186	1.52439	0.914634	0.609756
VDNA016F11	6451	SH3 domain binding glutamic acid-rich protein like	BC016709	sample	HORF11016F11	SH3BGRL	VDNA016	F11	816	97.9167	771	1321.25	-0.178639	1455	-0.037786	1.42672	0.907912	0.389105
VDNA016F12	NA	NA	NA	SLUG	NA	NA	VDNA016	F12	1295	100	1288	13917.8	12.0989	2833.15	2.00331	16.7702	13.8975	9.47205
VDNA016F2	116540	mitochondrial ribosomal protein L53	BC012163	sample	HORF11016F2	MRPL53	VDNA016	F2	3737	76.0503	2445	753.061	-0.732435	929.966	-0.815386	0.981595	0.981595	0.531697
VDNA016F3	26017	family with sequence similarity 32, member A	BC017286,BC000639	sample	HORF11016F3	FAM32A	VDNA016	F3	514	100	514	984.027	-0.507318	1184.14	-0.438946	1.94553	1.55642	0.583658
VDNA016F4	4701	NADH dehydrogenase (ubiquinone) 1 alpha subcomplex, 7, 14.5kDa	BC003102	sample	HORF11016F4	NDUFA7	VDNA016	F4	2472	91.7476	2153	492.688	-0.986212	513.249	-1.43256	0.743149	0.510915	0.325128
VDNA016F5	8933	family with sequence similarity 127, member A	BC002410,BC002385	sample	HORF11016F5	FAM127A	VDNA016	F5	597	100	597	1466.03	-0.0375225	2272.65	1.17319	4.0201	1.67504	0.502513
VDNA016F6	10289	eukaryotic translation initiation factor 1B	BC006996	sample	HORF11016F6	EIF1B	VDNA016	F6	755	100	755	1551.39	0.0456756	702.195	-1.15272	2.64901	2.11921	0.927152
VDNA016F7	154791	chromosome 7 open reading frame 55	BC008467	sample	HORF11016F7	C7orf55	VDNA016	F7	372	100	372	3131.8	1.58605	2182.16	1.03917	5.10753	3.49462	1.88172
VDNA016F8	84247	leucine zipper, down-regulated in cancer 1-like	BC018713	sample	HORF11016F8	LDOC1L	VDNA016	F8	2401	100	2401	476.103	-1.00238	651.366	-1.228	1.12453	0.749688	0.333195
VDNA016F9	84856	hypothetical LOC84856	BC007394	sample	HORF11016F9	LOC84856	VDNA016	F9	425	100	425	876.962	-0.611671	1207.93	-0.403703	1.41176	0.235294	0.235294
VDNA016G1	145957	neuregulin 4	BC017568	sample	HORF11016G1	NRG4	VDNA016	G1	630	100	630	2011.31	0.493942	1297.72	-0.270732	2.69841	1.42857	1.11111
VDNA016G10	4207	LOC729991-MEF2B readthrough	BC010931	sample	HORF11016G10	LOC729991-MEF2B	VDNA016	G10	976	100	976	2177.32	0.655747	1027.06	-0.671586	1.63934	1.12705	0.922131
VDNA016G11	91860	calmodulin-like 4	BC009516	sample	HORF11016G11	CALML4	VDNA016	G11	26	100	19	2079.21	0.560125	1228.95	-0.372582	5.26316	0	0
VDNA016G12	NA	NA	NA	no1ary	NA	Empty	VDNA016	G12	3138	0.637349	3	3276	1.7266	4656.67	4.70402	33.3333	0	0
VDNA016G2	6231	ribosomal protein S26	BC015832,BC002604	sample	HORF11016G2	RPS26	VDNA016	G2	365	100	358	2552.12	1.02105	1484.08	0.00528234	3.07263	2.51397	1.11732
VDNA016G3	51734	selenoprotein X, 1	BC003127	sample	HORF11016G3	SEPX1	VDNA016	G3	1363	100	1363	713.802	-0.770699	631.008	-1.25816	1.32062	0.880411	0.660308
VDNA016G4	1081	glycoprotein hormones, alpha polypeptide	BC010957	sample	HORF11016G4	CGA	VDNA016	G4	691	100	691	1848.93	0.335676	1491.18	0.0158019	2.74964	1.73661	1.15774
VDNA016G5	5266	peptidase inhibitor 3, skin-derived	BC010952	sample	HORF11016G5	PI3	VDNA016	G5	432	100	432	3295.88	1.74597	2558.19	1.59608	6.48148	3.93519	1.38889
VDNA016G6	23710	GABA(A) receptor-associated protein like 1	BC028315,BC009309	sample	HORF11016G6	GABARAPL1	VDNA016	G6	296	100	295	2183.46	0.661735	1560.54	0.118515	3.72881	2.0339	1.01695
VDNA016G7	6633	small nuclear ribonucleoprotein D2 polypeptide 16.5kDa	BC000486	sample	HORF11016G7	SNRPD2	VDNA016	G7	380	94.4737	347	1354.44	-0.14629	881.709	-0.886857	4.32277	0.864553	0.288184
VDNA016G8	1978	eukaryotic translation initiation factor 4E binding protein 1	BC058073,BC004459	sample	HORF11016G8	EIF4EBP1	VDNA016	G8	2351	100	2351	518.355	-0.961196	1050.79	-0.636446	0.680561	0.595491	0.425351
VDNA016G9	84832	ankyrin repeat domain 36B pseudogene 1	BC007072	sample	HORF11016G9	ANKRD36BP1	VDNA016	G9	248	100	248	2103.5	0.583803	12781.1	16.7367	6.45161	2.01613	0.806452
VDNA016H1	29058	chromosome 20 open reading frame 30	BC015113,BC009770,BC009768	sample	HORF11016H1	C20orf30	VDNA016	H1	591	100	591	1509.81	0.00514229	1501.74	0.0314327	1.52284	1.52284	0.846024
VDNA016H10	172	AFG3 ATPase family gene 3-like 1 (S. cerevisiae), pseudogene	BC021245	sample	HORF11016H10	AFG3L1P	VDNA016	H10	331	100	331	345.13	-1.13003	1395.89	-0.125326	1.20846	0.60423	0
VDNA016H11	8862	apelin	BC021104	sample	HORF11016H11	APLN	VDNA016	H11	169	100	167	725.479	-0.759318	1380.83	-0.147633	1.79641	0	0
VDNA016H12	NA	NA	NA	no1ary	NA	Empty	VDNA016	H12	2195	1.82232	25	173.04	-1.29776	199.4	-1.89739	0	0	0
VDNA016H2	118433	ribosomal protein L23a pseudogene 7	BC000596	sample	HORF11016H2	RPL23AP7	VDNA016	H2	81	100	75	4686.97	3.10184	2337.79	1.26966	18.6667	2.66667	1.33333
VDNA016H3	6119	replication protein A3, 14kDa	BC009868,BC005264	sample	HORF11016H3	RPA3	VDNA016	H3	999	100	999	1011.43	-0.480607	1895.61	0.614775	0.700701	0.800801	0.700701
VDNA016H4	11147	HERV-H LTR-associating 3	BC010922	sample	HORF11016H4	HHLA3	VDNA016	H4	526	100	526	2570.21	1.03869	1718.05	0.351805	2.28137	1.71103	1.52091
VDNA016H5	23136	erythrocyte membrane protein band 4.1-like 3	BC008377	sample	HORF11016H5	EPB41L3	VDNA016	H5	1345	100	1345	464.512	-1.01367	674.069	-1.19438	1.04089	0.520446	0.0743494
VDNA016H6	84989	hypothetical LOC84989	BC007866	sample	HORF11016H6	LOC84989	VDNA016	H6	770	100	770	2176.86	0.655298	1292.04	-0.279134	2.46753	1.68831	1.16883
VDNA016H7	2355	FOS-like antigen 2	BC008899	sample	HORF11016H7	FOSL2	VDNA016	H7	623	100	612	943.575	-0.546746	895.94	-0.86578	1.30719	1.14379	0.816993
VDNA016H8	6288	serum amyloid A1	BC007022	sample	HORF11016H8	SAA1	VDNA016	H8	599	100	599	2729.86	1.1943	1577.92	0.144259	2.50417	2.50417	1.5025
VDNA016H9	84914	zinc finger protein 587	BC017219	sample	HORF11016H9	ZNF587	VDNA016	H9	353	100	351	1499.25	-0.00514229	1268.82	-0.313532	5.69801	2.2792	0.569801
VDNA017A1	84967	LSM10, U7 small nuclear RNA associated	BC007623	sample	HORF11017A1	LSM10	VDNA017	A1	1769	100	1769	904.671	0	1358.38	0.0185247	1.07405	0.791408	0.565291
VDNA017A10	150590	chromosome 2 open reading frame 15	BC021264	sample	HORF11017A10	C2orf15	VDNA017	A10	3511	96.5537	3198	530.348	-0.59172	687.231	-1.20485	1.15697	0.875547	0.312695
VDNA017A11	84300	chromosome 6 open reading frame 125	BC006007	sample	HORF11017A11	C6orf125	VDNA017	A11	757	100	757	646.773	-0.407679	1655.51	0.560132	0.924703	0.792602	0.396301
VDNA017A12	NA	NA	NA	vector	NA	NA	VDNA017	A12	415	99.759	414	2043.04	1.7995	1912	1.02767	3.62319	2.41546	1.20773
VDNA017A2	91894	chromosome 11 open reading frame 52	BC008501	sample	HORF11017A2	C11orf52	VDNA017	A2	3277	99.8779	3206	414.317	-0.775138	840.981	-0.924596	0.592639	0.374298	0.187149
VDNA017A3	27242	tumor necrosis factor receptor superfamily, member 21	BC015466,BC005192	sample	HORF11017A3	TNFRSF21	VDNA017	A3	731	100	731	2507.08	2.53304	2128.56	1.42241	3.28317	2.87278	0.957592
VDNA017A4	6230	ribosomal protein S25	BC004986,BC004294,BC003537	sample	HORF11017A4	RPS25	VDNA017	A4	797	100	797	1174.82	0.427039	2028.81	1.24059	2.25847	1.63112	0.878294
VDNA017A5	51504	tRNA methyltransferase 11-2 homolog (S. cerevisiae)	BC017172	sample	HORF11017A5	TRMT112	VDNA017	A5	366	100	366	1508.35	0.954275	2350.74	1.82741	2.18579	1.36612	1.0929
VDNA017A6	5438	polymerase (RNA) II (DNA directed) polypeptide I, 14.5kDa	BC017112	sample	HORF11017A6	POLR2I	VDNA017	A6	1149	100	1149	1275.72	0.586545	1180.73	-0.305307	1.56658	0.957354	0.696258
VDNA017A7	81631	microtubule-associated protein 1 light chain 3 beta	BC018634	sample	HORF11017A7	MAP1LC3B	VDNA017	A7	1352	100	1352	691.055	-0.337679	892.452	-0.830774	1.0355	1.0355	0.66568
VDNA017A8	64968	mitochondrial ribosomal protein S6	BC010076,BC004976,BC000547	sample	HORF11017A8	MRPS6	VDNA017	A8	445	100	445	833.472	-0.11255	1567.39	0.399508	0.674157	0.674157	0.449438
VDNA017A9	6160	ribosomal protein L31	BC017343	sample	HORF11017A9	RPL31	VDNA017	A9	1422	100	1421	318.412	-0.926743	1675.29	0.596181	0.422238	0.281492	0.070373
VDNA017B1	30834	zinc ribbon domain containing 1	BC010898	sample	HORF11017B1	ZNRD1	VDNA017	B1	719	100	719	432.35	-0.746632	2028.59	1.24018	0.69541	0.417246	0.417246
VDNA017B10	4712	NADH dehydrogenase (ubiquinone) 1 beta subcomplex, 6, 17kDa	BC029247,BC009801	sample	HORF11017B10	NDUFB6	VDNA017	B10	3835	55.2021	1793	546.994	-0.565406	2095.9	1.36287	0.836587	0.501952	0.22309
VDNA017B11	24146	claudin 15	BC010160	sample	HORF11017B11	CLDN15	VDNA017	B11	2496	60.4567	1394	578.951	-0.51489	622.331	-1.32315	1.14778	0.789096	0.286944
VDNA017B12	NA	NA	NA	vector	NA	NA	VDNA017	B12	326	100	314	1870.73	1.52712	1315.31	-0.0599942	2.86624	1.91083	0.955414
VDNA017B2	114899	C1q and tumor necrosis factor related protein 3	BC016021	sample	HORF11017B2	C1QTNF3	VDNA017	B2	699	100	699	1860.2	1.51047	1592.56	0.445385	2.00286	1.43062	1.14449
VDNA017B3	10681	guanine nucleotide binding protein (G protein), beta 5	BC011671	sample	HORF11017B3	GNB5	VDNA017	B3	2534	100	2534	213.688	-1.09229	930.022	-0.762292	0.394633	0.276243	0.0789266
VDNA017B4	797	calcitonin-related polypeptide beta	BC008428	sample	HORF11017B4	CALCB	VDNA017	B4	237	100	235	2416.44	2.38977	2236.76	1.61963	2.12766	1.2766	1.2766
VDNA017B5	6623	synuclein, gamma (breast cancer-specific protein 1)	BC014098	sample	HORF11017B5	SNCG	VDNA017	B5	333	100	333	866.622	-0.0601474	1525.46	0.323075	1.5015	0.600601	0.3003
VDNA017B6	54586	chromosome 9 open reading frame 11	BC014307	sample	HORF11017B6	C9orf11	VDNA017	B6	364	100	364	946.953	0.0668387	12118.8	19.6327	1.0989	1.0989	0.824176
VDNA017B7	81544	glycerophosphodiester phosphodiesterase domain containing 5	BC029416,BC020203	sample	HORF11017B7	GDPD5	VDNA017	B7	1601	100	1601	1426.65	0.825135	1356.01	0.0142029	1.81137	1.18676	0.62461
VDNA017B8	4809	NHP2 non-histone chromosome protein 2-like 1 (S. cerevisiae)	BC005358	sample	HORF11017B8	NHP2L1	VDNA017	B8	3621	8.20215	12	4473.08	5.64085	44197.3	78.1056	16.6667	8.33333	0
VDNA017B9	63931	mitochondrial ribosomal protein S14	BC009788	sample	HORF11017B9	MRPS14	VDNA017	B9	248	100	241	354.241	-0.870105	2681.37	2.43008	2.90456	0	0
VDNA017C1	25764	chromosome 15 open reading frame 63	BC019262	sample	HORF11017C1	C15orf63	VDNA017	C1	1408	100	1408	883.434	-0.033571	1197.9	-0.274005	1.49148	1.06534	0.568182
VDNA017C10	NA	NA	BC014452	sample	HORF11017C10	NA	VDNA017	C10	274	100	274	986.361	0.129134	1828.63	0.875692	2.55474	1.09489	0.729927
VDNA017C11	79622	small nuclear ribonucleoprotein 25kDa (U11/U12)	BC009179,BC001381	sample	HORF11017C11	SNRNP25	VDNA017	C11	2857	100	2857	668.331	-0.373599	646.774	-1.2786	0.875044	0.630032	0.315016
VDNA017C12	NA	NA	NA	vector	NA	NA	VDNA017	C12	630	100	630	2872.97	3.11144	2658.16	2.38777	2.69841	1.74603	0.952381
VDNA017C2	29967	low density lipoprotein receptor-related protein 12	BC017381	sample	HORF11017C2	LRP12	VDNA017	C2	1134	100	1134	1319.78	0.656194	1060.34	-0.524754	1.0582	1.14638	0.617284
VDNA017C3	6229	ribosomal protein S24	BC000523	sample	HORF11017C3	RPS24	VDNA017	C3	741	100	733	368.749	-0.847171	1394.12	0.083674	0.95498	0.272851	0.136426
VDNA017C4	90737	P antigen family, member 5 (prostate associated)	BC009230	sample	HORF11017C4	PAGE5	VDNA017	C4	1026	100	1026	2401.15	2.3656	1594.8	0.449472	3.02144	2.14425	1.36452
VDNA017C5	57092	PEST proteolytic signal containing nuclear protein	BC013916	sample	HORF11017C5	PCNP	VDNA017	C5	2241	100	2241	882.87	-0.0344629	937.242	-0.749131	1.65105	1.51718	0.713967
VDNA017C6	8682	phosphoprotein enriched in astrocytes 15	BC002426	sample	HORF11017C6	PEA15	VDNA017	C6	745	100	745	3092.35	3.45823	2283.36	1.70457	3.22148	2.55034	1.61074
VDNA017C7	25901	coiled-coil domain containing 28A	BC013019	sample	HORF11017C7	CCDC28A	VDNA017	C7	4028	13.1827	31	240.968	-1.04916	817.774	-0.966897	0	0	0
VDNA017C8	79148	matrix metallopeptidase 28	BC011774	sample	HORF11017C8	MMP28	VDNA017	C8	2749	100	2749	469.504	-0.687901	1376.34	0.0512596	0.472899	0.436522	0.291015
VDNA017C9	56907	spire homolog 1 (Drosophila)	BC016825	sample	HORF11017C9	SPIRE1	VDNA017	C9	1167	100	1167	167.779	-1.16486	811.285	-0.978725	0.428449	0.17138	0.0856898
VDNA017D1	27257	LSM1 homolog, U6 small nuclear RNA associated (S. cerevisiae)	BC001767	sample	HORF11017D1	LSM1	VDNA017	D1	649	100	649	1155.52	0.396529	2200.2	1.55299	1.849	1.07858	0.46225
VDNA017D10	56905	chromosome 15 open reading frame 39	BC011905,BC001762	sample	HORF11017D10	C15orf39	VDNA017	D10	1062	100	1062	480.339	-0.670773	1181.68	-0.303573	1.12994	0.47081	0.094162
VDNA017D11	55969	chromosome 20 open reading frame 24	BC001871	sample	HORF11017D11	C20orf24	VDNA017	D11	670	100	670	365.696	-0.851998	1332.69	-0.0283069	1.64179	0.447761	0
VDNA017D12	NA	NA	NA	vector	NA	NA	VDNA017	D12	557	100	557	1297.23	0.620552	1018.61	-0.600809	1.43627	1.0772	0.359066
VDNA017D2	1174	adaptor-related protein complex 1, sigma 1 subunit	BC003561	sample	HORF11017D2	AP1S1	VDNA017	D2	2774	100	2774	238.722	-1.05271	885.059	-0.84425	0.468637	0.252343	0.108147
VDNA017D3	81572	p53 and DNA-damage regulated 1	BC009334	sample	HORF11017D3	PDRG1	VDNA017	D3	872	100	872	1891.76	1.56037	1896.02	0.998538	2.63761	1.26147	1.14679
VDNA017D4	51227	phosphatidylinositol glycan anchor biosynthesis, class P	BC011007,BC005180	sample	HORF11017D4	PIGP	VDNA017	D4	762	100	762	1717.56	1.28499	1181.15	-0.304539	2.75591	1.70604	0.656168
VDNA017D5	5203	prefoldin subunit 4	BC010953	sample	HORF11017D5	PFDN4	VDNA017	D5	708	100	708	2010.89	1.74867	1818.67	0.857548	1.9774	0.988701	0.706215
VDNA017D6	55273	transmembrane protein 100	BC010128	sample	HORF11017D6	TMEM100	VDNA017	D6	1779	100	1778	581.819	-0.510355	622.504	-1.32284	0.95613	0.731159	0.449944
VDNA017D7	6218	ribosomal protein S17	BC022370,BC019899,BC009407	sample	HORF11017D7	RPS17	VDNA017	D7	1446	100	1446	675.671	-0.361997	1105.5	-0.442425	1.03734	0.622407	0.414938
VDNA017D8	516	ATP synthase, H+ transporting, mitochondrial Fo complex, subunit C1 (subunit 9)	BC004963	sample	HORF11017D8	ATP5G1	VDNA017	D8	355	100	355	929.679	0.0395318	2136.12	1.43619	3.66197	0.28169	0.28169
VDNA017D9	94107	transmembrane protein 203	BC009461,BC009283	sample	HORF11017D9	TMEM203	VDNA017	D9	251	99.2032	241	559.755	-0.545234	1408.99	0.110777	1.24481	0	0
VDNA017E1	51246	shisa homolog 5 (Xenopus laevis)	BC001463	sample	HORF11017E1	SHISA5	VDNA017	E1	1384	99.8555	1368	633.018	-0.429421	890.066	-0.835124	1.09649	0.365497	0.146199
VDNA017E10	771	carbonic anhydrase XII	BC001012	sample	HORF11017E10	CA12	VDNA017	E10	1266	100	1266	1117.82	0.336944	805.009	-0.990165	2.44866	1.10585	0.394945
VDNA017E11	51299	neuritin 1	BC042019,BC002683	sample	HORF11017E11	NRN1	VDNA017	E11	2047	75.3298	1400	1108.06	0.321504	713.971	-1.15611	1.78571	1.35714	0.571429
VDNA017E12	NA	NA	NA	SLUG	NA	NA	VDNA017	E12	1899	100	1889	12762.6	18.7447	3525.55	3.96885	15.405	9.42298	6.93489
VDNA017E2	51765	serine/threonine protein kinase MST4	BC017213	sample	HORF11017E2	MST4	VDNA017	E2	1475	100	1475	919.073	0.0227666	1148.97	-0.363183	0.813559	0.677966	0.40678
VDNA017E3	54778	ring finger protein 111	BC010369	sample	HORF11017E3	RNF111	VDNA017	E3	58	100	58	12.3793	-1.41051	4515.45	5.77324	0	0	0
VDNA017E4	84908	family with sequence similarity 136, member A	BC014975	sample	HORF11017E4	FAM136A	VDNA017	E4	3663	100	3663	345.277	-0.884276	1418.33	0.127805	0.600601	0.3549	0.1638
VDNA017E5	1030	cyclin-dependent kinase inhibitor 2B (p15, inhibits CDK4)	BC014469	sample	HORF11017E5	CDKN2B	VDNA017	E5	2954	100	2952	219.703	-1.08278	886.175	-0.842216	0.406504	0.304878	0.0677507
VDNA017E6	51248	PDZ domain containing 11	BC012996	sample	HORF11017E6	PDZD11	VDNA017	E6	880	100	880	1719.25	1.28767	1555.99	0.378728	3.63636	2.27273	0.909091
VDNA017E7	9349	ribosomal protein L23	BC010114	sample	HORF11017E7	RPL23	VDNA017	E7	876	100	876	1409.08	0.797358	1271.74	-0.1394	2.28311	1.0274	0.570776
VDNA017E8	1469	cystatin SN	BC021225	sample	HORF11017E8	CST1	VDNA017	E8	2378	100	2378	313.347	-0.934749	711.5	-1.16061	0.672834	0.462574	0.294365
VDNA017E9	116372	LY6/PLAUR domain containing 1	BC017318	sample	HORF11017E9	LYPD1	VDNA017	E9	1764	47.0522	710	3620.75	4.2935	1344.74	-0.00634739	1.83099	1.26761	0.28169
VDNA017F1	3014	H2A histone family, member X	BC013416,BC011694,BC004915	sample	HORF11017F1	H2AFX	VDNA017	F1	703	99.8578	701	1346.44	0.698333	1938.96	1.07681	3.42368	1.71184	1.28388
VDNA017F10	5304	prolactin-induced protein	BC010950	sample	HORF11017F10	PIP	VDNA017	F10	1143	95.3631	1056	3017.2	3.33943	688.83	-1.20194	1.42045	0.852273	0.284091
VDNA017F11	55740	enabled homolog (Drosophila)	BC010414	sample	HORF11017F11	ENAH	VDNA017	F11	1815	100	1815	370.176	-0.844916	756.837	-1.07797	0.550964	0.275482	0.165289
VDNA017F12	NA	NA	NA	SLUG	NA	NA	VDNA017	F12	1671	100	1671	12684.9	18.6218	1358.91	0.0194862	14.1831	10.0539	7.12148
VDNA017F2	4192	midkine (neurite growth-promoting factor 2)	BC011704	sample	HORF11017F2	MDK	VDNA017	F2	3821	6.38576	167	839.653	-0.102779	488.677	-1.56678	2.39521	1.79641	0
VDNA017F3	55144	leucine rich repeat containing 8 family, member D	BC009486	sample	HORF11017F3	LRRC8D	VDNA017	F3	262	100	258	785.45	-0.188462	2563.24	2.21474	1.16279	0.387597	0
VDNA017F4	6728	signal recognition particle 19kDa	BC010947	sample	HORF11017F4	SRP19	VDNA017	F4	605	100	605	853.545	-0.0808179	1665.64	0.578602	1.32231	0.826446	0.661157
VDNA017F5	94103	ORM1-like 3 (S. cerevisiae)	BC000638	sample	HORF11017F5	ORMDL3	VDNA017	F5	520	100	520	1119.33	0.339331	1587.68	0.4365	1.53846	1.15385	0.192308
VDNA017F6	8848	TSC22 domain family, member 1	BC016867,BC000456	sample	HORF11017F6	TSC22D1	VDNA017	F6	665	100	665	1208.5	0.480281	2127.91	1.42123	2.25564	1.20301	0.451128
VDNA017F7	6504	signaling lymphocytic activation molecule family member 1	BC012602	sample	HORF11017F7	SLAMF1	VDNA017	F7	3066	99.9674	3044	257.73	-1.02267	978.19	-0.674491	0.689882	0.492773	0.164258
VDNA017F8	10712	family with sequence similarity 189, member B	BC017262	sample	HORF11017F8	FAM189B	VDNA017	F8	1219	100	1219	477.987	-0.674491	980.217	-0.670795	0.984413	0.492207	0.246103
VDNA017F9	51121	ribosomal protein L26-like 1	BC017360	sample	HORF11017F9	RPL26L1	VDNA017	F9	967	100	967	691.748	-0.336583	1497.87	0.272779	1.13754	0.723888	0.620476
VDNA017G1	3047	hemoglobin, gamma A	BC010913	sample	HORF11017G1	HBG1	VDNA017	G1	941	100	941	2396.78	2.35868	1284.5	-0.11615	2.76302	2.1254	1.16897
VDNA017G10	113419	testis expressed 261	BC020251	sample	HORF11017G10	TEX261	VDNA017	G10	792	99.8737	786	1746.06	1.33004	1348.22	0	2.4173	1.39949	0.890585
VDNA017G11	51234	transmembrane protein 85	BC002583	sample	HORF11017G11	TMEM85	VDNA017	G11	2751	100	2738	1312.21	0.644234	1055.44	-0.533687	1.38787	0.693937	0.219138
VDNA017G12	NA	NA	NA	no1ary	NA	Empty	VDNA017	G12	2275	0.527473	1	14134	20.9126	2222	1.59273	100	0	0
VDNA017G2	199	allograft inflammatory factor 1	BC009474	sample	HORF11017G2	AIF1	VDNA017	G2	683	100	679	564.365	-0.537946	1308.5	-0.072393	1.62003	1.1782	0.736377
VDNA017G3	79014	NA	BC021555	sample	HORF11017G3	NA	VDNA017	G3	1524	100	1524	976.915	0.114201	931.027	-0.76046	1.44357	1.04987	0.590551
VDNA017G4	11156	protein tyrosine phosphatase type IVA, member 3	BC003105	sample	HORF11017G4	PTP4A3	VDNA017	G4	747	100	747	1405.26	0.791321	1301.6	-0.0849849	2.54351	2.40964	1.33869
VDNA017G5	55110	mago-nashi homolog B (Drosophila)	BC010905	sample	HORF11017G5	MAGOHB	VDNA017	G5	1173	100	1169	569.866	-0.529251	854.055	-0.900765	0.769889	0.342173	0.171086
VDNA017G6	10267	receptor (G protein-coupled) activity modifying protein 1	BC000548	sample	HORF11017G6	RAMP1	VDNA017	G6	41	97.561	31	4910.29	6.33197	3803.61	4.47571	12.9032	6.45161	0
VDNA017G7	55052	mitochondrial ribosomal protein L20	BC014316,BC009515	sample	HORF11017G7	MRPL20	VDNA017	G7	1086	100	1086	670.086	-0.370826	808.961	-0.982961	0.828729	0.644567	0.368324
VDNA017G8	3925	stathmin 1	BC014353	sample	HORF11017G8	STMN1	VDNA017	G8	399	100	399	3762.72	4.51793	1164.62	-0.334662	3.7594	2.50627	1.25313
VDNA017G9	58505	oligosaccharyltransferase complex subunit	BC054857,BC016321	sample	HORF11017G9	OSTC	VDNA017	G9	1027	100	1027	371.847	-0.842274	1492.19	0.262422	1.65531	0.292113	0
VDNA017H1	5612	protein-kinase, interferon-inducible double stranded RNA dependent inhibitor, repressor of (P58 repressor)	BC021992	sample	HORF11017H1	PRKRIR	VDNA017	H1	781	100	781	2958.47	3.24659	1387.1	0.0708819	2.8169	2.30474	1.02433
VDNA017H10	7851	mal, T-cell differentiation protein-like	BC003179	sample	HORF11017H10	MALL	VDNA017	H10	929	97.4166	881	1029.34	0.197069	1102.36	-0.448153	2.83768	1.36209	0.567537
VDNA017H11	4118	mal, T-cell differentiation protein	BC000458	sample	HORF11017H11	MAL	VDNA017	H11	442	75.5656	302	977.315	0.114833	1666.7	0.580527	2.31788	0.662252	0
VDNA017H12	NA	NA	NA	no1ary	NA	Empty	VDNA017	H12	2510	1.59363	12	1999.25	1.73028	15286.4	25.4066	8.33333	0	0
VDNA017H2	51142	coiled-coil-helix-coiled-coil-helix domain containing 2	BC015639,BC003079	sample	HORF11017H2	CHCHD2	VDNA017	H2	257	100	257	2243.61	2.11656	2103.27	1.37631	3.11284	0.389105	0.389105
VDNA017H3	NA	NA	BC009856	sample	HORF11017H3	NA	VDNA017	H3	653	100	653	1132.42	0.360019	1620.19	0.495759	2.75651	1.53139	0.306279
VDNA017H4	55284	ubiquitin-conjugating enzyme E2W (putative)	BC016326	sample	HORF11017H4	UBE2W	VDNA017	H4	1113	100	1110	204.149	-1.10737	1285.39	-0.11452	1.44144	0.18018	0
VDNA017H5	9589	Wilms tumor 1 associated protein	BC000383	sample	HORF11017H5	WTAP	VDNA017	H5	990	100	990	1310.4	0.641367	1850.91	0.916305	2.22222	1.61616	0.707071
VDNA017H6	84141	family with sequence similarity 176, member A	BC063016,BC016157	sample	HORF11017H6	FAM176A	VDNA017	H6	688	100	688	1707.72	1.26944	987.815	-0.656945	4.21512	2.61628	0.872093
VDNA017H7	Empty	Empty	Empty	sample	HORF11017H7	Empty	VDNA017	H7	1156	100	1156	1773.74	1.37379	2425.01	1.96278	2.42215	1.6436	0.778547
VDNA017H8	7319	ubiquitin-conjugating enzyme E2A (RAD6 homolog)	BC010175	sample	HORF11017H8	UBE2A	VDNA017	H8	544	100	543	296.112	-0.961993	1062.56	-0.520694	1.4733	0	0
VDNA017H9	57085	angiotensin II receptor-associated protein	BC017328	sample	HORF11017H9	AGTRAP	VDNA017	H9	744	84.4086	606	1042.6	0.218041	1558.75	0.38375	1.9802	0.990099	0.330033
VDNA018A1	29095	ORM1-like 2 (S. cerevisiae)	BC012543	sample	HORF11018A1	ORMDL2	VDNA018	A1	2441	100	2441	391.65	-0.456627	1009.05	-0.301353	0.655469	0.450635	0.245801
VDNA018A10	57708	mesoderm induction early response 1 homolog (Xenopus laevis)	BC017423	sample	HORF11018A10	MIER1	VDNA018	A10	2166	100	2166	467.079	-0.253409	728.496	-1.10068	0.323176	0.369344	0.277008
VDNA018A11	8409	ubiquitously-expressed transcript	BC008890,BC000720	sample	HORF11018A11	UXT	VDNA018	A11	2389	100	2389	444.961	-0.313	680.034	-1.23875	0.962746	0.627878	0.251151
VDNA018A12	NA	NA	NA	vector	NA	NA	VDNA018	A12	856	100	842	416.252	-0.390345	1628.07	1.4623	0.475059	0.356295	0.356295
VDNA018A2	4151	myoglobin	BC014547	sample	HORF11018A2	MB	VDNA018	A2	1971	100	1971	407.973	-0.412649	1226.63	0.318548	0.862506	0.659564	0.35515
VDNA018A3	113691	tubulin, alpha pseudogene	BC009991	sample	HORF11018A3	MGC16703	VDNA018	A3	2352	100	2352	628.696	0.182011	999.601	-0.328272	0.892857	0.595238	0.340136
VDNA018A4	57456	KIAA1143	BC016790	sample	HORF11018A4	KIAA1143	VDNA018	A4	1150	100	1150	86.4574	-1.27886	1196.19	0.231831	0.347826	0	0
VDNA018A5	4507	methylthioadenosine phosphorylase	BC018625	sample	HORF11018A5	MTAP	VDNA018	A5	2167	100	2167	325.846	-0.63391	989.322	-0.357558	0.553761	0.507614	0.230734
VDNA018A6	79922	mitochondrial rRNA methyltransferase 1 homolog (S. cerevisiae)	BC009416	sample	HORF11018A6	MRM1	VDNA018	A6	2103	100	2103	184.061	-1.0159	1490.4	1.07007	0.618165	0.142653	0.0475511
VDNA018A7	3268	ArfGAP with FG repeats 2	BC009393	sample	HORF11018A7	AGFG2	VDNA018	A7	2243	100	2243	187.884	-1.0056	912.586	-0.576188	0.445831	0.312082	0.133749
VDNA018A8	51148	cerebral endothelial cell adhesion molecule	BC011811	sample	HORF11018A8	CERCAM	VDNA018	A8	2729	99.7069	2665	312.162	-0.670778	1156.83	0.119684	0.487805	0.337711	0.187617
VDNA018A9	6147	ribosomal protein L23a	BC014459	sample	HORF11018A9	RPL23A	VDNA018	A9	1143	100	1143	541.271	-0.0535253	1236.19	0.345799	1.04987	0.612423	0.349956
VDNA018B1	6205	ribosomal protein S11	BC016378,BC010187,BC010028,BC007945,BC007603,BC007283	sample	HORF11018B1	RPS11	VDNA018	B1	3241	100	3241	240.131	-0.864839	700.123	-1.18152	0.431965	0.246837	0.154273
VDNA018B10	51076	cutC copper transporter homolog (E. coli)	BC015059	sample	HORF11018B10	CUTC	VDNA018	B10	1672	100	1672	1495.06	2.51612	2593.3	4.21235	1.55502	1.07656	0.897129
VDNA018B11	7070	Thy-1 cell surface antigen	BC065559,BC005175	sample	HORF11018B11	THY1	VDNA018	B11	2871	100	2871	298.273	-0.708198	561.502	-1.57646	0.940439	0.452804	0.139324
VDNA018B12	NA	NA	NA	vector	NA	NA	VDNA018	B12	1398	100	1398	705.235	0.388217	1112.74	-0.00593503	1.00143	0.9299	0.715308
VDNA018B2	55284	ubiquitin-conjugating enzyme E2W (putative)	BC010900	sample	HORF11018B2	UBE2W	VDNA018	B2	2625	100	2625	343.463	-0.586449	2998.81	5.36767	0.609524	0.266667	0.266667
VDNA018B3	56260	chromosome 8 open reading frame 44	BC014448	sample	HORF11018B3	C8orf44	VDNA018	B3	1272	100	1272	499.63	-0.165713	2009.11	2.54793	0.943396	0.707547	0.471698
VDNA018B4	80017	chromosome 14 open reading frame 159	BC009182	sample	HORF11018B4	C14orf159	VDNA018	B4	2380	100	2380	459.151	-0.274768	949.974	-0.469667	1.05042	0.546218	0.294118
VDNA018B5	638	BCL2-interacting killer (apoptosis-inducing)	BC001599	sample	HORF11018B5	BIK	VDNA018	B5	2998	32.3883	308	86.961	-1.2775	3980.77	8.16539	0.324675	0	0
VDNA018B6	10728	prostaglandin E synthase 3 (cytosolic)	BC003005	sample	HORF11018B6	PTGES3	VDNA018	B6	74	94.5946	65	3953.29	9.13894	3867.68	7.84318	9.23077	3.07692	1.53846
VDNA018B7	54987	chromosome 1 open reading frame 123	BC010908	sample	HORF11018B7	C1orf123	VDNA018	B7	797	100	797	727.548	0.448332	1165.38	0.144042	1.50565	1.12923	0.501882
VDNA018B8	116123	flavin containing monooxygenase 9 pseudogene	BC014341	sample	HORF11018B8	FMO9P	VDNA018	B8	903	100	903	1870.85	3.52855	1786.58	1.91391	2.1041	1.21816	0.664452
VDNA018B9	55004	late endosomal/lysosomal adaptor, MAPK and MTOR activator 1	BC001706	sample	HORF11018B9	LAMTOR1	VDNA018	B9	2681	100	2681	515.861	-0.121983	751.976	-1.03378	0.857889	0.78329	0.522193
VDNA018C1	10630	podoplanin	BC014668	sample	HORF11018C1	PDPN	VDNA018	C1	3135	99.8724	3048	300.376	-0.702532	1247.22	0.377217	0.295276	0.229659	0.131234
VDNA018C10	4818	natural killer cell group 7 sequence	BC015759	sample	HORF11018C10	NKG7	VDNA018	C10	34	100	0	0	-1.51179	0	-3.17624	0	0	0
VDNA018C11	51645	peptidylprolyl isomerase (cyclophilin)-like 1	BC003048	sample	HORF11018C11	PPIL1	VDNA018	C11	1478	100	1478	346.855	-0.577311	916.267	-0.565699	1.28552	0.608931	0.135318
VDNA018C12	NA	NA	NA	vector	NA	NA	VDNA018	C12	1088	100	1088	1647.39	2.92652	1028.45	-0.246075	1.65441	1.19485	0.551471
VDNA018C2	51647	family with sequence similarity 96, member B	BC005023,BC001733	sample	HORF11018C2	FAM96B	VDNA018	C2	3793	100	3793	395.201	-0.447059	558.337	-1.58548	0.448194	0.316372	0.237279
VDNA018C3	10249	glycine-N-acyltransferase	BC009785	sample	HORF11018C3	GLYAT	VDNA018	C3	449	100	449	4460.01	10.5041	2193.7	3.07385	4.23163	2.00445	1.3363
VDNA018C4	6500	S-phase kinase-associated protein 1	BC020798,BC009839	sample	HORF11018C4	SKP1	VDNA018	C4	437	100	435	1071.24	1.37429	1284.81	0.484322	2.29885	1.6092	0.45977
VDNA018C5	51187	ribosomal L24 domain containing 1	BC014576	sample	HORF11018C5	RSL24D1	VDNA018	C5	1523	100	1523	718.093	0.422857	1134.33	0.055587	0.722259	0.459619	0.19698
VDNA018C6	51187	ribosomal L24 domain containing 1	BC016312	sample	HORF11018C6	RSL24D1	VDNA018	C6	720	100	720	569.388	0.022224	2071.39	2.72537	2.63889	0.833333	0.138889
VDNA018C7	7327	ubiquitin-conjugating enzyme E2G 2 (UBC7 homolog, yeast)	BC011569,BC008351,BC001738	sample	HORF11018C7	UBE2G2	VDNA018	C7	909	100	909	2535.56	5.31937	1965.31	2.42313	2.64026	2.20022	1.87019
VDNA018C8	9636	ISG15 ubiquitin-like modifier	BC009507	sample	HORF11018C8	ISG15	VDNA018	C8	1473	100	1473	669.132	0.290949	1851.09	2.0977	0.814664	0.678887	0.475221
VDNA018C9	1647	growth arrest and DNA-damage-inducible, alpha	BC011757	sample	HORF11018C9	GADD45A	VDNA018	C9	2541	100	2541	599.586	0.103582	1301.87	0.532935	1.06257	0.747737	0.4329
VDNA018D1	4633	myosin, light chain 2, regulatory, cardiac, slow	BC031008,BC031006,BC015821	sample	HORF11018D1	MYL2	VDNA018	D1	3094	100	3094	457.505	-0.279204	743.896	-1.0568	0.969619	0.420168	0.193924
VDNA018D10	54788	DnaJ (Hsp40) homolog, subfamily B, member 12	BC011812	sample	HORF11018D10	DNAJB12	VDNA018	D10	3192	70.4261	1752	42.71	-1.39672	1212.33	0.277814	0.342466	0	0
VDNA018D11	23704	potassium voltage-gated channel, Isk-related family, member 4	BC014429	sample	HORF11018D11	KCNE4	VDNA018	D11	2144	72.4813	1338	851.431	0.78209	1129.75	0.0425407	1.86846	1.27055	0.672646
VDNA018D12	NA	NA	NA	vector	NA	NA	VDNA018	D12	928	100	927	1472.54	2.45545	1139.76	0.0710441	1.61812	1.2945	0.431499
VDNA018D2	8557	titin-cap (telethonin)	BC013330	sample	HORF11018D2	TCAP	VDNA018	D2	3377	97.9568	2966	296.705	-0.712422	896.54	-0.621903	0.775455	0.438301	0.168577
VDNA018D3	148753	family with sequence similarity 163, member A	BC009382	sample	HORF11018D3	FAM163A	VDNA018	D3	2980	100	2980	344.5	-0.583654	985.842	-0.367475	0.939597	0.469799	0.167785
VDNA018D4	23479	iron-sulfur cluster scaffold homolog (E. coli)	BC011906	sample	HORF11018D4	ISCU	VDNA018	D4	279	100	279	3251.02	7.24693	3206.12	5.95833	8.96057	3.22581	0.716846
VDNA018D5	64951	mitochondrial ribosomal protein S24	BC012167	sample	HORF11018D5	MRPS24	VDNA018	D5	550	100	550	623.64	0.168388	1227.89	0.322149	2	0.545455	0.181818
VDNA018D6	29066	zinc finger CCCH-type containing 7A	BC012575	sample	HORF11018D6	ZC3H7A	VDNA018	D6	1206	100	1199	811.952	0.675728	1174.05	0.168737	1.41785	0.834028	0.333611
VDNA018D7	706	translocator protein (18kDa)	BC001110	sample	HORF11018D7	TSPO	VDNA018	D7	167	100	163	659.325	0.264529	3493.8	6.77797	3.68098	0.613497	0
VDNA018D8	29083	GTP-binding protein 8 (putative)	BC000003	sample	HORF11018D8	GTPBP8	VDNA018	D8	1409	100	1409	324.405	-0.637795	954.73	-0.456116	1.2775	0.354862	0.0709723
VDNA018D9	79177	zinc finger protein 576	BC002981	sample	HORF11018D9	ZNF576	VDNA018	D9	2763	100	2763	586.253	0.067661	744.31	-1.05562	0.904814	0.579081	0.28954
VDNA018E1	51617	HMP19 protein	BC002619	sample	HORF11018E1	HMP19	VDNA018	E1	3223	100	3221	406.778	-0.415869	955.828	-0.452986	0.807203	0.372555	0.24837
VDNA018E10	202865	chromosome 7 open reading frame 33	BC021251	sample	HORF11018E10	C7orf33	VDNA018	E10	1431	100	1430	408.113	-0.412272	992.185	-0.349403	1.04895	0.20979	0.20979
VDNA018E11	55293	UEV and lactate/malate dehyrogenase domains	BC011011	sample	HORF11018E11	UEVLD	VDNA018	E11	1368	100	1368	1851.55	3.47654	1432.03	0.903752	2.48538	2.04678	0.657895
VDNA018E12	NA	NA	NA	SLUG	NA	NA	VDNA018	E12	1861	100	1861	8672.69	21.8537	3644.29	7.20671	11.0156	8.49006	5.05105
VDNA018E2	10245	translocase of inner mitochondrial membrane 17 homolog B (yeast)	BC010142	sample	HORF11018E2	TIMM17B	VDNA018	E2	3950	31.6203	343	124.335	-1.17681	171.907	-2.68646	0	0.291545	0.291545
VDNA018E3	2275	four and a half LIM domains 3	BC014501	sample	HORF11018E3	FHL3	VDNA018	E3	514	100	514	6718.8	16.5896	2646.63	4.36429	6.61479	6.61479	4.0856
VDNA018E4	203245	nuclear apoptosis inducing factor 1	BC021580	sample	HORF11018E4	NAIF1	VDNA018	E4	3768	98.2749	3396	370.426	-0.513805	793.21	-0.916302	0.647821	0.41225	0.206125
VDNA018E5	29100	transmembrane protein 208	BC003080	sample	HORF11018E5	TMEM208	VDNA018	E5	463	100	463	1978.57	3.81876	1450.75	0.957103	2.59179	1.07991	0.431965
VDNA018E6	10772	serine/arginine-rich splicing factor 10	BC010074	sample	HORF11018E6	SRSF10	VDNA018	E6	2849	90.2422	2255	246.168	-0.848576	1822.91	2.01742	0.532151	0.310421	0.177384
VDNA018E7	79754	ankyrin repeat and SOCS box containing 13	BC012056	sample	HORF11018E7	ASB13	VDNA018	E7	575	100	575	1966.84	3.78716	1063.27	-0.146859	1.91304	1.73913	0.695652
VDNA018E8	9527	golgi SNAP receptor complex member 1	BC012620	sample	HORF11018E8	GOSR1	VDNA018	E8	1940	100	1940	756.731	0.526954	1397.13	0.804316	1.39175	0.927835	0.56701
VDNA018E9	6135	ribosomal protein L11	BC018970	sample	HORF11018E9	RPL11	VDNA018	E9	1836	100	1836	378.664	-0.491612	1748.09	1.80425	0.653595	0.272331	0.163399
VDNA018F1	261726	TIP41, TOR signaling pathway regulator-like (S. cerevisiae)	BC009506	sample	HORF11018F1	TIPRL	VDNA018	F1	1886	100	1886	770.083	0.562925	594.163	-1.48341	1.4316	1.16649	0.424178
VDNA018F10	11126	CD160 molecule	BC014465	sample	HORF11018F10	CD160	VDNA018	F10	689	100	689	1345.59	2.11341	870.89	-0.694985	2.17707	1.30624	0.435414
VDNA018F11	84516	dynactin 5 (p25)	BC004191	sample	HORF11018F11	DCTN5	VDNA018	F11	2193	100	2193	202.689	-0.965713	1107.36	-0.021258	0.364797	0.273598	0.273598
VDNA018F12	NA	NA	NA	SLUG	NA	NA	VDNA018	F12	1742	100	1737	11051.2	28.2618	2903.67	5.09661	11.6868	10.1324	7.25389
VDNA018F2	685	betacellulin	BC011618	sample	HORF11018F2	BTC	VDNA018	F2	1483	100	1483	2701.41	5.76619	703.579	-1.17167	4.18071	3.37154	1.7532
VDNA018F3	80306	mediator complex subunit 28	BC011936	sample	HORF11018F3	MED28	VDNA018	F3	1197	100	1197	1380.51	2.2075	1462.06	0.989324	2.00501	1.75439	0.668338
VDNA018F4	85464	slingshot homolog 2 (Drosophila)	BC011636	sample	HORF11018F4	SSH2	VDNA018	F4	2125	100	2125	387.696	-0.467279	1363.87	0.709561	0.8	0.564706	0.423529
VDNA018F5	23478	SEC11 homolog A (S. cerevisiae)	BC014508	sample	HORF11018F5	SEC11A	VDNA018	F5	34	100	6	836.5	0.741863	398.833	-2.03992	0	0	0
VDNA018F6	8520	histone acetyltransferase 1	BC018682	sample	HORF11018F6	HAT1	VDNA018	F6	965	100	965	903.665	0.922816	2023.93	2.59015	1.1399	0.829016	0.414508
VDNA018F7	29074	mitochondrial ribosomal protein L18	BC001623	sample	HORF11018F7	MRPL18	VDNA018	F7	545	99.8165	544	471.75	-0.240825	995.812	-0.339067	1.28676	0	0
VDNA018F8	6048	ring finger protein 5	BC004155	sample	HORF11018F8	RNF5	VDNA018	F8	926	100	926	786.532	0.607243	1180.86	0.188155	1.2959	0.647948	0.323974
VDNA018F9	50861	stathmin-like 3	BC009381	sample	HORF11018F9	STMN3	VDNA018	F9	2608	97.2393	2152	259.826	-0.811778	848.217	-0.759582	0.464684	0.232342	0.0929368
VDNA018G1	5912	RAP2B, member of RAS oncogene family	BC012362	sample	HORF11018G1	RAP2B	VDNA018	G1	2222	100	2222	1429.38	2.33917	968.977	-0.415524	1.84518	1.30513	0.49505
VDNA018G10	4267	CD99 molecule	BC024310,BC002584	sample	HORF11018G10	CD99	VDNA018	G10	841	100	841	2013.47	3.91278	822.109	-0.833965	4.87515	2.73484	0.951249
VDNA018G11	4714	NADH dehydrogenase (ubiquinone) 1 beta subcomplex, 8, 19kDa	BC000466	sample	HORF11018G11	NDUFB8	VDNA018	G11	2108	100	2103	282.586	-0.750459	1103.65	-0.0318234	0.380409	0.380409	0.285307
VDNA018G12	NA	NA	NA	no1ary	NA	Empty	VDNA018	G12	3005	4.29285	11	6.81818	-1.49342	3497.09	6.78734	0	0	0
VDNA018G2	6139	ribosomal protein L17	BC066323,BC017831,BC000502	sample	HORF11018G2	RPL17	VDNA018	G2	1071	100	1071	873.736	0.842181	1030.21	-0.241054	0.933707	0.653595	0.373483
VDNA018G3	79706	PRKR interacting protein 1 (IL11 inducible)	BC014298	sample	HORF11018G3	PRKRIP1	VDNA018	G3	1526	100	1526	374.52	-0.502776	1372.86	0.735184	1.04849	0.524246	0.131062
VDNA018G4	5906	RAP1A, member of RAS oncogene family	BC014086	sample	HORF11018G4	RAP1A	VDNA018	G4	1113	100	1113	1752.18	3.20884	1456.56	0.973656	2.87511	2.15633	0.628931
VDNA018G5	64841	glucosamine-phosphate N-acetyltransferase 1	BC012179	sample	HORF11018G5	GNPNAT1	VDNA018	G5	1071	100	1064	1432.56	2.34772	1053.09	-0.175874	2.44361	1.59774	0.469925
VDNA018G6	494143	ChaC, cation transport regulator homolog 2 (E. coli)	BC053896,BC025376,BC019239	sample	HORF11018G6	CHAC2	VDNA018	G6	591	100	591	1734.78	3.16197	1304.1	0.539291	2.03046	1.18443	0.846024
VDNA018G7	54830	nucleoporin 62kDa C-terminal like	BC016327	sample	HORF11018G7	NUP62CL	VDNA018	G7	351	100	351	2550.44	5.35946	1658.94	1.55025	3.7037	1.9943	1.1396
VDNA018G8	402	ADP-ribosylation factor-like 2	BC002530	sample	HORF11018G8	ARL2	VDNA018	G8	466	100	466	132.442	-1.15497	1655.11	1.53933	1.07296	0	0
VDNA018G9	6324	sodium channel, voltage-gated, type I, beta	BC021266	sample	HORF11018G9	SCN1B	VDNA018	G9	1311	100	1311	727.328	0.447738	927.092	-0.534858	1.22044	1.22044	0.610221
VDNA018H1	29104	N-6 adenine-specific DNA methyltransferase 1 (putative)	BC011554	sample	HORF11018H1	N6AMT1	VDNA018	H1	2028	100	2028	888.221	0.881206	952.319	-0.462984	0.641026	0.739645	0.345168
VDNA018H10	27350	apolipoprotein B mRNA editing enzyme, catalytic polypeptide-like 3C	BC011739	sample	HORF11018H10	APOBEC3C	VDNA018	H10	2966	99.9326	2941	572.892	0.0316653	540.991	-1.6349	1.15607	0.680041	0.204012
VDNA018H11	90861	hematological and neurological expressed 1-like	BC060853,BC014438	sample	HORF11018H11	HN1L	VDNA018	H11	2348	100	2348	149.787	-1.10824	936.566	-0.507865	0.553663	0.298126	0.127768
VDNA018H12	NA	NA	NA	no1ary	NA	Empty	VDNA018	H12	2608	17.0629	11	3351.73	7.51824	5367.45	12.1162	18.1818	9.09091	0
VDNA018H2	55789	DEP domain containing 1B	BC010904	sample	HORF11018H2	DEPDC1B	VDNA018	H2	1707	100	1707	558.123	-0.0081241	879.563	-0.670274	0.76157	0.644405	0.468658
VDNA018H3	10550	ADP-ribosylation-like factor 6 interacting protein 5	BC005143	sample	HORF11018H3	ARL6IP5	VDNA018	H3	2776	100	2776	725.211	0.442036	876.603	-0.678708	0.972622	0.720461	0.432277
VDNA018H4	84065	transmembrane protein 222	BC011579	sample	HORF11018H4	TMEM222	VDNA018	H4	1617	100	1617	495.85	-0.175897	1222.98	0.308155	0.803958	0.618429	0.309215
VDNA018H5	54532	ubiquitin specific peptidase 53	BC017382	sample	HORF11018H5	USP53	VDNA018	H5	1338	100	1338	916.466	0.957304	908.238	-0.588574	2.46637	1.34529	0.597907
VDNA018H6	55788	LMBR1 domain containing 1	BC010360	sample	HORF11018H6	LMBRD1	VDNA018	H6	3095	100	3093	338.202	-0.600623	1085.31	-0.0840676	0.678952	0.355642	0.258649
VDNA018H7	51237	marginal zone B and B1 cell-specific protein	BC021275	sample	HORF11018H7	MZB1	VDNA018	H7	2763	100	2760	267.306	-0.791627	1122.28	0.021258	0.471014	0.398551	0.326087
VDNA018H8	51649	mitochondrial ribosomal protein S23	BC000242	sample	HORF11018H8	MRPS23	VDNA018	H8	1380	99.9275	1364	564.154	0.0081241	954.407	-0.457035	0.953079	0.439883	0.219941
VDNA018H9	23279	nucleoporin 160kDa	BC009822	sample	HORF11018H9	NUP160	VDNA018	H9	3068	99.6741	3008	789.672	0.615702	1011.75	-0.293656	1.69548	0.731383	0.365691
VDNA019A1	136853	scavenger receptor cysteine rich domain containing, group B (4 domains)	BC015651	sample	HORF11019A1	SRCRB4D	VDNA019	A1	746	100	746	736.69	0.0377396	1999.55	1.43413	1.34048	0.670241	0.268097
VDNA019A10	339976	tripartite motif family-like 1	BC015684	sample	HORF11019A10	TRIML1	VDNA019	A10	2791	100	2789	765.07	0.103974	1753.76	0.955826	0.896379	0.752958	0.358551
VDNA019A11	10239	adaptor-related protein complex 3, sigma 2 subunit	BC010020,BC002785	sample	HORF11019A11	AP3S2	VDNA019	A11	1196	100	1196	508.924	-0.493837	1438.67	0.342654	1.00334	0.501672	0.41806
VDNA019A12	NA	NA	NA	vector	NA	NA	VDNA019	A12	726	100	726	1674.07	2.22547	2891.63	3.17011	2.06612	1.10193	0.826446
VDNA019A2	9145	synaptogyrin 1	BC000731	sample	HORF11019A2	SYNGR1	VDNA019	A2	1479	100	1479	720.52	0	718.562	-1.05866	1.5551	0.946586	0.20284
VDNA019A3	90121	TSR2, 20S rRNA accumulation, homolog (S. cerevisiae)	BC011825	sample	HORF11019A3	TSR2	VDNA019	A3	22	100	0	0	-1.6816	0	-2.45697	0	0	0
VDNA019A4	399	ras homolog gene family, member H	BC014261	sample	HORF11019A4	RHOH	VDNA019	A4	880	100	872	2479.89	4.10613	914.179	-0.677991	2.40826	1.83486	1.03211
VDNA019A5	118932	ankyrin repeat domain 22	BC021671	sample	HORF11019A5	ANKRD22	VDNA019	A5	1241	100	1236	357.699	-0.846777	1381.48	0.231366	0.485437	0.323625	0.161812
VDNA019A6	64769	MYST/Esa1-associated factor 6	BC056406,BC016328	sample	HORF11019A6	MEAF6	VDNA019	A6	39	100	35	10423.7	22.6459	941.486	-0.624852	20	20	8.57143
VDNA019A7	138065	ring finger protein 183	BC013036	sample	HORF11019A7	RNF183	VDNA019	A7	1284	87.1495	997	133.776	-1.36938	790.517	-0.918636	0.401204	0.100301	0
VDNA019A8	5881	ras-related C3 botulinum toxin substrate 3 (rho family, small GTP binding protein Rac3)	BC015197,BC009605	sample	HORF11019A8	RAC3	VDNA019	A8	2141	100	2141	614.288	-0.247931	694.468	-1.10554	1.26109	0.747314	0.420364
VDNA019A9	581	BCL2-associated X protein	BC014175	sample	HORF11019A9	BAX	VDNA019	A9	2779	8.34833	18	3.88889	-1.67252	219.444	-2.02993	0	0	0
VDNA019B1	10201	non-metastatic cells 6, protein expressed in (nucleoside-diphosphate kinase)	BC001808	sample	HORF11019B1	NME6	VDNA019	B1	945	100	944	959.105	0.556826	1085.88	-0.343865	1.16525	1.37712	0.635593
VDNA019B10	51207	dual specificity phosphatase 13	BC009778	sample	HORF11019B10	DUSP13	VDNA019	B10	2918	100	2918	271.567	-1.0478	678.731	-1.13617	0.411241	0.30843	0.13708
VDNA019B11	8835	suppressor of cytokine signaling 2	BC010399	sample	HORF11019B11	SOCS2	VDNA019	B11	1632	100	1632	661.501	-0.137742	634.251	-1.22273	0.796569	0.428922	0.183824
VDNA019B12	NA	NA	NA	vector	NA	NA	VDNA019	B12	575	100	575	3621.48	6.77046	3655.02	4.65564	2.78261	2.43478	1.04348
VDNA019B2	51019	coiled-coil domain containing 53	BC010889	sample	HORF11019B2	CCDC53	VDNA019	B2	2868	100	2839	157.915	-1.31305	1281.68	0.0371697	0.422684	0.176118	0.0704473
VDNA019B3	664	BCL2/adenovirus E1B 19kDa interacting protein 3	BC021989	sample	HORF11019B3	BNIP3	VDNA019	B3	3037	83.3388	2183	657.011	-0.148221	1330.23	0.131646	1.19102	0.641319	0.366468
VDNA019B4	23509	protein O-fucosyltransferase 1	BC000582	sample	HORF11019B4	POFUT1	VDNA019	B4	980	94.5918	824	1000.11	0.652522	1146.73	-0.225451	1.21359	0.849515	0.485437
VDNA019B5	4634	myosin, light chain 3, alkali; ventricular, skeletal, slow	BC009790	sample	HORF11019B5	MYL3	VDNA019	B5	652	100	652	1544.38	1.92279	1356.84	0.183419	3.37423	1.84049	1.38037
VDNA019B6	29946	SERTA domain containing 3	BC050643,BC014061	sample	HORF11019B6	SERTAD3	VDNA019	B6	330	100	330	794.058	0.171627	2955.28	3.29396	2.12121	0.606061	0.606061
VDNA019B7	1861	torsin family 1, member A (torsin A)	BC014484	sample	HORF11019B7	TOR1A	VDNA019	B7	2553	78.6134	1667	512.362	-0.485814	997.635	-0.515586	0.479904	0.539892	0.359928
VDNA019B8	56681	SAR1 homolog A (S. cerevisiae)	BC003658	sample	HORF11019B8	SAR1A	VDNA019	B8	2674	100	2674	449.998	-0.631363	992.139	-0.526281	0.897532	0.486163	0.373972
VDNA019B9	6182	mitochondrial ribosomal protein L12	BC007497,BC002344	sample	HORF11019B9	MRPL12	VDNA019	B9	772	100	772	758.816	0.0893781	2050	1.5323	1.94301	1.1658	0.906736
VDNA019C1	79637	armadillo repeat containing 7	BC011728	sample	HORF11019C1	ARMC7	VDNA019	C1	3011	100	3011	723.625	0.00724611	1240.99	-0.0420209	0.896712	0.63102	0.265692
VDNA019C10	9367	RAB9A, member RAS oncogene family	BC017265	sample	HORF11019C10	RAB9A	VDNA019	C10	881	100	881	1023.98	0.708224	1360.78	0.191092	2.83768	1.24858	0.567537
VDNA019C11	7123	C-type lectin domain family 3, member B	BC011024	sample	HORF11019C11	CLEC3B	VDNA019	C11	2702	100	2702	208.973	-1.19388	1001.7	-0.507676	0.296077	0.296077	0.185048
VDNA019C12	NA	NA	NA	vector	NA	NA	VDNA019	C12	560	100	560	1149.07	1.00017	1841.29	1.12614	1.78571	0.714286	0.357143
VDNA019C2	79078	chromosome 1 open reading frame 50	BC001711,BC001508	sample	HORF11019C2	C1orf50	VDNA019	C2	2831	94.7015	2483	409.542	-0.725782	1179.31	-0.16204	0.52356	0.322191	0.161095
VDNA019C3	57132	chromatin modifying protein 1B	BC065933,BC012733	sample	HORF11019C3	CHMP1B	VDNA019	C3	2678	6.83346	22	742.364	0.0509803	1913.05	1.26579	0	0	0
VDNA019C4	8407	transgelin 2	BC009357	sample	HORF11019C4	TAGLN2	VDNA019	C4	1199	100	1199	1504.63	1.83	2326.96	2.07126	2.16847	1.33445	0.58382
VDNA019C5	8677	syntaxin 10	BC017237	sample	HORF11019C5	STX10	VDNA019	C5	2862	99.9651	2811	258.451	-1.07841	1413.27	0.293242	0.675916	0.249022	0.0711491
VDNA019C6	79643	chromatin modifying protein 6	BC010108	sample	HORF11019C6	CHMP6	VDNA019	C6	3129	25.3755	410	62.5171	-1.53569	349.163	-1.7775	0.243902	0	0
VDNA019C7	494150	prohibitin pseudogene	BC014228	sample	HORF11019C7	LOC494150	VDNA019	C7	1139	100	1139	1253.23	1.24328	1364.97	0.19924	1.40474	0.702371	0.438982
VDNA019C8	5005	orosomucoid 2	BC015964	sample	HORF11019C8	ORM2	VDNA019	C8	402	100	402	558.423	-0.378313	2045.94	1.52439	1.99005	0.248756	0
VDNA019C9	116441	transmembrane 4 L six family member 18	BC014339	sample	HORF11019C9	TM4SF18	VDNA019	C9	1292	100	1292	924.414	0.475862	1145.31	-0.228217	1.85759	0.851393	0.232198
VDNA019D1	3887	keratin 81	BC021241	sample	HORF11019D1	KRT81	VDNA019	D1	3034	99.967	3015	212.296	-1.18613	1176.32	-0.167874	0.298507	0.232172	0.165837
VDNA019D10	64949	mitochondrial ribosomal protein S26	BC013018	sample	HORF11019D10	MRPS26	VDNA019	D10	567	93.6508	515	2116.39	3.25778	2088.48	1.60717	3.30097	1.16505	0.582524
VDNA019D11	79763	isochorismatase domain containing 2	BC017344	sample	HORF11019D11	ISOC2	VDNA019	D11	1278	100	1278	555.621	-0.384854	1165.45	-0.189014	1.09546	0.469484	0.234742
VDNA019D12	NA	NA	NA	vector	NA	NA	VDNA019	D12	328	100	328	1712.27	2.31461	2950.36	3.28438	3.35366	2.13415	0.914634
VDNA019D2	22926	activating transcription factor 6	BC014969	sample	HORF11019D2	ATF6	VDNA019	D2	2274	100	2269	216.177	-1.17707	1271.14	0.0166535	0.617012	0.264434	0.220361
VDNA019D3	26153	kinesin family member 26A	BC009415	sample	HORF11019D3	KIF26A	VDNA019	D3	1612	100	1612	1287.34	1.32289	1644.91	0.744003	1.67494	1.4268	0.930521
VDNA019D4	55319	chromosome 4 open reading frame 43	BC011842	sample	HORF11019D4	C4orf43	VDNA019	D4	1118	100	1118	773.343	0.123281	1898.48	1.23744	1.61002	0.894454	0.536673
VDNA019D5	27314	RAB30, member RAS oncogene family	BC014213	sample	HORF11019D5	RAB30	VDNA019	D5	1299	100	1299	822.167	0.237231	1552.88	0.564919	1.84758	1.15473	0.307929
VDNA019D6	8934	RAB7, member RAS oncogene family-like 1	BC002585	sample	HORF11019D6	RAB7L1	VDNA019	D6	1316	100	1316	1390.42	1.56345	1920.1	1.27951	2.20365	1.82371	1.21581
VDNA019D7	60490	phosphopantothenoylcysteine decarboxylase	BC014409	sample	HORF11019D7	PPCDC	VDNA019	D7	933	100	933	591.839	-0.300324	1619.64	0.694823	1.28617	0.96463	0.214362
VDNA019D8	79091	methyltransferase like 22	BC001908	sample	HORF11019D8	METTL22	VDNA019	D8	867	100	867	1838.16	2.60843	1984.68	1.40519	2.76817	2.19146	0.922722
VDNA019D9	5691	proteasome (prosome, macropain) subunit, beta type, 3	BC013008	sample	HORF11019D9	PSMB3	VDNA019	D9	1653	100	1653	672.799	-0.111374	1323.51	0.118553	1.14943	0.604961	0.423472
VDNA019E1	4610	v-myc myelocytomatosis viral oncogene homolog 1, lung carcinoma derived (avian)	BC011864	sample	HORF11019E1	MYCL1	VDNA019	E1	3238	41.0747	1151	1187.74	1.09043	2690.84	2.77936	1.12945	0.781929	0.434405
VDNA019E10	6302	tetraspanin 31	BC010377	sample	HORF11019E10	TSPAN31	VDNA019	E10	410	99.7561	409	1259.19	1.25718	1640.22	0.734869	3.17848	0.977995	0.488998
VDNA019E11	29091	syntaxin binding protein 6 (amisyn)	BC009499	sample	HORF11019E11	STXBP6	VDNA019	E11	2216	100	2216	447.389	-0.637452	1294.65	0.0623969	0.99278	0.586643	0.361011
VDNA019E12	NA	NA	NA	SLUG	NA	NA	VDNA019	E12	1615	100	1611	9508.72	20.5105	2717.01	2.83029	11.6077	8.44196	5.71074
VDNA019E2	57106	N-acetyltransferase 14 (GCN5-related, putative)	BC019079	sample	HORF11019E2	NAT14	VDNA019	E2	2626	100	2626	396.152	-0.757033	866.368	-0.77103	0.799695	0.685453	0.266565
VDNA019E3	NA	NA	BC004146	sample	HORF11019E3	NA	VDNA019	E3	1531	100	1531	332.343	-0.905954	1191.52	-0.138286	0.718485	0.457218	0.326584
VDNA019E4	51560	RAB6B, member RAS oncogene family	BC002510	sample	HORF11019E4	RAB6B	VDNA019	E4	1811	100	1811	437.192	-0.66125	1444.4	0.353816	0.938708	0.496963	0.165654
VDNA019E5	55040	epsin 3	BC001038	sample	HORF11019E5	EPN3	VDNA019	E5	1207	99.9171	1200	3655.05	6.8488	1154.1	-0.211111	4.58333	3.83333	1.66667
VDNA019E6	54988	acyl-CoA synthetase medium-chain family member 5	BC016703	sample	HORF11019E6	ACSM5	VDNA019	E6	823	100	823	258.744	-1.07773	710.68	-1.074	1.21507	0.243013	0
VDNA019E7	10920	COP9 constitutive photomorphogenic homolog subunit 8 (Arabidopsis)	BC003090	sample	HORF11019E7	COPS8	VDNA019	E7	2044	100	2044	1009.52	0.674491	743.175	-1.01076	1.61448	0.92955	0.440313
VDNA019E8	5511	protein phosphatase 1, regulatory (inhibitor) subunit 8	BC013360	sample	HORF11019E8	PPP1R8	VDNA019	E8	2228	100	2228	317.671	-0.940197	1585.94	0.629242	1.03232	0.448833	0.13465
VDNA019E9	2950	glutathione S-transferase pi 1	BC010915	sample	HORF11019E9	GSTP1	VDNA019	E9	919	100	919	2731.22	4.69271	1553.85	0.566795	2.39391	1.63221	1.08814
VDNA019F1	Empty	Empty	Empty	sample	HORF11019F1	Empty	VDNA019	F1	2044	100	2044	547.534	-0.403726	921.019	-0.66468	1.12524	0.587084	0.146771
VDNA019F10	7763	zinc finger, AN1-type domain 5	BC027707,BC011018	sample	HORF11019F10	ZFAND5	VDNA019	F10	1559	100	1559	860.954	0.327756	915.978	-0.674491	1.53945	0.577293	0.384862
VDNA019F11	112752	chromosome 14 open reading frame 179	BC010436	sample	HORF11019F11	C14orf179	VDNA019	F11	2293	99.8256	2251	494.087	-0.528465	766.82	-0.96475	0.75522	0.444247	0.222124
VDNA019F12	NA	NA	NA	SLUG	NA	NA	VDNA019	F12	1270	100	1270	16966.2	37.9152	5368.25	7.98955	17.1654	12.126	8.4252
VDNA019F2	51322	WW domain containing adaptor with coiled-coil	BC010356	sample	HORF11019F2	WAC	VDNA019	F2	3753	60.6182	1768	185.904	-1.24772	864.029	-0.775582	0.565611	0.113122	0.0565611
VDNA019F3	6882	TAF11 RNA polymerase II, TATA box binding protein (TBP)-associated factor, 28kDa	BC021972	sample	HORF11019F3	TAF11	VDNA019	F3	2226	100	2226	395.612	-0.758293	715.094	-1.06541	1.12309	0.673854	0.314465
VDNA019F4	11264	peroxisomal membrane protein 4, 24kDa	BC001147	sample	HORF11019F4	PXMP4	VDNA019	F4	758	90.3694	664	959.488	0.55772	1446.12	0.357168	2.40964	1.65663	0.451807
VDNA019F5	1841	deoxythymidylate kinase (thymidylate kinase)	BC001827	sample	HORF11019F5	DTYMK	VDNA019	F5	326	100	326	761.147	0.0948188	1609.27	0.674651	1.53374	0.920245	0
VDNA019F6	23597	acyl-CoA thioesterase 9	BC012573	sample	HORF11019F6	ACOT9	VDNA019	F6	453	96.468	428	310.633	-0.956622	1994.84	1.42496	0.46729	0.233645	0.233645
VDNA019F7	51642	mitochondrial ribosomal protein L48	BC009764	sample	HORF11019F7	MRPL48	VDNA019	F7	418	99.7608	416	527.909	-0.44953	1605.26	0.666837	1.92308	0.240385	0.240385
VDNA019F8	115861	nucleoredoxin-like 1	BC014127	sample	HORF11019F8	NXNL1	VDNA019	F8	1526	100	1526	656.463	-0.1495	1111.89	-0.293247	1.11402	1.04849	0.327654
VDNA019F9	80321	centrosomal protein 70kDa	BC016050	sample	HORF11019F9	CEP70	VDNA019	F9	2025	100	2025	301.715	-0.977437	1712.41	0.875362	0.641975	0.395062	0.246914
VDNA019G1	Empty	Empty	Empty	sample	HORF11019G1	Empty	VDNA019	G1	1103	100	1103	1035.04	0.734057	1861.24	1.16498	1.72257	1.26927	0.453309
VDNA019G10	8601	regulator of G-protein signaling 20	BC015614	sample	HORF11019G10	RGS20	VDNA019	G10	1633	100	1633	418.099	-0.705812	818.449	-0.86428	1.71464	0.489896	0.244948
VDNA019G11	1443	chorionic somatomammotropin hormone 2	BC035965,BC022044	sample	HORF11019G11	CSH2	VDNA019	G11	2523	74.7126	1800	225.027	-1.15642	378.395	-1.72062	0.666667	0.333333	0.0555556
VDNA019G12	NA	NA	NA	no1ary	NA	Empty	VDNA019	G12	2273	0.439947	2	365	-0.829737	3691	4.72566	0	0	0
VDNA019G2	25880	transmembrane protein 186	BC015912	sample	HORF11019G2	TMEM186	VDNA019	G2	1240	97.8226	1199	696.857	-0.0552273	1677.57	0.807547	1.50125	0.667223	0.333611
VDNA019G3	112495	general transcription factor IIIC, polypeptide 6, alpha 35kDa	BC011593	sample	HORF11019G3	GTF3C6	VDNA019	G3	1875	100	1875	829.45	0.254228	1564.48	0.587486	1.81333	0.906667	0.426667
VDNA019G4	58488	phosphatidylcholine transfer protein	BC012084	sample	HORF11019G4	PCTP	VDNA019	G4	1665	100	1665	749.801	0.0683386	927.836	-0.651414	1.38138	1.08108	0.720721
VDNA019G5	140801	ribosomal protein L10-like	BC066312,BC014310	sample	HORF11019G5	RPL10L	VDNA019	G5	936	100	936	63.5096	-1.53338	1145.22	-0.228386	0.106838	0.106838	0
VDNA019G6	51329	ADP-ribosylation-like factor 6 interacting protein 4	BC015569	sample	HORF11019G6	ARL6IP4	VDNA019	G6	1960	100	1960	808.295	0.204855	1041.79	-0.429669	1.12245	0.714286	0.510204
VDNA019G7	91442	chromosome 19 open reading frame 40	BC020247	sample	HORF11019G7	C19orf40	VDNA019	G7	2089	100	2089	690.5	-0.0700632	1262.58	0	1.05314	0.574438	0.191479
VDNA019G8	2954	glutathione transferase zeta 1	BC001453	sample	HORF11019G8	GSTZ1	VDNA019	G8	520	99.2308	513	1989.96	2.9627	1182.17	-0.156481	2.33918	1.16959	0.584795
VDNA019G9	10229	coenzyme Q7 homolog, ubiquinone (yeast)	BC003185	sample	HORF11019G9	COQ7	VDNA019	G9	1586	100	1586	785.625	0.151946	1164.21	-0.191427	1.26103	0.882724	0.315259
VDNA019H1	9274	B-cell CLL/lymphoma 7C	BC019071	sample	HORF11019H1	BCL7C	VDNA019	H1	2063	100	2061	154.815	-1.32028	653.361	-1.18554	0.388161	0.14556	0.0970403
VDNA019H10	Empty	Empty	Empty	sample	HORF11019H10	Empty	VDNA019	H10	910	100	910	467.405	-0.590736	1034.55	-0.443747	1.86813	0.659341	0.32967
VDNA019H11	10100	tetraspanin 2	BC021675	sample	HORF11019H11	TSPAN2	VDNA019	H11	2359	3.60322	9	527.778	-0.449835	5196.33	7.65501	0	0	0
VDNA019H12	NA	NA	NA	no1ary	NA	Empty	VDNA019	H12	2329	0.515243	3	1719.67	2.33188	2279.67	1.97923	33.3333	0	0
VDNA019H2	2885	growth factor receptor-bound protein 2	BC000631	sample	HORF11019H2	GRB2	VDNA019	H2	1981	95.053	1778	1505.97	1.83313	1637.79	0.730139	2.98088	2.02475	1.06862
VDNA019H3	65993	mitochondrial ribosomal protein S34	BC001182	sample	HORF11019H3	MRPS34	VDNA019	H3	851	100	850	1939.21	2.84427	990.404	-0.529659	5.76471	0.588235	0.117647
VDNA019H4	84265	polymerase (RNA) III (DNA directed) polypeptide G (32kD)-like	BC004355	sample	HORF11019H4	POLR3GL	VDNA019	H4	1079	100	1079	922.586	0.471595	914.631	-0.677111	2.50232	1.20482	0.463392
VDNA019H5	3251	hypoxanthine phosphoribosyltransferase 1	BC000578	sample	HORF11019H5	HPRT1	VDNA019	H5	1003	100	1003	1630.5	2.12376	2682.95	2.76402	1.99402	1.59521	0.797607
VDNA019H6	83698	calneuron 1	BC020200	sample	HORF11019H6	CALN1	VDNA019	H6	963	100	963	782.248	0.144066	851.429	-0.800101	1.24611	0.934579	0.415369
VDNA019H7	81609	sorting nexin family member 27	BC012184	sample	HORF11019H7	SNX27	VDNA019	H7	1048	100	1048	875.833	0.36248	977.127	-0.555495	1.24046	0.858779	0.477099
VDNA019H8	55608	ankyrin repeat domain 10	BC001727	sample	HORF11019H8	ANKRD10	VDNA019	H8	1121	100	1121	938.062	0.507716	2248.8	1.91917	1.96253	0.981267	0.713649
VDNA019H9	1365	claudin 3	BC016056	sample	HORF11019H9	CLDN3	VDNA019	H9	360	100	357	1536.16	1.90359	1831.5	1.10709	2.2409	0.840336	0.560224
VDNA020A1	27338	ubiquitin-conjugating enzyme E2S	BC004236	sample	HORF11020A1	UBE2S	VDNA020	A1	2202	100	2202	345.692	-0.762848	855.95	-0.651019	0.772025	0.544959	0.227066
VDNA020A10	57002	chromosome 7 open reading frame 36	BC022043	sample	HORF11020A10	C7orf36	VDNA020	A10	2038	99.6075	2016	584.792	-0.240386	857.526	-0.647938	0.843254	0.744048	0.496032
VDNA020A11	11018	transmembrane emp24 protein transport domain containing 1	BC002443	sample	HORF11020A11	TMED1	VDNA020	A11	745	100	745	861.98	0.365304	1157.52	-0.0614924	1.47651	1.20805	0.671141
VDNA020A12	NA	NA	NA	vector	NA	NA	VDNA020	A12	530	100	530	2503.36	3.95193	1296.24	0.209678	2.07547	1.88679	1.13208
VDNA020A2	57393	transmembrane protein 27	BC050606,BC015099,BC014317	sample	HORF11020A2	TMEM27	VDNA020	A2	1051	100	1051	2379.2	3.68061	1038.16	-0.294838	4.09134	3.13987	1.42721
VDNA020A3	Empty	Empty	Empty	sample	HORF11020A3	Empty	VDNA020	A3	1535	100	1535	619.53	-0.164478	1071.38	-0.22988	0.977199	0.781759	0.260586
VDNA020A4	9592	immediate early response 2	BC003625	sample	HORF11020A4	IER2	VDNA020	A4	2872	97.9805	2595	213.426	-1.05187	1188.95	-6.65e-05	0.462428	0.308285	0.115607
VDNA020A5	205	adenylate kinase 4	BC016180	sample	HORF11020A5	AK4	VDNA020	A5	336	100	335	296.83	-0.869618	2110.46	1.80134	1.79104	0	0
VDNA020A6	220164	docking protein 6	BC019045,BC008583	sample	HORF11020A6	DOK6	VDNA020	A6	1767	100	1767	2003.74	2.8602	984.34	-0.400038	1.92417	1.47142	0.90549
VDNA020A7	64100	epididymal sperm binding protein 1	BC015598	sample	HORF11020A7	ELSPBP1	VDNA020	A7	274	100	274	1402.38	1.54614	1458.37	0.526609	3.28467	1.45985	0.729927
VDNA020A8	91056	DKFZp761E198 protein	BC017264	sample	HORF11020A8	DKFZp761E198	VDNA020	A8	1179	100	1179	660.801	-0.0742968	2776.26	3.10287	1.01781	0.254453	0.254453
VDNA020A9	201595	STT3, subunit of the oligosaccharyltransferase complex, homolog B (S. cerevisiae)	BC015880	sample	HORF11020A9	STT3B	VDNA020	A9	1327	100	1327	568.742	-0.275457	1450.74	0.511692	1.58252	0.678222	0.37679
VDNA020B1	83591	THAP domain containing, apoptosis associated protein 2	BC008358	sample	HORF11020B1	THAP2	VDNA020	B1	295	97.2881	283	1069.15	0.818001	2879.67	3.30501	6.00707	1.06007	0.706714
VDNA020B10	84830	chromosome 6 open reading frame 105	BC007011	sample	HORF11020B10	C6orf105	VDNA020	B10	937	100	937	1472.71	1.69982	1570.46	0.745725	1.70758	1.49413	0.747065
VDNA020B11	27252	kelch-like 20 (Drosophila)	BC005253	sample	HORF11020B11	KLHL20	VDNA020	B11	1489	100	1489	686.058	-0.019107	1331.06	0.277747	1.07455	1.07455	0.402955
VDNA020B12	NA	NA	NA	vector	NA	NA	VDNA020	B12	643	100	643	1988.54	2.82697	1541.97	0.69004	2.64386	1.86625	0.777605
VDNA020B2	79188	transmembrane protein 43	BC008054	sample	HORF11020B2	TMEM43	VDNA020	B2	2067	100	2067	418.791	-0.603118	1287.89	0.193351	0.628931	0.435414	0.241896
VDNA020B3	3422	isopentenyl-diphosphate delta isomerase 1	BC025375,BC005247	sample	HORF11020B3	IDI1	VDNA020	B3	1781	100	1779	757.295	0.136554	1005.11	-0.359434	1.29286	0.955593	0.449691
VDNA020B4	3422	isopentenyl-diphosphate delta isomerase 1	BC006999	sample	HORF11020B4	IDI1	VDNA020	B4	2198	100	2196	497.488	-0.431156	1310.15	0.236863	0.865209	0.68306	0.227687
VDNA020B5	6120	ribulose-5-phosphate-3-epimerase	BC016764,BC005148	sample	HORF11020B5	RPE	VDNA020	B5	699	100	699	2630.46	4.22965	2343.23	2.25636	2.14592	2.00286	1.14449
VDNA020B6	51727	cytidine monophosphate (UMP-CMP) kinase 1, cytosolic	BC014961	sample	HORF11020B6	CMPK1	VDNA020	B6	375	100	374	878.294	0.400953	2062.19	1.70698	2.6738	1.06952	0
VDNA020B7	7314	ubiquitin B	BC000379	sample	HORF11020B7	UBB	VDNA020	B7	827	100	827	478.649	-0.47232	2847.44	3.24202	0.604595	0.604595	0.120919
VDNA020B8	85016	chromosome 11 open reading frame 70	BC006128	sample	HORF11020B8	C11orf70	VDNA020	B8	1742	100	1742	1064.78	0.808444	1830.07	1.25322	1.89437	1.20551	0.516648
VDNA020B9	9077	DIRAS family, GTP-binding RAS-like 3	BC005362	sample	HORF11020B9	DIRAS3	VDNA020	B9	1303	100	1303	958.465	0.576136	2430.25	2.42648	1.68841	1.07444	0.537222
VDNA020C1	9443	mediator complex subunit 7	BC005250	sample	HORF11020C1	MED7	VDNA020	C1	1883	100	1883	906.302	0.462154	1601.21	0.805838	1.48699	0.902815	0.31864
VDNA020C10	160287	lactate dehydrogenase A-like 6A	BC014340	sample	HORF11020C10	LDHAL6A	VDNA020	C10	2620	100	2620	536.131	-0.346715	1134.09	-0.107305	0.916031	0.572519	0.229008
VDNA020C11	150274	HscB iron-sulfur cluster co-chaperone homolog (E. coli)	BC065569,BC000004	sample	HORF11020C11	HSCB	VDNA020	C11	230	100	230	2795.87	4.59109	4680.4	6.82515	5.65217	3.91304	0.434783
VDNA020C12	NA	NA	NA	vector	NA	NA	VDNA020	C12	528	100	497	1568.29	1.90867	1194.57	0.0109223	3.42052	2.41449	0.804829
VDNA020C2	598	BCL2-like 1	BC019307	sample	HORF11020C2	BCL2L1	VDNA020	C2	5316	23.0625	489	2798.93	4.59779	1127.11	-0.120945	1.84049	1.02249	0.613497
VDNA020C3	27040	linker for activation of T cells	BC011563	sample	HORF11020C3	LAT	VDNA020	C3	2316	100	2316	1369.64	1.47461	807.233	-0.746251	1.12263	0.82038	0.388601
VDNA020C4	92421	chromatin modifying protein 4C	BC014321	sample	HORF11020C4	CHMP4C	VDNA020	C4	3337	17.291	96	387.844	-0.670741	4394.56	6.26638	0	0	0
VDNA020C5	7083	thymidine kinase 1, soluble	BC007872	sample	HORF11020C5	TK1	VDNA020	C5	1260	100	1260	807.566	0.246403	578.69	-1.19302	0.952381	0.952381	0.634921
VDNA020C6	79640	chromosome 22 open reading frame 46	BC007210	sample	HORF11020C6	C22orf46	VDNA020	C6	1548	100	1548	821.849	0.277615	1091.61	-0.190339	1.29199	0.968992	0.322997
VDNA020C7	9982	fibroblast growth factor binding protein 1	BC008910	sample	HORF11020C7	FGFBP1	VDNA020	C7	4001	29.4176	541	500.93	-0.423634	500.081	-1.34668	0.739372	0.554529	0.184843
VDNA020C8	79038	zinc finger, FYVE domain containing 21	BC005999	sample	HORF11020C8	ZFYVE21	VDNA020	C8	2676	100	2676	501.904	-0.421505	1178.67	-0.0201493	0.784753	0.560538	0.336323
VDNA020C9	115416	chromosome 7 open reading frame 30	BC012331	sample	HORF11020C9	C7orf30	VDNA020	C9	1068	100	1062	1031.09	0.734821	1722.8	1.04353	1.50659	0.94162	0.282486
VDNA020D1	84303	coiled-coil-helix-coiled-coil-helix domain containing 6	BC006123	sample	HORF11020D1	CHCHD6	VDNA020	D1	3178	100	3178	340.324	-0.774577	894.806	-0.575062	0.471995	0.409062	0.188798
VDNA020D10	56937	prostate transmembrane protein, androgen induced 1	BC015918	sample	HORF11020D10	PMEPA1	VDNA020	D10	3110	99.8071	3059	232.504	-1.01018	1080.36	-0.212336	0.653808	0.261523	0.130762
VDNA020D11	127018	lysophospholipase-like 1	BC016711	sample	HORF11020D11	LYPLAL1	VDNA020	D11	1510	100	1510	217.475	-1.04302	2255.63	2.08512	0.198675	0.331126	0.264901
VDNA020D12	NA	NA	NA	vector	NA	NA	VDNA020	D12	325	100	325	4541.02	8.40445	2084.42	1.75043	6.15385	5.23077	1.23077
VDNA020D2	55365	transmembrane protein 176A	BC008303	sample	HORF11020D2	TMEM176A	VDNA020	D2	923	100	920	541.023	-0.336026	863.624	-0.636017	0.76087	0.217391	0.108696
VDNA020D3	NA	NA	BC015833	sample	HORF11020D3	NA	VDNA020	D3	274	95.6204	262	602.943	-0.200723	2021.73	1.62788	1.9084	0.763359	0
VDNA020D4	NA	NA	BC016380	sample	HORF11020D4	NA	VDNA020	D4	3223	100	3198	152.781	-1.18438	1125.77	-0.123556	0.375235	0.0938086	0.0625391
VDNA020D5	975	CD81 molecule	BC002978	sample	HORF11020D5	CD81	VDNA020	D5	1184	98.902	1138	1188.36	1.07849	1937.69	1.46361	1.58172	0.878735	0.351494
VDNA020D6	NA	NA	BC005332	sample	HORF11020D6	NA	VDNA020	D6	1936	98.6054	1781	222.696	-1.03161	759.186	-0.840175	0.505334	0.224593	0.112296
VDNA020D7	79810	pentatricopeptide repeat domain 2	BC018720	sample	HORF11020D7	PTCD2	VDNA020	D7	1764	100	1764	793.772	0.216262	1271.13	0.160581	1.70068	1.0771	0.340136
VDNA020D8	84259	DCN1, defective in cullin neddylation 1, domain containing 5 (S. cerevisiae)	BC004169	sample	HORF11020D8	DCUN1D5	VDNA020	D8	1898	100	1898	1237.91	1.18675	545.661	-1.25758	1.52792	1.15911	0.790306
VDNA020D9	7103	tetraspanin 8	BC005246	sample	HORF11020D9	TSPAN8	VDNA020	D9	137	100	137	1380.17	1.49761	2568.67	2.69707	6.56934	0	0
VDNA020E1	7106	tetraspanin 4	BC000389	sample	HORF11020E1	TSPAN4	VDNA020	E1	2298	93.2985	1964	148.604	-1.19351	1207.95	0.0370902	0.458248	0.101833	0.0509165
VDNA020E10	339175	methyltransferase like 2A	BC006985	sample	HORF11020E10	METTL2A	VDNA020	E10	1554	100	1554	916.102	0.483567	726.586	-0.903903	1.86615	1.287	0.643501
VDNA020E11	51074	APAF1 interacting protein	BC008440	sample	HORF11020E11	APIP	VDNA020	E11	1324	100	1322	1078.44	0.838297	1133.73	-0.108009	1.5885	1.5885	0.453858
VDNA020E12	NA	NA	NA	SLUG	NA	NA	VDNA020	E12	1796	100	1785	11641.3	23.9195	3844.96	5.19199	13.8375	10.3641	6.72269
VDNA020E2	2596	growth associated protein 43	BC007936	sample	HORF11020E2	GAP43	VDNA020	E2	1846	99.2416	1754	1278.29	1.27498	904.115	-0.556864	2.50855	1.65336	0.741163
VDNA020E3	10544	protein C receptor, endothelial	BC014451	sample	HORF11020E3	PROCR	VDNA020	E3	1355	100	1347	489.918	-0.447696	948.801	-0.46951	0.965108	0.519673	0.296956
VDNA020E4	8542	apolipoprotein L, 1	BC017331	sample	HORF11020E4	APOL1	VDNA020	E4	4424	44.3264	1274	77.0549	-1.34985	1189.01	6.65e-05	0.313972	0.0784929	0
VDNA020E5	79031	phosducin-like 3	BC001021	sample	HORF11020E5	PDCL3	VDNA020	E5	90	100	88	928.284	0.510187	2540.6	2.64219	2.27273	1.13636	0
VDNA020E6	965	CD58 molecule	BC005930	sample	HORF11020E6	CD58	VDNA020	E6	3039	99.9342	3014	1069.08	0.81785	1183.37	-0.0109753	1.72528	0.796284	0.364964
VDNA020E7	NA	NA	BC018761	sample	HORF11020E7	NA	VDNA020	E7	3400	100	3400	500.441	-0.424702	960.967	-0.445727	0.441176	0.5	0.323529
VDNA020E8	10103	tetraspanin 1	BC013404,BC007290	sample	HORF11020E8	TSPAN1	VDNA020	E8	3394	88.6565	2183	228.439	-1.01906	1279	0.175983	0.641319	0.274851	0.091617
VDNA020E9	55973	B-cell receptor-associated protein 29	BC008478	sample	HORF11020E9	BCAP29	VDNA020	E9	3521	64.6407	1855	252.512	-0.966459	831.935	-0.697963	0.377358	0.107817	0.107817
VDNA020F1	54602	Nedd4 family interacting protein 2	BC021988	sample	HORF11020F1	NDFIP2	VDNA020	F1	2864	97.9749	2744	697.249	0.00534707	683.342	-0.988437	1.09329	0.619534	0.291545
VDNA020F10	5970	v-rel reticuloendotheliosis viral oncogene homolog A (avian)	BC014095	sample	HORF11020F10	RELA	VDNA020	F10	2124	100	2124	505.83	-0.412928	737.1	-0.88335	1.08286	0.659134	0.329567
VDNA020F11	9526	mannose-P-dolichol utilization defect 1	BC001898	sample	HORF11020F11	MPDU1	VDNA020	F11	212	80.6604	166	1723.78	2.24844	1424.49	0.460378	6.0241	1.80723	0.60241
VDNA020F12	NA	NA	NA	SLUG	NA	NA	VDNA020	F12	1441	100	1441	12620.6	26.0593	2641.49	2.83942	14.712	11.4504	8.67453
VDNA020F2	115908	collagen triple helix repeat containing 1	BC014245	sample	HORF11020F2	CTHRC1	VDNA020	F2	1023	98.5337	993	380.98	-0.68574	960.756	-0.446139	1.30916	0.503525	0
VDNA020F3	962	CD48 molecule	BC016182	sample	HORF11020F3	CD48	VDNA020	F3	907	100	904	309.261	-0.842454	1020.63	-0.329093	0.442478	0.553097	0.331858
VDNA020F4	51637	chromosome 14 open reading frame 166	BC001722	sample	HORF11020F4	C14orf166	VDNA020	F4	1100	100	1097	948.739	0.554884	1808.74	1.21153	1.82315	1.54968	0.729262
VDNA020F5	1155	tubulin folding cofactor B	BC052812,BC005969	sample	HORF11020F5	TBCB	VDNA020	F5	1736	100	1736	590.582	-0.227732	962.247	-0.443226	1.44009	0.576037	0.403226
VDNA020F6	5860	quinoid dihydropteridine reductase	BC000576	sample	HORF11020F6	QDPR	VDNA020	F6	372	100	371	172152	374.654	1752.4	1.10138	95.6873	81.9407	22.9111
VDNA020F7	7172	thiopurine S-methyltransferase	BC005339	sample	HORF11020F7	TPMT	VDNA020	F7	2467	100	2467	551.171	-0.313851	923.08	-0.51979	1.21605	0.608026	0.364816
VDNA020F8	93487	mitogen-activated protein kinase 1 interacting protein 1-like	BC015621	sample	HORF11020F8	MAPK1IP1L	VDNA020	F8	2220	99.955	2194	294.907	-0.87382	920.361	-0.525106	0.501367	0.273473	0.136737
VDNA020F9	4188	MyoD family inhibitor	BC007836	sample	HORF11020F9	MDFI	VDNA020	F9	1331	100	1331	816.101	0.265053	2151.14	1.88087	0.826446	0.976709	0.676183
VDNA020G1	5000	origin recognition complex, subunit 4	BC005388	sample	HORF11020G1	ORC4	VDNA020	G1	1167	100	1167	1290.65	1.30201	1850.93	1.294	1.28535	0.942588	0.856898
VDNA020G10	1534	cytochrome b-561	BC000021	sample	HORF11020G10	CYB561	VDNA020	G10	1270	100	1270	1696.5	2.18884	1594.58	0.792876	3.22835	1.81102	0.708661
VDNA020G11	3028	hydroxysteroid (17-beta) dehydrogenase 10	BC008708	sample	HORF11020G11	HSD17B10	VDNA020	G11	884	99.8869	880	831.458	0.29861	2065.46	1.71337	1.25	0.568182	0.113636
VDNA020G12	NA	NA	NA	no1ary	NA	Empty	VDNA020	G12	1986	1.91339	3	0	-1.51823	873	-0.617688	0	0	0
VDNA020G2	5684	proteasome (prosome, macropain) subunit, alpha type, 3	BC005265	sample	HORF11020G2	PSMA3	VDNA020	G2	1465	100	1465	1279.63	1.27791	697.722	-0.960327	1.63823	1.43345	0.819113
VDNA020G3	2963	general transcription factor IIF, polypeptide 2, 30kDa	BC001771	sample	HORF11020G3	GTF2F2	VDNA020	G3	1700	100	1700	1276.43	1.27092	1994.35	1.57436	1.29412	0.882353	0.588235
VDNA020G4	51147	inhibitor of growth family, member 4	BC007781	sample	HORF11020G4	ING4	VDNA020	G4	1493	100	1493	3119.86	5.29906	1445.18	0.500823	4.35365	3.48292	1.6075
VDNA020G5	7167	triosephosphate isomerase 1	BC015100,BC011611,BC009329,BC007812,BC007086	sample	HORF11020G5	TPI1	VDNA020	G5	1204	100	1204	390.483	-0.664975	738.757	-0.88011	0.830565	0.415282	0.249169
VDNA020G6	29781	non-SMC condensin II complex, subunit H2	BC000473	sample	HORF11020G6	NCAPH2	VDNA020	G6	1836	100	1836	942.125	0.540431	1005.19	-0.359269	2.06972	1.19826	0.544662
VDNA020G7	6668	Sp2 transcription factor	BC005914	sample	HORF11020G7	SP2	VDNA020	G7	1429	100	1429	474.906	-0.480499	1092.35	-0.18889	0.839748	0.69979	0.209937
VDNA020G8	83596	BCL2-like 12 (proline rich)	BC007724	sample	HORF11020G8	BCL2L12	VDNA020	G8	1566	100	1566	1009.56	0.687795	978.646	-0.411169	1.46871	0.893997	0.574713
VDNA020G9	51805	coenzyme Q3 homolog, methyltransferase (S. cerevisiae)	BC015634	sample	HORF11020G9	COQ3	VDNA020	G9	1176	100	1176	1317.83	1.36139	1348.9	0.312616	2.21088	1.27551	0.595238
VDNA020H1	56902	partner of NOB1 homolog (S. cerevisiae)	BC008304	sample	HORF11020H1	PNO1	VDNA020	H1	1622	100	1622	214.829	-1.0488	2394.03	2.35567	0.431566	0.308261	0.308261
VDNA020H10	10935	peroxiredoxin 3	BC008435	sample	HORF11020H10	PRDX3	VDNA020	H10	213	98.5915	206	1196.16	1.09553	2479.3	2.52235	6.31068	1.94175	0.485437
VDNA020H11	6835	surfeit 2	BC014411	sample	HORF11020H11	SURF2	VDNA020	H11	364	100	364	964.97	0.59035	1212.62	0.0462192	2.74725	1.37363	0.824176
VDNA020H12	NA	NA	NA	no1ary	NA	Empty	VDNA020	H12	2680	98.6194	2187	47.2629	-1.41495	337.672	-1.66416	0.228624	0.0457247	0
VDNA020H2	10653	serine peptidase inhibitor, Kunitz type, 2	BC001668	sample	HORF11020H2	SPINT2	VDNA020	H2	1236	100	1236	616.803	-0.170438	1467.57	0.544597	1.2945	0.728155	0.485437
VDNA020H3	5008	oncostatin M	BC011589	sample	HORF11020H3	OSM	VDNA020	H3	2683	79.8733	1611	313.164	-0.833926	4657.93	6.78121	0.620732	0.496586	0.124146
VDNA020H4	55092	transmembrane protein 51	BC000202	sample	HORF11020H4	TMEM51	VDNA020	H4	1591	100	1591	535.918	-0.347181	728.918	-0.899344	1.31992	0.565682	0.188561
VDNA020H5	3263	hemopexin	BC005395	sample	HORF11020H5	HPX	VDNA020	H5	1419	100	1419	561.733	-0.290772	1042.21	-0.28691	1.05708	0.704722	0.422833
VDNA020H6	10602	CDC42 effector protein (Rho GTPase binding) 3	BC019270	sample	HORF11020H6	CDC42EP3	VDNA020	H6	1666	100	1666	523.27	-0.374819	831.469	-0.698875	1.20048	0.720288	0.30012
VDNA020H7	1511	cathepsin G	BC014460	sample	HORF11020H7	CTSG	VDNA020	H7	2319	100	2306	560.488	-0.293492	772.283	-0.814573	1.25759	0.737207	0.130095
VDNA020H8	515	ATP synthase, H+ transporting, mitochondrial Fo complex, subunit B1	BC005366	sample	HORF11020H8	ATP5F1	VDNA020	H8	210	100	210	779.143	0.184295	2522.48	2.60676	4.28571	0.47619	0
VDNA020H9	515	ATP synthase, H+ transporting, mitochondrial Fo complex, subunit B1	BC005960	sample	HORF11020H9	ATP5F1	VDNA020	H9	251	100	248	692.355	-0.00534707	2743.78	3.03937	3.22581	0.806452	0.806452
VDNA021A1	2205	Fc fragment of IgE, high affinity I, receptor for; alpha polypeptide	BC005912	sample	HORF11021A1	FCER1A	VDNA021	A1	1932	100	1931	272.314	-0.582935	1278.43	0.253282	0.673226	0.414293	0.15536
VDNA021A10	354	kallikrein-related peptidase 3	BC005307	sample	HORF11021A10	KLK3	VDNA021	A10	1921	100	1921	261.75	-0.616457	1037.41	-0.304006	0.624675	0.260281	0.104112
VDNA021A11	5685	proteasome (prosome, macropain) subunit, alpha type, 4	BC047667,BC022445,BC005361	sample	HORF11021A11	PSMA4	VDNA021	A11	2182	87.9927	1754	472.968	0.0537412	756.728	-0.953001	0.570125	0.399088	0.342075
VDNA021A12	NA	NA	NA	vector	NA	NA	VDNA021	A12	506	100	506	1598.63	3.62547	1500.9	0.767685	2.56917	2.17391	0.395257
VDNA021A2	3115	major histocompatibility complex, class II, DP beta 1	BC015000	sample	HORF11021A2	HLA-DPB1	VDNA021	A2	1993	100	1993	358.355	-0.309926	1345.95	0.409391	1.50527	0.501756	0.100351
VDNA021A3	3115	major histocompatibility complex, class II, DP beta 1	BC007963	sample	HORF11021A3	HLA-DPB1	VDNA021	A3	2475	100	2475	437.05	-0.0602269	1223.24	0.125665	0.727273	0.686869	0.40404
VDNA021A4	28973	mitochondrial ribosomal protein S18B	BC005373	sample	HORF11021A4	MRPS18B	VDNA021	A4	1569	100	1569	129.155	-1.03718	1191.38	0.0520017	0.191205	0.12747	0.0637349
VDNA021A5	9125	RCD1 required for cell differentiation1 homolog (S. pombe)	BC007102	sample	HORF11021A5	RQCD1	VDNA021	A5	2251	99.4225	2213	635.793	0.570385	1689.85	1.20456	0.813376	0.451875	0.316313
VDNA021A6	3487	insulin-like growth factor binding protein 4	BC016041	sample	HORF11021A6	IGFBP4	VDNA021	A6	1152	100	1152	813.109	1.13301	1256.55	0.202691	2.51736	0.868056	0.694444
VDNA021A7	158471	prune homolog 2 (Drosophila)	BC019095	sample	HORF11021A7	PRUNE2	VDNA021	A7	2842	100	2842	154.072	-0.95812	1413.6	0.565814	0.562984	0.211119	0.105559
VDNA021A8	25805	BMP and activin membrane-bound inhibitor homolog (Xenopus laevis)	BC019252	sample	HORF11021A8	BAMBI	VDNA021	A8	1679	100	1679	1167.03	2.25602	1424.28	0.590508	1.3103	0.655152	0.357356
VDNA021A9	8939	far upstream element (FUSE) binding protein 3	BC007874	sample	HORF11021A9	FUBP3	VDNA021	A9	1213	99.5054	1197	2519.49	6.54738	2225.67	2.44349	2.25564	1.67084	1.00251
VDNA021B1	10954	protein disulfide isomerase family A, member 5	BC001625	sample	HORF11021B1	PDIA5	VDNA021	B1	1004	100	1004	793.693	1.07141	1538.2	0.853914	0.996016	0.896414	0.298805
VDNA021B10	2747	glutamate dehydrogenase 2	BC005111	sample	HORF11021B10	GLUD2	VDNA021	B10	2790	40.5018	923	361.479	-0.300015	1344.3	0.405586	1.19177	0.650054	0.325027
VDNA021B11	3123	major histocompatibility complex, class II, DR beta 1	BC007920	sample	HORF11021B11	HLA-DRB1	VDNA021	B11	2928	100	2928	159.855	-0.93977	1172.3	0.00788471	0.512295	0.273224	0.102459
VDNA021B12	NA	NA	NA	vector	NA	NA	VDNA021	B12	752	100	752	465.322	0.0294795	1493.91	0.751514	0.930851	0.664894	0.531915
VDNA021B2	10772	serine/arginine-rich splicing factor 10	BC005039	sample	HORF11021B2	SRSF10	VDNA021	B2	1906	97.8489	1781	293.506	-0.515692	1461.53	0.676645	0.842223	0.449186	0.112296
VDNA021B3	3816	kallikrein 1	BC005313	sample	HORF11021B3	KLK1	VDNA021	B3	2508	100	2508	669.333	0.676809	782.583	-0.89322	1.07656	0.757576	0.358852
VDNA021B4	3001	granzyme A (granzyme 1, cytotoxic T-lymphocyte-associated serine esterase 3)	BC015739	sample	HORF11021B4	GZMA	VDNA021	B4	1362	100	1362	943.341	1.54624	1346.28	0.41016	1.54185	0.660793	0.660793
VDNA021B5	1504	chymotrypsinogen B1	BC005385	sample	HORF11021B5	CTRB1	VDNA021	B5	2143	100	2143	310.741	-0.461007	1250.52	0.188751	1.07326	0.373308	0.186654
VDNA021B6	5682	proteasome (prosome, macropain) subunit, alpha type, 1	BC005932	sample	HORF11021B6	PSMA1	VDNA021	B6	1489	100	1489	367.17	-0.281957	1704.06	1.23743	0.604433	0.335796	0.134318
VDNA021B7	10781	zinc finger protein 266	BC017407	sample	HORF11021B7	ZNF266	VDNA021	B7	2887	88.9505	2225	247.889	-0.660437	1165.48	-0.00788471	0.539326	0.269663	0.134831
VDNA021B8	51778	myozenin 2	BC020932,BC005195	sample	HORF11021B8	MYOZ2	VDNA021	B8	1883	100	1883	623.784	0.532281	1237.31	0.158201	1.11524	0.902815	0.637281
VDNA021B9	4722	NADH dehydrogenase (ubiquinone) Fe-S protein 3, 30kDa (NADH-coenzyme Q reductase)	BC000617	sample	HORF11021B9	NDUFS3	VDNA021	B9	2743	100	2743	4461.82	12.7104	850.168	-0.736949	8.64017	5.6872	1.64054
VDNA021C1	335	apolipoprotein A-I	BC005380	sample	HORF11021C1	APOA1	VDNA021	C1	1872	100	1872	147.814	-0.977977	816.913	-0.813841	0.267094	0.160256	0
VDNA021C10	6430	serine/arginine-rich splicing factor 5	BC018823	sample	HORF11021C10	SRSF5	VDNA021	C10	2970	52.4916	1302	148.781	-0.974907	1023.72	-0.335658	0.614439	0.0768049	0
VDNA021C11	3112	major histocompatibility complex, class II, DO beta	BC006097	sample	HORF11021C11	HLA-DOB	VDNA021	C11	3435	69.4614	1536	666.411	0.667537	502.879	-1.53995	1.36719	0.78125	0.195312
VDNA021C12	NA	NA	NA	vector	NA	NA	VDNA021	C12	1023	100	1023	1216.28	2.41228	3177.42	4.64413	1.36852	1.46628	0.879765
VDNA021C2	26207	phosphatidylinositol transfer protein, cytoplasmic 1	BC007905	sample	HORF11021C2	PITPNC1	VDNA021	C2	2862	100	2862	280.1	-0.558231	1312.05	0.331028	0.524109	0.419287	0.209644
VDNA021C3	1134	cholinergic receptor, nicotinic, alpha 1 (muscle)	BC006314	sample	HORF11021C3	CHRNA1	VDNA021	C3	497	100	497	267.137	-0.599363	1413.57	0.565746	0.201207	0	0
VDNA021C4	63036	chymotrypsin-like elastase family, member 2A	BC007031	sample	HORF11021C4	CELA2A	VDNA021	C4	3482	100	3482	383.217	-0.231039	764.539	-0.93494	0.861574	0.488225	0.287191
VDNA021C5	10136	chymotrypsin-like elastase family, member 3A	BC015103,BC007028	sample	HORF11021C5	CELA3A	VDNA021	C5	4262	100	4260	225.22	-0.732365	707.65	-1.06648	0.422535	0.140845	0.0704225
VDNA021C6	23436	chymotrypsin-like elastase family, member 3B	BC005216	sample	HORF11021C6	CELA3B	VDNA021	C6	3028	85.568	2223	288.866	-0.530417	865.887	-0.700603	0.269906	0.224921	0.179937
VDNA021C7	10549	peroxiredoxin 4	BC016770,BC007107,BC003609	sample	HORF11021C7	PRDX4	VDNA021	C7	3990	96.6416	3605	704.845	0.78949	842.42	-0.754863	0.915395	0.554785	0.305132
VDNA021C8	25864	abhydrolase domain containing 14A	BC002571	sample	HORF11021C8	ABHD14A	VDNA021	C8	4648	94.1265	4054	460.007	0.0126153	882.4	-0.662422	0.419339	0.345338	0.123335
VDNA021C9	3386	intercellular adhesion molecule 4 (Landsteiner-Wiener blood group)	BC000046	sample	HORF11021C9	ICAM4	VDNA021	C9	3005	100	3005	569.938	0.361428	1259	0.208362	0.63228	0.565724	0.299501
VDNA021D1	3384	intercellular adhesion molecule 2	BC003097	sample	HORF11021D1	ICAM2	VDNA021	D1	2096	100	2096	480.761	0.0784696	1061.51	-0.248285	0.524809	0.333969	0.14313
VDNA021D10	51564	histone deacetylase 7	BC006453	sample	HORF11021D10	HDAC7	VDNA021	D10	1603	99.5633	1565	7311.44	21.7523	1769.16	1.38794	9.84026	9.13738	6.13419
VDNA021D11	3638	insulin induced gene 1	BC001880	sample	HORF11021D11	INSIG1	VDNA021	D11	3843	99.6357	3503	134.893	-1.01897	662.862	-1.17004	0.428204	0.199829	0.028547
VDNA021D12	NA	NA	NA	vector	NA	NA	VDNA021	D12	730	100	730	1301.66	2.6832	1566.23	0.918725	1.78082	0.958904	0.410959
VDNA021D2	23552	cyclin-dependent kinase 20	BC002655	sample	HORF11021D2	CDK20	VDNA021	D2	1957	100	1954	1173.75	2.27733	1032.7	-0.314908	1.94473	1.17707	0.767656
VDNA021D3	5432	polymerase (RNA) II (DNA directed) polypeptide C, 33kDa	BC028157,BC000409	sample	HORF11021D3	POLR2C	VDNA021	D3	3598	87.9099	2763	612.586	0.496749	1352.03	0.423457	0.651466	0.253348	0.180963
VDNA021D4	58495	ovo-like 2 (Drosophila)	BC006148	sample	HORF11021D4	OVOL2	VDNA021	D4	1937	100	1937	673.811	0.691018	1372.07	0.469787	0.671141	0.671141	0.41301
VDNA021D5	84307	zinc finger protein 397	BC006172	sample	HORF11021D5	ZNF397	VDNA021	D5	2030	100	2030	488.728	0.103748	1056.83	-0.259099	0.8867	0.591133	0.246305
VDNA021D6	11212	proline synthetase co-transcribed homolog (bacterial)	BC012334	sample	HORF11021D6	PROSC	VDNA021	D6	666	98.6486	651	452.055	-0.0126153	1665.68	1.14868	0.768049	0.768049	0.15361
VDNA021D7	10590	secretagogin, EF-hand calcium binding protein	BC000336	sample	HORF11021D7	SCGN	VDNA021	D7	2765	100	2765	293.97	-0.514221	792.917	-0.869325	0.650995	0.289331	0.180832
VDNA021D8	6503	Src-like-adaptor	BC007042	sample	HORF11021D8	SLA	VDNA021	D8	1986	100	1986	703.97	0.786712	1828.01	1.52403	1.61128	1.20846	0.453172
VDNA021D9	1353	COX11 cytochrome c oxidase assembly homolog (yeast)	BC005895	sample	HORF11021D9	COX11	VDNA021	D9	3081	100	3081	342.63	-0.359822	761.719	-0.941462	0.64914	0.097371	0.064914
VDNA021E1	10695	canopy 3 homolog (zebrafish)	BC008898,BC004423	sample	HORF11021E1	CNPY3	VDNA021	E1	3040	99.8684	3009	530.491	0.236263	1640.83	1.09122	0.631439	0.432037	0.332336
VDNA021E10	10481	homeobox B13	BC007092	sample	HORF11021E10	HOXB13	VDNA021	E10	3709	16.797	73	84.8219	-1.17785	91.1096	-2.49205	0	0	0
VDNA021E11	7170	tropomyosin 3	BC008425,BC008407	sample	HORF11021E11	TPM3	VDNA021	E11	1391	100	1391	584.491	0.407605	667.284	-1.15981	1.22214	1.22214	0.287563
VDNA021E12	NA	NA	NA	SLUG	NA	NA	VDNA021	E12	1501	100	1492	17293.7	53.4262	2704.47	3.55057	19.1019	13.874	8.44504
VDNA021E2	10555	1-acylglycerol-3-phosphate O-acyltransferase 2 (lysophosphatidic acid acyltransferase, beta)	BC019292	sample	HORF11021E2	AGPAT2	VDNA021	E2	2198	99.7725	2172	1114	2.08773	842.385	-0.754945	0.828729	0.552486	0.276243
VDNA021E3	3364	HUS1 checkpoint homolog (S. pombe)	BC007013	sample	HORF11021E3	HUS1	VDNA021	E3	1874	99.6798	1844	947.669	1.55997	958.687	-0.48603	1.40998	1.0846	0.704989
VDNA021E4	84264	hydroxyacylglutathione hydrolase-like	BC004353	sample	HORF11021E4	HAGHL	VDNA021	E4	4756	59.4828	1806	79.7298	-1.19401	980.891	-0.434689	0.221484	0.055371	0.055371
VDNA021E5	2098	esterase D	BC001169	sample	HORF11021E5	ESD	VDNA021	E5	1096	95.2555	1018	174.407	-0.893597	1149.47	-0.0448998	0.687623	0.196464	0
VDNA021E6	79366	high-mobility group nucleosome binding domain 5	BC005342	sample	HORF11021E6	HMGN5	VDNA021	E6	1559	100	1559	1242.55	2.49562	1459.67	0.672337	1.92431	1.21873	0.577293
VDNA021E7	10554	1-acylglycerol-3-phosphate O-acyltransferase 1 (lysophosphatidic acid acyltransferase, alpha)	BC004310,BC002402	sample	HORF11021E7	AGPAT1	VDNA021	E7	3067	100	3067	278.593	-0.563011	747.404	-0.97456	0.978155	0.293446	0.163026
VDNA021E8	7416	voltage-dependent anion channel 1	BC008482	sample	HORF11021E8	VDAC1	VDNA021	E8	2512	99.164	2354	2655.99	6.98048	1305.51	0.315886	3.44095	3.35599	1.91164
VDNA021E9	51184	GPN-loop GTPase 3	BC008416	sample	HORF11021E9	GPN3	VDNA021	E9	2626	100	2626	390.854	-0.206807	911.232	-0.595757	0.571211	0.49505	0.342727
VDNA021F1	4580	metaxin 1	BC001906	sample	HORF11021F1	MTX1	VDNA021	F1	2009	100	2009	425.755	-0.096066	758.897	-0.947986	0.49776	0.24888	0.149328
VDNA021F10	83787	armadillo repeat containing 10	BC003586	sample	HORF11021F10	ARMC10	VDNA021	F10	1793	100	1793	629.267	0.54968	3202.6	4.70235	1.0039	0.44618	0.167317
VDNA021F11	9783	regulating synaptic membrane exocytosis 3	BC003103	sample	HORF11021F11	RIMS3	VDNA021	F11	2368	100	2368	447.462	-0.0271885	1399.01	0.532089	0.844595	0.337838	0.211149
VDNA021F12	NA	NA	NA	SLUG	NA	NA	VDNA021	F12	1253	100	1253	14334.3	44.0358	3202.17	4.70136	15.004	10.1357	7.10295
VDNA021F2	54952	tRNA selenocysteine 1 associated protein 1	BC000680	sample	HORF11021F2	TRNAU1AP	VDNA021	F2	1168	34.3322	340	139.771	-1.0035	670.097	-1.15331	0.882353	0	0
VDNA021F3	9352	thioredoxin-like 1	BC001156	sample	HORF11021F3	TXNL1	VDNA021	F3	124	96.7742	99	2446.26	6.31502	8669.34	17.3426	12.1212	2.0202	0
VDNA021F4	6723	spermidine synthase	BC033106,BC000309	sample	HORF11021F4	SRM	VDNA021	F4	1155	100	1155	1122.98	2.11622	1220.37	0.119024	1.55844	1.03896	0.692641
VDNA021F5	4241	antigen p97 (melanoma associated) identified by monoclonal antibodies 133.2 and 96.5	BC007550,BC002623,BC001875	sample	HORF11021F5	MFI2	VDNA021	F5	2909	100	2905	169.855	-0.90804	1178.24	0.0216281	0.481928	0.309811	0.240964
VDNA021F6	481	ATPase, Na+/K+ transporting, beta 1 polypeptide	BC000006	sample	HORF11021F6	ATP1B1	VDNA021	F6	2379	74.9895	1591	882.165	1.35213	925.818	-0.562031	1.13136	1.19422	0.439975
VDNA021F7	55192	DnaJ (Hsp40) homolog, subfamily C, member 17	BC000048	sample	HORF11021F7	DNAJC17	VDNA021	F7	3131	62.6956	1650	702.468	0.781948	1625.26	1.05522	0.666667	0.545455	0.242424
VDNA021F8	8576	serine/threonine kinase 16	BC002618	sample	HORF11021F8	STK16	VDNA021	F8	2654	99.2464	2498	300.755	-0.492691	1100.44	-0.158263	0.360288	0.240192	0.160128
VDNA021F9	8704	UDP-Gal:betaGlcNAc beta 1,4- galactosyltransferase, polypeptide 2	BC002431	sample	HORF11021F9	B4GALT2	VDNA021	F9	1137	99.5602	1109	1075.98	1.96711	1391.29	0.514241	1.8936	1.17223	0.901713
VDNA021G1	11316	coatomer protein complex, subunit epsilon	BC017285,BC007250,BC003155	sample	HORF11021G1	COPE	VDNA021	G1	2352	100	2323	361.171	-0.300991	1248.63	0.184384	1.33448	0.559621	0.301334
VDNA021G10	51063	calcium homeostasis modulator 2	BC000039	sample	HORF11021G10	CALHM2	VDNA021	G10	1514	99.9339	1506	226.932	-0.726933	1004.52	-0.380052	1.12882	0.265604	0.0664011
VDNA021G11	55702	coiled-coil domain containing 94	BC019096,BC000561	sample	HORF11021G11	CCDC94	VDNA021	G11	3159	78.5692	2186	301.847	-0.489227	433.604	-1.70013	0.686185	0.228728	0.137237
VDNA021G12	NA	NA	NA	no1ary	NA	Empty	VDNA021	G12	2074	4.62874	4	2955.75	7.93163	19347.5	42.0327	0	0	0
VDNA021G2	9518	growth differentiation factor 15	BC008962,BC000529	sample	HORF11021G2	GDF15	VDNA021	G2	1244	100	1244	774.233	1.00966	1399.64	0.533545	1.1254	0.643087	0.321543
VDNA021G3	5515	protein phosphatase 2, catalytic subunit, alpha isozyme	BC031696,BC002657	sample	HORF11021G3	PPP2CA	VDNA021	G3	1121	99.9108	1103	2263.14	5.73396	843.952	-0.751322	2.08522	1.72257	1.1786
VDNA021G4	65992	DDRGK domain containing 1	BC011851,BC000643	sample	HORF11021G4	DDRGK1	VDNA021	G4	1217	98.0279	1140	930.733	1.50623	4197.22	7.00212	1.92982	1.40351	0.964912
[truncated: 17,573 more rows]

## Sheet: Legend
VDNA_ID
ENTREZ_geneID
gene_name
ACCESSIONS
well.type
ORF_ID
symbol
plate
well
total.cells	total cells analysed
perGFPpos	percent GFP positive cells
GFP.cells	number of GFP positive cells
AbTotInt	anti-VIM antibody total well fluorescence
AbScore	anti-VIM robust (plate median based) Z-score
RpTotInt	VIM promoter reporter total fluorescence
RpScore	VIM promoter reporter robust
perAbAveInt	percent VIM positive cells (average intensity threshold, cell area independent)
perAbTotInt	percent VIM positive cells (total intensity threshold, cell area dependent)
perAbArea	percent VIM positive cells (cytoplasm area threshold)
