# Supplementary material for: Genome-wide gain-of-function screen for genes that induce epithelial-to-mesenchymal transition in breast cancer
Source: Oncotarget. 2016 Aug 16;7(38):61000–20. doi: 10.18632/oncotarget.11314 (PMC5308632; doi:10.18632/oncotarget.11314)
Supplement: Supplementary file 3 [file oncotarget-07-61000-s003.xlsx]

## Sheet: EMTHprelimS2
Barcode_Well	symbol.verified	ViralDNA_ID	ORF_ID	total_cells	GFP_cells	percent.GFP+	percent.VIM+_GFP	meanVIM_GFP	ratioG1.SG2M
EMTH1.1_A10	TRABD	VDNA055C6	HORF11055C6	249	3	1.20482	0	6233.33	0
EMTH1.2_A10	TRABD	VDNA055C6	HORF11055C6	564	0	0	0	0	0
EMTH1.3_A10	TRABD	VDNA055C6	HORF11055C6	904	8	0.884956	0	3196.75	0.4
EMTH1.1_A11	NCK1	VDNA059A8	HORF11059A8	353	96	27.1955	0	2297.32	0.451613
EMTH1.2_A11	NCK1	VDNA059A8	HORF11059A8	465	308	66.2366	0	210.244	0.923077
EMTH1.3_A11	NCK1	VDNA059A8	HORF11059A8	408	317	77.6961	3.15457	7346.43	1.01515
EMTH1.1_A2	OTX2	VDNA002C1	HORF11002C1	27	0	0	0	0	0
EMTH1.2_A2	OTX2	VDNA002C1	HORF11002C1	311	244	78.4566	0.819672	677.836	0.619403
EMTH1.3_A2	OTX2	VDNA002C1	HORF11002C1	225	125	55.5556	14.4	21821.2	0.610169
EMTH1.1_A3	HLA-DMB	VDNA006A3	HORF11006A3	94	3	3.19149	0	2929.67	0
EMTH1.2_A3	HLA-DMB	VDNA006A3	HORF11006A3	550	0	0	0	0	0
EMTH1.3_A3	HLA-DMB	VDNA006A3	HORF11006A3	730	2	0.273973	0	0	0
EMTH1.1_A4	PAX6	VDNA191F10	HORF11010F12	98	6	6.12245	0	1239.67	0
EMTH1.2_A4	PAX6	VDNA191F10	HORF11010F12	223	128	57.3991	30.4688	39344.1	0.315068
EMTH1.3_A4	PAX6	VDNA191F10	HORF11010F12	150	79	52.6667	44.3038	211944	0.235294
EMTH1.1_A5	RPL23AP7	VDNA016H2	HORF11016H2	210	0	0	0	0	0
EMTH1.2_A5	RPL23AP7	VDNA016H2	HORF11016H2	811	0	0	0	0	0
EMTH1.3_A5	RPL23AP7	VDNA016H2	HORF11016H2	942	2	0.212314	0	0	0
EMTH1.1_A6	SNAI2	SLUG	SLUG	204	50	24.5098	34	102365	0.125
EMTH1.2_A6	SNAI2	SLUG	SLUG	390	248	63.5897	8.87097	18185.1	0.394161
EMTH1.3_A6	SNAI2	SLUG	SLUG	691	423	61.2156	17.4941	42035.4	0.660465
EMTH1.1_A7	RSL24D1	VDNA027H3	HORF11027H3	121	29	23.9669	0	1577.86	0.210526
EMTH1.2_A7	RSL24D1	VDNA027H3	HORF11027H3	281	194	69.0391	0.515464	1030.85	0.67033
EMTH1.3_A7	RSL24D1	VDNA027H3	HORF11027H3	306	242	79.085	1.23967	2924.01	0.648
EMTH1.1_A8	RCOR3	VDNA036G4	HORF11036G4	190	55	28.9474	20	34476.6	0.470588
EMTH1.2_A8	RCOR3	VDNA036G4	HORF11036G4	379	271	71.504	5.53506	7521.62	0.6875
EMTH1.3_A8	RCOR3	VDNA036G4	HORF11036G4	500	298	59.6	20.8054	37441	1.30435
EMTH1.1_A9	NA.VDNA195H1	VDNA195H1	HORF11045H12	333	0	0	0	0	0
EMTH1.2_A9	NA.VDNA195H1	VDNA195H1	HORF11045H12	517	0	0	0	0	0
EMTH1.3_A9	NA.VDNA195H1	VDNA195H1	HORF11045H12	773	2	0.258732	0	248	0
EMTH1.1_B10	NELFE	VDNA055F7	HORF11055F7	470	96	20.4255	1.04167	2773.22	0.693878
EMTH1.2_B10	NELFE	VDNA055F7	HORF11055F7	1038	474	45.6647	0.21097	247.156	0.675889
EMTH1.3_B10	NELFE	VDNA055F7	HORF11055F7	942	679	72.0807	0.441826	1053.35	1.01634
EMTH1.1_B11	PELO	VDNA059F4	HORF11059F4	460	82	17.8261	0	1044.73	0.490196
EMTH1.2_B11	PELO	VDNA059F4	HORF11059F4	1347	346	25.6867	0	119.578	0.808642
EMTH1.3_B11	PELO	VDNA059F4	HORF11059F4	1162	554	47.6764	0.361011	1285.15	0.708904
EMTH1.1_B2	NKX2-5	VDNA002F1	HORF11002F1	78	1	1.28205	0	0	0
EMTH1.2_B2	NKX2-5	VDNA002F1	HORF11002F1	944	126	13.3475	1.5873	1858.56	0.983051
EMTH1.3_B2	NKX2-5	VDNA002F1	HORF11002F1	615	276	44.878	9.42029	14389.4	1.12821
EMTH1.1_B3	PSMB4.cloneA	VDNA006A6	HORF11006A6	43	1	2.32558	0	0	0
EMTH1.2_B3	PSMB4.cloneA	VDNA006A6	HORF11006A6	760	489	64.3421	2.45399	11544	0.954955
EMTH1.3_B3	PSMB4.cloneA	VDNA006A6	HORF11006A6	628	574	91.4013	5.57491	30485.4	0.907063
EMTH1.1_B4	F2R	VDNA010H2	HORF11010H2	50	1	2	0	0	0
EMTH1.2_B4	F2R	VDNA010H2	HORF11010H2	776	173	22.2938	0.578035	720.613	0.5
EMTH1.3_B4	F2R	VDNA010H2	HORF11010H2	755	261	34.5695	1.14943	1326.5	0.753623
EMTH1.1_B5	C9orf11	VDNA017B6	HORF11017B6	125	0	0	0	0	0
EMTH1.2_B5	C9orf11	VDNA017B6	HORF11017B6	909	0	0	0	0	0
EMTH1.3_B5	C9orf11	VDNA017B6	HORF11017B6	1840	1	0.0543478	0	537	0
EMTH1.1_B6	SNAI2	SLUG	SLUG	169	31	18.3432	45.1613	329886	0.666667
EMTH1.2_B6	SNAI2	SLUG	SLUG	845	548	64.8521	10.0365	16220	0.538983
EMTH1.3_B6	SNAI2	SLUG	SLUG	906	719	79.3598	21.4186	55319.2	0.625
EMTH1.1_B7	MT1M	VDNA031A5	HORF11031A5	112	39	34.8214	0	1549.95	0.416667
EMTH1.2_B7	MT1M	VDNA031A5	HORF11031A5	332	172	51.8072	0	397.041	0.604396
EMTH1.3_B7	MT1M	VDNA031A5	HORF11031A5	399	368	92.2306	0	1848.51	1.00625
EMTH1.1_B8	FKBP4	VDNA037C6	HORF11037C6	247	0	0	0	0	0
EMTH1.2_B8	FKBP4	VDNA037C6	HORF11037C6	908	4	0.440529	0	1501.75	0.5
EMTH1.3_B8	FKBP4	VDNA037C6	HORF11037C6	1248	7	0.560897	0	218.286	1
EMTH1.1_B9	CLDN1	VDNA045H5	HORF11045H5	321	12	3.73832	0	5439.08	1.33333
EMTH1.2_B9	CLDN1	VDNA045H5	HORF11045H5	1962	30	1.52905	0	254.067	1.23077
EMTH1.3_B9	CLDN1	VDNA045H5	HORF11045H5	1053	91	8.64198	1.0989	1711.77	0.708333
EMTH1.1_C10	ZFP36L1	VDNA056A9	HORF11056A9	415	124	29.8795	4.03226	4676.81	0.619718
EMTH1.2_C10	ZFP36L1	VDNA056A9	HORF11056A9	1848	647	35.0108	0.618238	967.906	0.863636
EMTH1.3_C10	ZFP36L1	VDNA056A9	HORF11056A9	1455	975	67.0103	4.30769	6095.45	1.11944
EMTH1.1_C11	ACAD11	VDNA196H4	HORF11059H12	496	329	66.3306	0.911854	2199.12	0.772727
EMTH1.2_C11	ACAD11	VDNA196H4	HORF11059H12	730	640	87.6712	0.46875	1604.13	0.870432
EMTH1.3_C11	ACAD11	VDNA196H4	HORF11059H12	1234	1181	95.705	1.27011	1780.63	0.989011
EMTH1.1_C2	CACYBP	VDNA191E4	HORF11004E12	3	1	33.3333	0	566	0
EMTH1.2_C2	CACYBP	VDNA191E4	HORF11004E12	139	118	84.8921	0	474.424	0.42623
EMTH1.3_C2	CACYBP	VDNA191E4	HORF11004E12	168	134	79.7619	1.49254	2237.03	0.741935
EMTH1.1_C3	PSMB4.cloneB	VDNA006A7	HORF11006A7	7	0	0	0	0	0
EMTH1.2_C3	PSMB4.cloneB	VDNA006A7	HORF11006A7	1107	473	42.7281	3.38266	4040.81	0.883621
EMTH1.3_C3	PSMB4.cloneB	VDNA006A7	HORF11006A7	1302	807	61.9816	7.68278	27641.7	0.9375
EMTH1.1_C4	INHBA	VDNA010H4	HORF11010H4	8	3	37.5	0	3172.67	0.5
EMTH1.2_C4	INHBA	VDNA010H4	HORF11010H4	694	536	77.2334	0.186567	164.625	0.706294
EMTH1.3_C4	INHBA	VDNA010H4	HORF11010H4	1201	939	78.1848	0.85197	4151.67	0.990783
EMTH1.1_C5	FHL3	VDNA018E3	HORF11018E3	49	0	0	0	0	0
EMTH1.2_C5	FHL3	VDNA018E3	HORF11018E3	2015	0	0	0	0	0
EMTH1.3_C5	FHL3	VDNA018E3	HORF11018E3	1482	2	0.134953	0	247.5	0
EMTH1.1_C6	SNAI2	SLUG	SLUG	79	49	62.0253	26.5306	50503.3	0.230769
EMTH1.2_C6	SNAI2	SLUG	SLUG	643	472	73.4059	9.74576	17573.9	0.432331
EMTH1.3_C6	SNAI2	SLUG	SLUG	923	758	82.1235	17.0185	39618.2	0.629921
EMTH1.1_C7	GSG1	VDNA031C8	HORF11031C8	119	27	22.6891	0	1111.22	0.588235
EMTH1.2_C7	GSG1	VDNA031C8	HORF11031C8	1016	475	46.752	0	158.453	0.936937
EMTH1.3_C7	GSG1	VDNA031C8	HORF11031C8	1002	697	69.5609	0.71736	826.172	1.04792
EMTH1.1_C8	BANP	VDNA037E4	HORF11037E4	203	22	10.8374	0	270.364	0.333333
EMTH1.2_C8	BANP	VDNA037E4	HORF11037E4	871	350	40.1837	0.285714	172.423	0.597938
EMTH1.3_C8	BANP	VDNA037E4	HORF11037E4	496	291	58.6694	0	1418.43	0.389189
EMTH1.1_C9	AREG	VDNA048A6	HORF11048A6	92	62	67.3913	3.22581	8414.74	1.18182
EMTH1.2_C9	AREG	VDNA048A6	HORF11048A6	179	111	62.0112	1.8018	1148.86	0.977273
EMTH1.3_C9	AREG	VDNA048A6	HORF11048A6	186	85	45.6989	10.5882	14076.9	0.75
EMTH1.1_D10	TOB1	VDNA056F3	HORF11056F3	301	122	40.5316	1.63934	5343.4	1.47727
EMTH1.2_D10	TOB1	VDNA056F3	HORF11056F3	460	258	56.087	1.16279	2217.63	1.22222
EMTH1.3_D10	TOB1	VDNA056F3	HORF11056F3	411	298	72.5061	6.71141	11562.6	0.9375
EMTH1.1_D11	EFCAB4B	VDNA060C1	HORF11060C1	382	335	87.6963	1.79104	12097.4	0.634921
EMTH1.2_D11	EFCAB4B	VDNA060C1	HORF11060C1	1640	1143	69.6951	0	75.1015	0.706522
EMTH1.3_D11	EFCAB4B	VDNA060C1	HORF11060C1	1121	1067	95.1829	0.656045	1459.62	1.09534
EMTH1.1_D2	YWHAG	VDNA005E3	HORF11005E3	29	1	3.44828	0	0	0
EMTH1.2_D2	YWHAG	VDNA005E3	HORF11005E3	113	95	84.0708	2.10526	5326.8	0.744681
EMTH1.3_D2	YWHAG	VDNA005E3	HORF11005E3	116	88	75.8621	4.54545	10156.4	1.18182
EMTH1.1_D3	SNAI1	VDNA006A8	HORF11006A8	72	1	1.38889	0	119	0
EMTH1.2_D3	SNAI1	VDNA006A8	HORF11006A8	635	568	89.4488	23.0634	33578.1	0.633987
EMTH1.3_D3	SNAI1	VDNA006A8	HORF11006A8	531	509	95.8569	41.2574	165671	0.644128
EMTH1.1_D4	VIM	VDNA012B9	HORF11012B9	50	17	34	5.88235	15007.6	0.230769
EMTH1.2_D4	VIM	VDNA012B9	HORF11012B9	1221	1098	89.9263	1.36612	3678.35	1.02209
EMTH1.3_D4	VIM	VDNA012B9	HORF11012B9	805	775	96.2733	36.3871	38203.2	0.955056
EMTH1.1_D5	QDPR	VDNA020F6	HORF11020F6	90	0	0	0	0	0
EMTH1.2_D5	QDPR	VDNA020F6	HORF11020F6	1710	0	0	0	0	0
EMTH1.3_D5	QDPR	VDNA020F6	HORF11020F6	1695	0	0	0	0	0
EMTH1.1_D6	SNAI2	SLUG	SLUG	132	87	65.9091	27.5862	78641	0.240741
EMTH1.2_D6	SNAI2	SLUG	SLUG	1142	814	71.2785	9.95086	17979.9	0.44877
EMTH1.3_D6	SNAI2	SLUG	SLUG	675	602	89.1852	27.0764	65535.2	0.536657
EMTH1.1_D7	FCGR2A	VDNA032B3	HORF11032B3	112	84	75	1.19048	2623.99	0.6
EMTH1.2_D7	FCGR2A	VDNA032B3	HORF11032B3	969	681	70.2786	0.146843	216.182	0.813056
EMTH1.3_D7	FCGR2A	VDNA032B3	HORF11032B3	618	571	92.3948	1.75131	3351.73	0.886792
EMTH1.1_D8	VDNA194G4	VDNA194G4	HORF11037G12	306	0	0	0	0	0
EMTH1.2_D8	VDNA194G4	VDNA194G4	HORF11037G12	1749	3	0.171527	0	0	0
EMTH1.3_D8	VDNA194G4	VDNA194G4	HORF11037G12	1982	18	0.908174	0	171.333	1.42857
EMTH1.1_D9	YWHAE	VDNA048C7	HORF11048C7	389	210	53.9846	6.19048	14200.4	0.726415
EMTH1.2_D9	YWHAE	VDNA048C7	HORF11048C7	915	545	59.5628	4.0367	5102.94	0.760714
EMTH1.3_D9	YWHAE	VDNA048C7	HORF11048C7	479	369	77.0355	9.7561	23504.8	0.781609
EMTH1.1_E10	LPAR2	VDNA057B3	HORF11057B3	467	54	11.5632	9.25926	27990.5	1.21739
EMTH1.2_E10	LPAR2	VDNA057B3	HORF11057B3	1490	158	10.604	0	132.816	0.971831
EMTH1.3_E10	LPAR2	VDNA057B3	HORF11057B3	843	216	25.6228	1.85185	4118.11	0.809524
EMTH1.1_E11	FAM81B	VDNA061D9	HORF11061D9	408	375	91.9118	3.46667	4971.98	0.487923
EMTH1.2_E11	FAM81B	VDNA061D9	HORF11061D9	452	430	95.1327	3.25581	4928.42	0.59893
EMTH1.3_E11	FAM81B	VDNA061D9	HORF11061D9	265	259	97.7358	16.2162	27144.4	0.449541
EMTH1.1_E12	SNAI2	SLUG	SLUG	254	171	67.3228	32.1637	84160.2	0.333333
EMTH1.2_E12	SNAI2	SLUG	SLUG	452	346	76.5487	10.9827	16074.8	0.524324
EMTH1.3_E12	SNAI2	SLUG	SLUG	1204	799	66.3621	1.87735	2793.5	0.846429
EMTH1.1_E2	ANGEL2	VDNA006A1	HORF11006A1	16	0	0	0	0	0
EMTH1.2_E2	ANGEL2	VDNA006A1	HORF11006A1	723	0	0	0	0	0
EMTH1.3_E2	ANGEL2	VDNA006A1	HORF11006A1	795	2	0.251572	0	6746.5	0
EMTH1.1_E3	MYOZ2	VDNA006A9	HORF11006A9	17	3	17.6471	33.3333	133446	0
EMTH1.2_E3	MYOZ2	VDNA006A9	HORF11006A9	1093	767	70.1738	11.734	21099.9	0.882667
EMTH1.3_E3	MYOZ2	VDNA006A9	HORF11006A9	445	396	88.9888	24.2424	109454	0.574468
EMTH1.1_E4	C20orf54	VDNA012C10	HORF11012C10	32	2	6.25	0	514	1
EMTH1.2_E4	C20orf54	VDNA012C10	HORF11012C10	843	46	5.4567	0	955	1.75
EMTH1.3_E4	C20orf54	VDNA012C10	HORF11012C10	1170	156	13.3333	0	190.91	1.66071
EMTH1.1_E5	HDAC7	VDNA021D10	HORF11021D10	128	4	3.125	0	46	0
EMTH1.2_E5	HDAC7	VDNA021D10	HORF11021D10	1442	0	0	0	0	0
EMTH1.3_E5	HDAC7	VDNA021D10	HORF11021D10	1193	4	0.335289	0	260.75	0
EMTH1.2_E6	vector	vector	vector	83	63	75.9036	1.5873	2761.68	0.428571
EMTH1.3_E6	vector	vector	vector	112	99	88.3929	3.0303	4044.47	0.431373
EMTH1.1_E7	ECH1.cloneA	VDNA032F6	HORF11032F6	83	53	63.8554	0	439.509	3.36364
EMTH1.2_E7	ECH1.cloneA	VDNA032F6	HORF11032F6	128	78	60.9375	0	25.359	1.36667
EMTH1.3_E7	ECH1.cloneA	VDNA032F6	HORF11032F6	226	187	82.7434	0.534759	1177.87	2.01695
EMTH1.1_E8	DNAJC4	VDNA040C1	HORF11040C1	182	163	89.5604	0	771.939	1.6
EMTH1.2_E8	DNAJC4	VDNA040C1	HORF11040C1	154	134	87.013	0	76.1418	0.771429
EMTH1.3_E8	DNAJC4	VDNA040C1	HORF11040C1	210	199	94.7619	0.502513	1935.6	1.21951
EMTH1.1_E9	CA2	VDNA048F11	HORF11048F11	260	239	91.9231	4.1841	3838.96	0.685484
EMTH1.2_E9	CA2	VDNA048F11	HORF11048F11	561	549	97.861	0	135.246	0.827068
EMTH1.3_E9	CA2	VDNA048F11	HORF11048F11	437	415	94.9657	1.92771	3393.69	0.704225
EMTH1.1_F10	PCMTD1	VDNA196E2	HORF11057E12	565	303	53.6283	0.660066	972.228	0.593023
EMTH1.2_F10	PCMTD1	VDNA196E2	HORF11057E12	1550	647	41.7419	0.309119	192.51	0.89172
EMTH1.3_F10	PCMTD1	VDNA196E2	HORF11057E12	994	808	81.2877	1.23762	2088.59	0.895674
EMTH1.1_F11	TM7SF2	VDNA196F6	HORF11061F12	719	565	78.5814	1.76991	2126.58	0.636086
EMTH1.2_F11	TM7SF2	VDNA196F6	HORF11061F12	1204	755	62.7076	0	124.498	1.06805
EMTH1.3_F11	TM7SF2	VDNA196F6	HORF11061F12	1440	1248	86.6667	0.801282	1038.77	1.35189
EMTH1.1_F12	SNAI2	SLUG	SLUG	216	130	60.1852	46.1538	129677	0.268293
EMTH1.2_F12	SNAI2	SLUG	SLUG	315	264	83.8095	20.8333	37046.2	0.394558
EMTH1.3_F12	SNAI2	SLUG	SLUG	636	425	66.8239	21.6471	45145.7	0.61086
EMTH1.1_F2	PSMB4	VDNA006A10	HORF11006A10	36	2	5.55556	0	1994	0
EMTH1.2_F2	PSMB4	VDNA006A10	HORF11006A10	258	234	90.6977	21.3675	48154.1	0.57377
EMTH1.3_F2	PSMB4	VDNA006A10	HORF11006A10	304	281	92.4342	28.8256	219255	0.889764
EMTH1.1_F3	BEST3	VDNA006B8	HORF11006B8	52	14	26.9231	21.4286	60984	0.111111
EMTH1.2_F3	BEST3	VDNA006B8	HORF11006B8	1336	989	74.0269	10.2123	27335.6	0.889121
EMTH1.3_F3	BEST3	VDNA006B8	HORF11006B8	751	693	92.277	22.3665	108787	0.707521
EMTH1.1_F4	TLE1	VDNA014F6	HORF11014F6	75	17	22.6667	0	3790.65	0.333333
EMTH1.2_F4	TLE1	VDNA014F6	HORF11014F6	812	302	37.1921	0.993377	2649.57	0.771812
EMTH1.3_F4	TLE1	VDNA014F6	HORF11014F6	737	450	61.0583	3.11111	5232.07	1.03
EMTH1.1_F5	TXNL1	VDNA021F3	HORF11021F3	258	5	1.93798	0	738	1
EMTH1.2_F5	TXNL1	VDNA021F3	HORF11021F3	2104	0	0	0	0	0
EMTH1.3_F5	TXNL1	VDNA021F3	HORF11021F3	1345	1	0.0743494	0	894	0
EMTH1.2_F6	vector	vector	vector	47	37	78.7234	0	244.432	0.529412
EMTH1.3_F6	vector	vector	vector	133	127	95.4887	3.93701	7955.64	0.792453
EMTH1.1_F7	AIM2	VDNA034A11	HORF11034A11	99	22	22.2222	0	1678.14	0.583333
EMTH1.2_F7	AIM2	VDNA034A11	HORF11034A11	137	28	20.438	0	126.643	0.4
EMTH1.3_F7	AIM2	VDNA034A11	HORF11034A11	91	30	32.967	0	4717	0.857143
EMTH1.1_F8	TNFRSF12A	VDNA041H8	HORF11041H8	231	207	89.6104	9.66184	22399.2	0.536
EMTH1.2_F8	TNFRSF12A	VDNA041H8	HORF11041H8	246	224	91.0569	2.67857	4528.61	0.663717
EMTH1.3_F8	TNFRSF12A	VDNA041H8	HORF11041H8	333	316	94.8949	10.443	15609.1	0.828947
EMTH1.1_F9	SNAI2	VDNA049D9	HORF11049D9	685	645	94.1606	39.3798	140091	0.268734
EMTH1.2_F9	SNAI2	VDNA049D9	HORF11049D9	777	717	92.278	20.6416	44370.9	0.424623
EMTH1.3_F9	SNAI2	VDNA049D9	HORF11049D9	663	635	95.7768	36.6929	139857	0.430518
EMTH1.1_G10	SLC35F2	VDNA058G11	HORF11058G11	678	138	20.354	1.44928	1162.3	0.701299
EMTH1.2_G10	SLC35F2	VDNA058G11	HORF11058G11	1699	303	17.834	0.330033	292.218	0.843137
EMTH1.3_G10	SLC35F2	VDNA058G11	HORF11058G11	965	417	43.2124	0.239808	1042.74	1.10857
EMTH1.1_G11	HOXD3	VDNA196E7	HORF11062E12	716	469	65.5028	0.852878	2324.48	0.652
EMTH1.2_G11	HOXD3	VDNA196E7	HORF11062E12	524	457	87.2137	0.875274	906.182	0.623932
EMTH1.3_G11	HOXD3	VDNA196E7	HORF11062E12	486	473	97.3251	5.49683	18180.8	0.741379
EMTH1.1_G12	SNAI2	SLUG	SLUG	348	279	80.1724	31.8996	76240.2	0.299401
EMTH1.2_G12	SNAI2	SLUG	SLUG	410	333	81.2195	11.4114	20431.5	0.445026
EMTH1.3_G12	SNAI2	SLUG	SLUG	573	329	57.4171	32.8267	88402.8	0.628931
EMTH1.1_G2	CA7	VDNA006A11	HORF11006A11	13	2	15.3846	0	1494.5	0
EMTH1.2_G2	CA7	VDNA006A11	HORF11006A11	502	427	85.0598	2.34192	4956.66	0.805825
EMTH1.3_G2	CA7	VDNA006A11	HORF11006A11	313	293	93.6102	3.75427	27292.4	0.571429
EMTH1.1_G3	HMG20A	VDNA008A6	HORF11008A6	84	77	91.6667	80.5195	157996	0.375
EMTH1.2_G3	HMG20A	VDNA008A6	HORF11008A6	1072	428	39.9254	0.46729	929.304	0.535398
EMTH1.3_G3	HMG20A	VDNA008A6	HORF11008A6	821	588	71.62	3.57143	5071.74	1.03279
EMTH1.1_G4	AGK	VDNA015C10	HORF11015C10	115	77	66.9565	3.8961	7398.81	1.11429
EMTH1.2_G4	AGK	VDNA015C10	HORF11015C10	71	59	83.0986	0	665.678	1.65
EMTH1.3_G4	AGK	VDNA015C10	HORF11015C10	162	138	85.1852	2.17391	2517.28	1.37736
EMTH1.1_G5	MAP4	VDNA025G4	HORF11025G4	712	0	0	0	0	0
EMTH1.2_G5	MAP4	VDNA025G4	HORF11025G4	1357	1	0.073692	0	282	0
EMTH1.3_G5	MAP4	VDNA025G4	HORF11025G4	1094	0	0	0	0	0
EMTH1.1_G6	vector	vector	vector	64	51	79.6875	5.88235	11763.7	0.555556
EMTH1.2_G6	vector	vector	vector	38	33	86.8421	3.0303	2059.3	0.375
EMTH1.3_G6	vector	vector	vector	89	74	83.1461	4.05405	4761.73	0.392857
EMTH1.1_G7	VDNA194H1	VDNA194H1	HORF11034H12	514	15	2.91829	6.66667	6913.87	0.666667
EMTH1.2_G7	VDNA194H1	VDNA194H1	HORF11034H12	628	43	6.84713	0	475.256	0.25
EMTH1.3_G7	VDNA194H1	VDNA194H1	HORF11034H12	637	114	17.8964	0.877193	1205.81	0.830189
EMTH1.1_G8	CENPA	VDNA042D8	HORF11042D8	214	173	80.8411	2.31214	3950.51	0.922078
EMTH1.2_G8	CENPA	VDNA042D8	HORF11042D8	299	278	92.9766	0.719424	1388.98	0.619718
EMTH1.3_G8	CENPA	VDNA042D8	HORF11042D8	170	146	85.8824	2.05479	3299.36	0.512821
EMTH1.1_G9	GPR87	VDNA049E2	HORF11049E2	513	353	68.8109	1.13314	2625.56	1.76316
EMTH1.2_G9	GPR87	VDNA049E2	HORF11049E2	340	329	96.7647	0	82.4529	1.96226
EMTH1.3_G9	GPR87	VDNA049E2	HORF11049E2	143	137	95.8042	2.91971	5355.28	1.93023
EMTH1.1_H10	FCGR1A	VDNA058G9	HORF11058G9	497	483	97.1831	17.1843	26768.5	10.4167
EMTH1.2_H10	FCGR1A	VDNA058G9	HORF11058G9	284	265	93.3099	0.754717	1433.29	6.36364
EMTH1.3_H10	FCGR1A	VDNA058G9	HORF11058G9	317	317	100	12.3028	12092.1	6.5
EMTH1.1_H11	CCDC112	VDNA063E6	HORF11063E6	1231	1230	99.9188	0.325203	565.015	1.7561
EMTH1.2_H11	CCDC112	VDNA063E6	HORF11063E6	49	29	59.1837	0	964.966	0.5625
EMTH1.3_H11	CCDC112	VDNA063E6	HORF11063E6	40	31	77.5	12.9032	10971.4	2.85714
EMTH1.1_H12	SNAI2	SLUG	SLUG	376	164	43.617	37.1951	61281.5	0.417582
EMTH1.2_H12	SNAI2	SLUG	SLUG	395	315	79.7468	13.0159	19888.5	0.601351
EMTH1.3_H12	SNAI2	SLUG	SLUG	424	152	35.8491	11.8421	29540.9	0.428571
EMTH1.1_H2	TMEM106A	VDNA006A2	HORF11006A2	98	8	8.16327	100	143386	0
EMTH1.2_H2	TMEM106A	VDNA006A2	HORF11006A2	739	2	0.270636	0	316	0
EMTH1.3_H2	TMEM106A	VDNA006A2	HORF11006A2	586	23	3.92491	69.5652	161091	1
EMTH1.1_H3	OTX1	VDNA008C7	HORF11008C7	177	26	14.6893	0	4188.23	0.277778
EMTH1.2_H3	OTX1	VDNA008C7	HORF11008C7	524	94	17.9389	2.12766	1011.67	0.770833
EMTH1.3_H3	OTX1	VDNA008C7	HORF11008C7	454	108	23.7885	0.925926	2050.96	0.711864
EMTH1.1_H4	ANKRD36BP1	VDNA016G9	HORF11016G9	278	191	68.705	23.0366	24925.6	0.63
EMTH1.2_H4	ANKRD36BP1	VDNA016G9	HORF11016G9	344	320	93.0233	0.3125	464.903	0.544444
EMTH1.3_H4	ANKRD36BP1	VDNA016G9	HORF11016G9	392	373	95.1531	0.268097	474.209	0.710526
EMTH1.1_H5	MT1E	VDNA026A6	HORF11026A6	367	0	0	0	0	0
EMTH1.2_H5	MT1E	VDNA026A6	HORF11026A6	524	0	0	0	0	0
EMTH1.3_H5	MT1E	VDNA026A6	HORF11026A6	917	6	0.654308	0	0	0
EMTH1.1_H7	TRIP13	VDNA036F3	HORF11036F3	246	168	68.2927	95.8333	216670	1.68182
EMTH1.2_H7	TRIP13	VDNA036F3	HORF11036F3	383	331	86.423	2.41692	5517.39	0.639706
EMTH1.3_H7	TRIP13	VDNA036F3	HORF11036F3	369	332	89.9729	35.241	90559.1	1.04167
EMTH1.1_H8	HSPB7	VDNA043G4	HORF11043G4	229	120	52.4017	31.6667	32946.6	0.886792
EMTH1.2_H8	HSPB7	VDNA043G4	HORF11043G4	98	91	92.8571	5.49451	15451.5	0.586957
EMTH1.3_H8	HSPB7	VDNA043G4	HORF11043G4	135	127	94.0741	11.0236	17425.8	0.48
EMTH1.1_H9	ECH1	VDNA055B5	HORF11055B5	89	56	62.9213	0	2370.14	1.58824
EMTH1.2_H9	ECH1	VDNA055B5	HORF11055B5	88	68	77.2727	0	17.6029	1.30769
EMTH1.3_H9	ECH1	VDNA055B5	HORF11055B5	97	70	72.1649	0	2067.14	0.605263
EMTH2.1_A10	NLRP1	VDNA128E6	HORF31039E6	344	278	80.814	6.47482	11725.5	0.875969
EMTH2.2_A10	NLRP1	VDNA128E6	HORF31039E6	450	419	93.1111	2.38663	11351.8	0.777778
EMTH2.3_A10	NLRP1	VDNA128E6	HORF31039E6	654	608	92.9664	0	542.186	0.889655
EMTH2.1_A11	ZNF57	VDNA129G9	HORF31040G9	716	117	16.3408	11.9658	19201.2	0.356164
EMTH2.2_A11	ZNF57	VDNA129G9	HORF31040G9	1261	55	4.36162	1.81818	5250.24	0.366667
EMTH2.3_A11	ZNF57	VDNA129G9	HORF31040G9	1165	32	2.74678	0	1575.81	0.380952
EMTH2.1_A2	VIPAR	VDNA196D11	HORF11066D12	316	279	88.2911	5.01792	9979.95	0.43787
EMTH2.2_A2	VIPAR	VDNA196D11	HORF11066D12	577	498	86.3085	1.60643	3317.96	0.702703
EMTH2.3_A2	VIPAR	VDNA196D11	HORF11066D12	406	166	40.8867	1.20482	2432.71	0.38961
EMTH2.1_A3	USPL1	VDNA079C11	HORF11079C11	929	0	0	0	0	0
EMTH2.2_A3	USPL1	VDNA079C11	HORF11079C11	1093	0	0	0	0	0
EMTH2.3_A3	USPL1	VDNA079C11	HORF11079C11	1095	0	0	0	0	0
EMTH2.1_A4	FDFT1	VDNA086B9	HORF11086B9	458	426	93.0131	1.87793	4781.54	0.916667
EMTH2.2_A4	FDFT1	VDNA086B9	HORF11086B9	605	547	90.4132	0.182815	1588.07	0.82197
EMTH2.3_A4	FDFT1	VDNA086B9	HORF11086B9	668	621	92.9641	1.77134	4417.79	0.852941
EMTH2.1_A5	NA.VDNA199G4	VDNA199G4	HORF31004G12	456	344	75.4386	2.03488	8051.37	1.15827
EMTH2.2_A5	NA.VDNA199G4	VDNA199G4	HORF31004G12	685	551	80.438	0.544465	1844.53	1.22807
EMTH2.3_A5	NA.VDNA199G4	VDNA199G4	HORF31004G12	751	556	74.0346	0.359712	905.32	0.823105
EMTH2.1_A6	SNAI2	SLUG	SLUG	644	364	56.5217	17.033	41024	0.654255
EMTH2.2_A6	SNAI2	SLUG	SLUG	732	492	67.2131	24.3902	68664.3	0.48855
EMTH2.3_A6	SNAI2	SLUG	SLUG	654	410	62.6911	14.3902	47603.4	0.463203
EMTH2.1_A7	LTBR	VDNA110B6	HORF31021B6	252	157	62.3016	30.5732	67337.1	0.940299
EMTH2.2_A7	LTBR	VDNA110B6	HORF31021B6	267	161	60.2996	21.7391	86912	0.551724
EMTH2.3_A7	LTBR	VDNA110B6	HORF31021B6	344	199	57.8488	19.598	48870	0.692308
EMTH2.1_A8	PAQR7	VDNA116G11	HORF31027G11	1013	1	0.0987167	0	0	0
EMTH2.2_A8	PAQR7	VDNA116G11	HORF31027G11	1260	1	0.0793651	0	0	0
EMTH2.3_A8	PAQR7	VDNA116G11	HORF31027G11	637	1	0.156986	0	0	0
EMTH2.1_A9	NA.VDNA202G3	VDNA202G3	HORF31037G12	1140	0	0	0	0	0
EMTH2.2_A9	NA.VDNA202G3	VDNA202G3	HORF31037G12	1169	3	0.25663	33.3333	23072	0
EMTH2.3_A9	NA.VDNA202G3	VDNA202G3	HORF31037G12	861	0	0	0	0	0
EMTH2.1_B10	COQ10B	VDNA128E9	HORF31039E9	189	157	83.0688	2.54777	8840.94	1.28788
EMTH2.2_B10	COQ10B	VDNA128E9	HORF31039E9	383	340	88.7728	0	4521.28	1.87156
EMTH2.3_B10	COQ10B	VDNA128E9	HORF31039E9	367	284	77.3842	0	2093.54	1.69072
EMTH2.1_B11	C2orf63	VDNA129H1	HORF31040H1	590	524	88.8136	5.91603	12452.6	0.779468
EMTH2.2_B11	C2orf63	VDNA129H1	HORF31040H1	1143	932	81.5398	1.93133	3925.21	0.966667
EMTH2.3_B11	C2orf63	VDNA129H1	HORF31040H1	1008	311	30.8532	0.643087	892.826	0.617143
EMTH2.1_B2	PIAS2	VDNA069F9	HORF11069F9	70	21	30	9.52381	11057.5	0.428571
EMTH2.2_B2	PIAS2	VDNA069F9	HORF11069F9	321	43	13.3956	4.65116	6716.49	0.214286
EMTH2.3_B2	PIAS2	VDNA069F9	HORF11069F9	590	59	10	11.8644	19994.9	0.583333
EMTH2.1_B3	MAP3K11	VDNA080A4	HORF11080A4	145	112	77.2414	9.82143	44985.1	0.555556
EMTH2.2_B3	MAP3K11	VDNA080A4	HORF11080A4	333	296	88.8889	3.71622	8184.26	0.530864
EMTH2.3_B3	MAP3K11	VDNA080A4	HORF11080A4	656	636	96.9512	2.98742	5822.34	0.918919
EMTH2.1_B4	ENPP6	VDNA086D11	HORF11086D11	1689	91	5.3878	1.0989	791.527	1.15
EMTH2.2_B4	ENPP6	VDNA086D11	HORF11086D11	1560	43	2.75641	2.32558	1176.14	0.357143
EMTH2.3_B4	ENPP6	VDNA086D11	HORF11086D11	1621	70	4.31832	0	470.871	1.125
EMTH2.1_B5	CEBPE	VDNA094A6	HORF31005A6	1311	514	39.2067	1.94553	1754.38	0.891566
EMTH2.2_B5	CEBPE	VDNA094A6	HORF31005A6	1964	442	22.5051	0.678733	729.222	0.846847
EMTH2.3_B5	CEBPE	VDNA094A6	HORF31005A6	1318	37	2.80728	0	243.27	0.7
EMTH2.1_B6	SNAI2	SLUG	SLUG	1130	681	60.2655	15.7122	35216.6	0.741742
EMTH2.2_B6	SNAI2	SLUG	SLUG	1191	716	60.1175	17.8771	46785.9	0.543478
EMTH2.3_B6	SNAI2	SLUG	SLUG	966	468	48.4472	14.5299	34361.8	0.445693
EMTH2.1_B7	RG9MTD1	VDNA110C3	HORF31021C3	337	276	81.8991	2.89855	5827.88	1.06504
EMTH2.2_B7	RG9MTD1	VDNA110C3	HORF31021C3	433	393	90.7621	1.78117	6937.66	1.01714
EMTH2.3_B7	RG9MTD1	VDNA110C3	HORF31021C3	906	711	78.4768	0.281294	598.527	1.17152
EMTH2.1_B8	ACCN4	VDNA117A1	HORF31028A1	734	687	93.5967	0.14556	1150.4	1.13176
EMTH2.2_B8	ACCN4	VDNA117A1	HORF31028A1	1234	1039	84.1977	0.962464	2332.05	0.878906
EMTH2.3_B8	ACCN4	VDNA117A1	HORF31028A1	1720	1089	63.314	0.459137	1287.99	1.09631
EMTH2.1_B9	SUMO1P1	VDNA127D2	HORF31038D2	102	53	51.9608	13.2075	46176	1.46154
EMTH2.2_B9	SUMO1P1	VDNA127D2	HORF31038D2	105	56	53.3333	12.5	27789.6	0.916667
EMTH2.3_B9	SUMO1P1	VDNA127D2	HORF31038D2	140	112	80	9.82143	13545.6	0.714286
EMTH2.1_C10	AVPI1	VDNA128F6	HORF31039F6	574	541	94.2509	1.66359	4011.18	1.0531
EMTH2.2_C10	AVPI1	VDNA128F6	HORF31039F6	1416	1395	98.5169	0.860215	1674.13	1.02997
EMTH2.3_C10	AVPI1	VDNA128F6	HORF31039F6	1609	1609	100	0.186451	241.485	0.851572
EMTH2.1_C11	SMYD4	VDNA129H2	HORF31040H2	1349	824	61.0823	1.94175	3681.65	0.978495
EMTH2.2_C11	SMYD4	VDNA129H2	HORF31040H2	1700	383	22.5294	0	738.869	1.0679
EMTH2.3_C11	SMYD4	VDNA129H2	HORF31040H2	1943	108	5.55841	0	48.7685	1.1087
EMTH2.1_C2	VDNA197H3	VDNA197H3	HORF11069H12	993	20	2.0141	0	372.2	0.384615
EMTH2.2_C2	VDNA197H3	VDNA197H3	HORF11069H12	1458	13	0.891632	0	73.4615	0.5
EMTH2.3_C2	VDNA197H3	VDNA197H3	HORF11069H12	1484	9	0.606469	0	0	2
EMTH2.1_C3	ARHGAP17	VDNA082B8	HORF11082B8	180	160	88.8889	3.125	6190.81	0.393258
EMTH2.2_C3	ARHGAP17	VDNA082B8	HORF11082B8	620	575	92.7419	1.3913	2175.51	0.554878
EMTH2.3_C3	ARHGAP17	VDNA082B8	HORF11082B8	802	758	94.5137	1.58311	2012.63	0.580046
EMTH2.1_C4	CRADD	VDNA090D4	HORF31001D4	167	144	86.2275	5.55556	8375.44	0.435294
EMTH2.2_C4	CRADD	VDNA090D4	HORF31001D4	345	314	91.0145	1.27389	8896.56	0.735484
EMTH2.3_C4	CRADD	VDNA090D4	HORF31001D4	446	407	91.2556	1.9656	2408.01	0.528634
EMTH2.1_C5	UBE2K	VDNA097E3	HORF31008E3	930	323	34.7312	0.619195	1098.28	1.20896
EMTH2.2_C5	UBE2K	VDNA097E3	HORF31008E3	1695	100	5.89971	1	1303.45	0.854167
EMTH2.3_C5	UBE2K	VDNA097E3	HORF31008E3	1516	28	1.84697	0	251.464	0.866667
EMTH2.1_C6	SNAI2	SLUG	SLUG	1164	810	69.5876	23.9506	62259.6	0.71223
EMTH2.2_C6	SNAI2	SLUG	SLUG	1309	879	67.1505	17.7474	46452.9	0.64375
EMTH2.3_C6	SNAI2	SLUG	SLUG	1128	700	62.0567	17.2857	44930.4	0.508728
EMTH2.1_C7	HIST1H4C	VDNA111C2	HORF31022C2	102	40	39.2157	7.5	12240.9	0.47619
EMTH2.2_C7	HIST1H4C	VDNA111C2	HORF31022C2	228	117	51.3158	2.5641	8515.72	0.508772
EMTH2.3_C7	HIST1H4C	VDNA111C2	HORF31022C2	676	366	54.142	1.0929	1245.69	0.549763
EMTH2.1_C8	SLC37A3	VDNA117E1	HORF31028E1	1642	1	0.0609013	0	2291	0
EMTH2.2_C8	SLC37A3	VDNA117E1	HORF31028E1	2229	0	0	0	0	0
EMTH2.3_C8	SLC37A3	VDNA117E1	HORF31028E1	2167	0	0	0	0	0
EMTH2.1_C9	ZNF148	VDNA127D3	HORF31038D3	1905	194	10.1837	0	557.031	0.865979
EMTH2.2_C9	ZNF148	VDNA127D3	HORF31038D3	2033	93	4.57452	3.22581	1991.06	0.62963
EMTH2.3_C9	ZNF148	VDNA127D3	HORF31038D3	2127	23	1.08134	0	0	0.538462
EMTH2.1_D10	LTF	VDNA128G1	HORF31039G1	751	692	92.1438	2.16763	4158.34	1.18947
EMTH2.2_D10	LTF	VDNA128G1	HORF31039G1	2056	1507	73.2977	0	655.611	1.13867
EMTH2.3_D10	LTF	VDNA128G1	HORF31039G1	2087	1220	58.4571	1.31148	1016.04	0.938462
EMTH2.1_D11	MANF	VDNA130C11	HORF31041C11	639	561	87.7934	2.6738	7034.85	1.09664
EMTH2.2_D11	MANF	VDNA130C11	HORF31041C11	1165	956	82.0601	0.627615	2474.85	1.01843
EMTH2.3_D11	MANF	VDNA130C11	HORF31041C11	1877	1042	55.5141	0.191939	339.172	0.997912
EMTH2.1_D2	TH1L	VDNA070B5	HORF11070B5	504	493	97.8175	1.0142	1534.88	0.713178
EMTH2.2_D2	TH1L	VDNA070B5	HORF11070B5	1104	1035	93.75	1.44928	1822.94	1.10314
EMTH2.3_D2	TH1L	VDNA070B5	HORF11070B5	1137	991	87.1592	0.504541	626.331	0.944934
EMTH2.1_D3	WBP2NL	VDNA084B1	HORF11084B1	726	696	95.8678	37.069	83410.2	1.26148
EMTH2.2_D3	WBP2NL	VDNA084B1	HORF11084B1	1596	1170	73.3083	5.7265	12435.1	1.19512
EMTH2.3_D3	WBP2NL	VDNA084B1	HORF11084B1	1517	1072	70.6658	6.8097	10898.7	1.10684
EMTH2.1_D4	C12orf40	VDNA199F2	HORF31002F12	712	655	91.9944	1.67939	2248.89	0.908497
EMTH2.2_D4	C12orf40	VDNA199F2	HORF31002F12	1229	973	79.1701	0.308325	755.83	1.00676
EMTH2.3_D4	C12orf40	VDNA199F2	HORF31002F12	948	592	62.4473	1.01351	1007.25	0.849315
EMTH2.1_D5	DVL1	VDNA199C9	HORF31009C12	1154	15	1.29983	6.66667	9923.4	1.16667
EMTH2.2_D5	DVL1	VDNA199C9	HORF31009C12	1510	4	0.264901	0	0	0.333333
EMTH2.3_D5	DVL1	VDNA199C9	HORF31009C12	1689	9	0.53286	11.1111	3981.33	0.333333
EMTH2.1_D6	SNAI2	SLUG	SLUG	877	626	71.3797	22.2045	62201.7	0.55102
EMTH2.2_D6	SNAI2	SLUG	SLUG	1611	804	49.9069	16.6667	40222.4	0.557987
EMTH2.3_D6	SNAI2	SLUG	SLUG	1037	682	65.7666	18.4751	41774.8	0.467662
EMTH2.1_D7	EDA2R	VDNA112D7	HORF31023D7	247	168	68.0162	30.3571	96139.1	0.5625
EMTH2.2_D7	EDA2R	VDNA112D7	HORF31023D7	511	307	60.0783	15.3094	47875.6	0.506098
EMTH2.3_D7	EDA2R	VDNA112D7	HORF31023D7	544	322	59.1912	12.7329	27708.7	0.473684
EMTH2.1_D8	MAGEB6	VDNA201E7	HORF31029E12	186	144	77.4194	2.08333	10106.8	0.80303
EMTH2.2_D8	MAGEB6	VDNA201E7	HORF31029E12	469	390	83.1557	1.53846	4614.31	0.757895
EMTH2.3_D8	MAGEB6	VDNA201E7	HORF31029E12	469	424	90.4051	0.471698	1948.75	0.615721
EMTH2.1_D9	DYRK2	VDNA202G4	HORF31038G12	1047	898	85.7689	0.556793	753.777	1.42202
EMTH2.2_D9	DYRK2	VDNA202G4	HORF31038G12	1438	694	48.2615	0.432277	684.354	1.06908
EMTH2.3_D9	DYRK2	VDNA202G4	HORF31038G12	2036	506	24.8527	0.395257	434.474	0.849206
EMTH2.1_E10	TAF1B	VDNA128G10	HORF31039G10	366	342	93.4426	3.80117	7723.12	0.83125
EMTH2.2_E10	TAF1B	VDNA128G10	HORF31039G10	1703	1139	66.882	0.351185	1173.32	0.964684
EMTH2.3_E10	TAF1B	VDNA128G10	HORF31039G10	1595	1242	77.8683	0.805153	1105.5	0.742726
EMTH2.1_E11	FBXO44	VDNA131D4	HORF31042D4	833	824	98.9196	3.64078	8554.23	1.07756
EMTH2.2_E11	FBXO44	VDNA131D4	HORF31042D4	1175	1138	96.8511	1.75747	4826.58	0.984906
EMTH2.3_E11	FBXO44	VDNA131D4	HORF31042D4	1191	1129	94.7943	0.974314	2666.63	0.891544
EMTH2.1_E12	SNAI2	SLUG	SLUG	699	535	76.5379	30.4673	87147.4	0.749035
EMTH2.2_E12	SNAI2	SLUG	SLUG	848	570	67.217	23.8596	61573.3	0.609836
EMTH2.3_E12	SNAI2	SLUG	SLUG	980	685	69.898	18.3942	51257.8	0.534946
EMTH2.1_E2	SSRP1	VDNA071H2	HORF11071H2	645	558	86.5116	4.30108	7503.57	0.673759
EMTH2.2_E2	SSRP1	VDNA071H2	HORF11071H2	952	568	59.6639	3.16901	4939.18	0.66113
EMTH2.3_E2	SSRP1	VDNA071H2	HORF11071H2	1358	868	63.9175	2.53456	3283.79	0.929952
EMTH2.1_E3	WBP2NL	VDNA084B2	HORF11084B2	71	40	56.338	0	2344.8	0.321429
EMTH2.2_E3	WBP2NL	VDNA084B2	HORF11084B2	150	81	54	2.46914	4320.02	0.825
EMTH2.3_E3	WBP2NL	VDNA084B2	HORF11084B2	163	87	53.3742	1.14943	1082.14	0.840909
EMTH2.1_E4	TACC1	VDNA092A10	HORF31003A10	233	143	61.3734	5.59441	7422.61	0.352941
EMTH2.2_E4	TACC1	VDNA092A10	HORF31003A10	527	495	93.9279	2.0202	2308.64	0.752066
EMTH2.3_E4	TACC1	VDNA092A10	HORF31003A10	591	536	90.6937	1.1194	1355.03	0.700375
EMTH2.1_E5	ZNF436	VDNA099G1	HORF31010G1	1199	0	0	0	0	0
EMTH2.2_E5	ZNF436	VDNA099G1	HORF31010G1	1664	0	0	0	0	0
EMTH2.3_E5	ZNF436	VDNA099G1	HORF31010G1	1470	0	0	0	0	0
EMTH2.1_E6	vector	vector	vector	86	61	70.9302	3.27869	6034.36	0.64
EMTH2.2_E6	vector	vector	vector	136	125	91.9118	0.8	3132.62	0.661017
EMTH2.3_E6	vector	vector	vector	157	142	90.4459	4.92958	5540.42	0.652174
EMTH2.1_E7	PEX13	VDNA113F2	HORF31024F2	1505	4	0.265781	0	0	1
EMTH2.2_E7	PEX13	VDNA113F2	HORF31024F2	1653	16	0.967937	0	129.25	1.66667
EMTH2.3_E7	PEX13	VDNA113F2	HORF31024F2	1567	0	0	0	0	0
EMTH2.1_E8	SELP	VDNA121H5	HORF31032H5	1016	798	78.5433	0.626566	877.496	1.03581
EMTH2.2_E8	SELP	VDNA121H5	HORF31032H5	1794	709	39.5206	0.141044	721.639	0.96131
EMTH2.3_E8	SELP	VDNA121H5	HORF31032H5	1575	522	33.1429	0.574713	589.159	0.837121
EMTH2.1_E9	ZNF219	VDNA128A2	HORF31039A2	1505	1	0.0664452	0	0	0
EMTH2.2_E9	ZNF219	VDNA128A2	HORF31039A2	2130	2	0.0938967	0	5237	1
EMTH2.3_E9	ZNF219	VDNA128A2	HORF31039A2	1735	0	0	0	0	0
EMTH2.1_F10	ARHGAP44	VDNA202G5	HORF31039G12	422	345	81.7536	0.869565	5443.86	1.03268
EMTH2.2_F10	ARHGAP44	VDNA202G5	HORF31039G12	947	818	86.378	0.855746	2403.2	0.761905
EMTH2.3_F10	ARHGAP44	VDNA202G5	HORF31039G12	908	855	94.163	0.350877	970.547	0.822967
EMTH2.1_F11	ENKUR	VDNA202B9	HORF31044B12	252	188	74.6032	8.51064	18914.9	0.538462
EMTH2.2_F11	ENKUR	VDNA202B9	HORF31044B12	523	502	95.9847	3.38645	9354.19	0.942029
EMTH2.3_F11	ENKUR	VDNA202B9	HORF31044B12	896	853	95.2009	1.17233	3249.55	0.780488
EMTH2.1_F12	SNAI2	SLUG	SLUG	769	574	74.6424	28.5714	58124.1	0.656463
EMTH2.2_F12	SNAI2	SLUG	SLUG	769	523	68.0104	30.2103	62891.3	0.576087
EMTH2.3_F12	SNAI2	SLUG	SLUG	689	510	74.0203	27.0588	100410	0.549451
EMTH2.1_F2	EIF1AD	VDNA074D2	HORF11074D2	68	62	91.1765	12.9032	32278.8	0.705882
EMTH2.2_F2	EIF1AD	VDNA074D2	HORF11074D2	293	287	97.9522	2.09059	1523.69	0.432584
EMTH2.3_F2	EIF1AD	VDNA074D2	HORF11074D2	458	456	99.5633	1.31579	2116.5	0.523985
EMTH2.1_F3	IGLC1	VDNA084B7	HORF11084B7	1031	193	18.7197	1.5544	1398.75	1.49333
EMTH2.2_F3	IGLC1	VDNA084B7	HORF11084B7	1523	106	6.95995	0	251.689	0.781818
EMTH2.3_F3	IGLC1	VDNA084B7	HORF11084B7	1831	119	6.49918	0.840336	753.353	1.18
EMTH2.1_F4	CDH3	VDNA092H11	HORF31003H11	206	192	93.2039	1.5625	6739.29	0.962025
EMTH2.2_F4	CDH3	VDNA092H11	HORF31003H11	492	474	96.3415	1.47679	2629.14	0.735043
EMTH2.3_F4	CDH3	VDNA092H11	HORF31003H11	471	457	97.0276	1.31291	1452.15	0.728448
EMTH2.1_F5	NFKB1	VDNA100F4	HORF31011F4	996	7	0.702811	28.5714	17348.6	0.5
EMTH2.2_F5	NFKB1	VDNA100F4	HORF31011F4	1163	6	0.515907	0	700.833	0
EMTH2.3_F5	NFKB1	VDNA100F4	HORF31011F4	1872	1	0.0534188	0	840	0
EMTH2.1_F6	vector	vector	vector	90	75	83.3333	6.66667	10263.3	0.514286
EMTH2.2_F6	vector	vector	vector	125	120	96	1.66667	4662.15	0.523077
EMTH2.3_F6	vector	vector	vector	115	101	87.8261	0.990099	3058.23	0.440678
EMTH2.1_F7	HIST1H3A	VDNA201A3	HORF31025A12	105	87	82.8571	4.5977	7583.22	0.263158
EMTH2.2_F7	HIST1H3A	VDNA201A3	HORF31025A12	505	454	89.901	2.20264	5388.31	0.704918
EMTH2.3_F7	HIST1H3A	VDNA201A3	HORF31025A12	249	234	93.9759	3.4188	4345.48	0.449612
EMTH2.1_F8	GDE1	VDNA121H7	HORF31032H7	459	39	8.49673	0	1718.44	0.944444
EMTH2.2_F8	GDE1	VDNA121H7	HORF31032H7	1174	105	8.94378	0.952381	1435.4	1.68571
EMTH2.3_F8	GDE1	VDNA121H7	HORF31032H7	797	51	6.399	3.92157	3255.37	1.93333
EMTH2.1_F9	ACOT13	VDNA128C6	HORF31039C6	131	121	92.3664	5.78512	8495.98	1.47727
EMTH2.2_F9	ACOT13	VDNA128C6	HORF31039C6	282	269	95.3901	1.11524	4805.5	1.28182
EMTH2.3_F9	ACOT13	VDNA128C6	HORF31039C6	309	296	95.7929	0.337838	1878.44	1.41441
EMTH2.1_G10	TBL3	VDNA128G2	HORF31039G2	1108	872	78.7004	0.917431	1336.25	0.756044
EMTH2.2_G10	TBL3	VDNA128G2	HORF31039G2	2178	574	26.3545	0.522648	1171.32	1.05405
EMTH2.3_G10	TBL3	VDNA128G2	HORF31039G2	1121	645	57.5379	0.930233	1585.73	0.791925
EMTH2.1_G11	FAM36A	VDNA133F9	HORF31044F9	1384	141	10.1879	2.12766	4636.37	1.01562
EMTH2.2_G11	FAM36A	VDNA133F9	HORF31044F9	1896	72	3.79747	0	3072.81	0.575
EMTH2.3_G11	FAM36A	VDNA133F9	HORF31044F9	1652	79	4.78208	1.26582	1081.91	1.24242
EMTH2.1_G12	SNAI2	SLUG	SLUG	672	495	73.6607	26.8687	74654	0.666667
EMTH2.2_G12	SNAI2	SLUG	SLUG	844	528	62.5592	24.6212	56769.5	0.438871
EMTH2.3_G12	SNAI2	SLUG	SLUG	747	600	80.3213	18.1667	43740.8	0.5
EMTH2.1_G2	MRE11A	VDNA075A3	HORF11075A3	352	338	96.0227	1.77515	2615.89	0.551724
EMTH2.2_G2	MRE11A	VDNA075A3	HORF11075A3	888	858	96.6216	0.815851	1274.77	0.945026
EMTH2.3_G2	MRE11A	VDNA075A3	HORF11075A3	1007	884	87.7855	0.452489	702.021	1.01279
EMTH2.1_G3	NT5C	VDNA084C2	HORF11084C2	706	680	96.3173	2.94118	5101.06	1.4843
EMTH2.2_G3	NT5C	VDNA084C2	HORF11084C2	1399	1345	96.1401	1.85874	3661.25	8.18571
EMTH2.3_G3	NT5C	VDNA084C2	HORF11084C2	850	809	95.1765	1.23609	1747.36	10.3548
EMTH2.1_G4	UBE2D3	VDNA093A8	HORF31004A8	190	184	96.8421	2.17391	2224.3	1.16
EMTH2.2_G4	UBE2D3	VDNA093A8	HORF31004A8	495	489	98.7879	1.02249	1951.28	0.933333
EMTH2.3_G4	UBE2D3	VDNA093A8	HORF31004A8	348	336	96.5517	1.4881	1750.64	0.84472
EMTH2.1_G5	STAG3L4	VDNA104B5	HORF31015B5	956	391	40.8996	1.02302	848.711	0.733333
EMTH2.2_G5	STAG3L4	VDNA104B5	HORF31015B5	1361	514	37.7663	0.77821	1340.6	0.904762
EMTH2.3_G5	STAG3L4	VDNA104B5	HORF31015B5	1332	438	32.8829	1.14155	848.215	0.8125
EMTH2.1_G6	vector	vector	vector	74	63	85.1351	0	2991.98	0.37931
EMTH2.2_G6	vector	vector	vector	139	122	87.7698	6.55738	9073.07	0.438596
EMTH2.3_G6	vector	vector	vector	84	62	73.8095	8.06452	9613.44	0.458333
EMTH2.1_G7	RHOXF1	VDNA115H4	HORF31026H4	1385	463	33.4296	0.215983	448.041	0.890351
EMTH2.2_G7	RHOXF1	VDNA115H4	HORF31026H4	1886	256	13.5737	0.78125	551.324	0.748148
EMTH2.3_G7	RHOXF1	VDNA115H4	HORF31026H4	1690	362	21.4201	0	70.8508	1.00585
EMTH2.1_G8	MT1F.a	VDNA125F10	HORF31036F10	30	17	56.6667	0	3348.65	1.16667
EMTH2.2_G8	MT1F.a	VDNA125F10	HORF31036F10	83	68	81.9277	1.47059	6065.91	0.676471
EMTH2.3_G8	MT1F.a	VDNA125F10	HORF31036F10	97	85	87.6289	1.17647	4649.55	0.428571
EMTH2.1_G9	UBE2DNL	VDNA202D5	HORF31039D12	313	313	100	0.638978	2440.02	1.21705
EMTH2.2_G9	UBE2DNL	VDNA202D5	HORF31039D12	921	889	96.5255	1.12486	1768.86	1.22372
EMTH2.3_G9	UBE2DNL	VDNA202D5	HORF31039D12	1254	1214	96.8102	0.658979	1257.76	1.14962
EMTH2.1_H10	SSBP1	VDNA128G6	HORF31039G6	144	136	94.4444	32.3529	28711	0
EMTH2.2_H10	SSBP1	VDNA128G6	HORF31039G6	153	149	97.3856	19.4631	23178.8	0
EMTH2.3_H10	SSBP1	VDNA128G6	HORF31039G6	114	111	97.3684	31.5315	43438.9	0
EMTH2.1_H11	MAP3K7	VDNA134E2	HORF31045E2	31	14	45.1613	28.5714	118738	0.333333
EMTH2.2_H11	MAP3K7	VDNA134E2	HORF31045E2	196	134	68.3673	32.0896	57289.1	0.6
EMTH2.3_H11	MAP3K7	VDNA134E2	HORF31045E2	185	116	62.7027	26.7241	36709.3	0.671875
EMTH2.1_H12	SNAI2	SLUG	SLUG	461	339	73.5358	42.7729	107186	0.546512
EMTH2.2_H12	SNAI2	SLUG	SLUG	1124	769	68.4164	24.1873	53375.5	0.610667
EMTH2.3_H12	SNAI2	SLUG	SLUG	588	501	85.2041	40.519	102174	0.422535
EMTH2.1_H2	CCNF	VDNA078B7	HORF11078B7	471	415	88.1104	9.63855	14651.3	2.79365
EMTH2.2_H2	CCNF	VDNA078B7	HORF11078B7	649	534	82.2804	10.6742	16890.8	3.36842
EMTH2.3_H2	CCNF	VDNA078B7	HORF11078B7	872	690	79.1284	8.84058	15312.9	7.5
EMTH2.1_H3	TRIM44	VDNA198F8	HORF11085F12	294	271	92.1769	0.738007	1704.13	0.92562
EMTH2.2_H3	TRIM44	VDNA198F8	HORF11085F12	733	671	91.5416	0.149031	307.137	0.776471
EMTH2.3_H3	TRIM44	VDNA198F8	HORF11085F12	843	759	90.0356	2.23979	3624.24	0.82973
EMTH2.1_H4	C4orf21	VDNA093C3	HORF31004C3	352	338	96.0227	1.47929	4433.78	1.30597
EMTH2.2_H4	C4orf21	VDNA093C3	HORF31004C3	501	465	92.8144	2.36559	5955.04	1.1206
EMTH2.3_H4	C4orf21	VDNA093C3	HORF31004C3	820	702	85.6098	0.42735	562.553	0.916168
EMTH2.1_H5	ZCCHC10	VDNA107C11	HORF31018C11	623	0	0	0	0	0
EMTH2.2_H5	ZCCHC10	VDNA107C11	HORF31018C11	571	2	0.350263	0	1902	0
EMTH2.3_H5	ZCCHC10	VDNA107C11	HORF31018C11	722	7	0.969529	14.2857	8639.14	1
EMTH2.1_H7	KLF3	VDNA116F11	HORF31027F11	668	40	5.98802	35	42099.1	0.411765
EMTH2.2_H7	KLF3	VDNA116F11	HORF31027F11	1004	43	4.28287	34.8837	85587.8	2.71429
EMTH2.3_H7	KLF3	VDNA116F11	HORF31027F11	716	28	3.91061	35.7143	59734	0
EMTH2.1_H8	C10orf28	VDNA126E10	HORF31037E10	94	83	88.2979	1.20482	5932.69	0.533333
EMTH2.2_H8	C10orf28	VDNA126E10	HORF31037E10	259	249	96.139	7.63052	12986.5	0.669355
EMTH2.3_H8	C10orf28	VDNA126E10	HORF31037E10	121	108	89.2562	0	3384.7	0.527273
EMTH2.1_H9	DAG1	VDNA128E3	HORF31039E3	311	293	94.2122	2.04778	3671.53	0.77551
EMTH2.2_H9	DAG1	VDNA128E3	HORF31039E3	534	490	91.7603	2.65306	5549.45	0.995238
EMTH2.3_H9	DAG1	VDNA128E3	HORF31039E3	455	430	94.5055	0.930233	2117.59	0.616379
EMTH3.1_A10	CALU	VDNA183H2	IMAG1259002H2	629	514	81.717	8.75486	11576	0.844898
EMTH3.2_A10	CALU	VDNA183H2	IMAG1259002H2	356	303	85.1124	7.59076	9362.68	0.551724
EMTH3.3_A10	CALU	VDNA183H2	IMAG1259002H2	318	217	68.239	3.22581	5303.81	0.452991
EMTH3.1_A11	ARL5B	VDNA185H5	IMAG1259004H5	917	866	94.4384	7.50577	9744.62	1.0027
EMTH3.2_A11	ARL5B	VDNA185H5	IMAG1259004H5	633	591	93.3649	1.86125	3125.59	0.839161
EMTH3.3_A11	ARL5B	VDNA185H5	IMAG1259004H5	592	531	89.6959	0.94162	1529.35	0.757463
EMTH3.1_A2	SSC5D	VDNA135A6	HORF51001A6	385	253	65.7143	1.18577	4111.12	1.39785
EMTH3.2_A2	SSC5D	VDNA135A6	HORF51001A6	217	194	89.4009	2.06186	2360.56	0.954545
EMTH3.3_A2	SSC5D	VDNA135A6	HORF51001A6	184	154	83.6957	0.649351	408.487	0.763158
EMTH3.1_A3	TNFRSF13B	VDNA149H11	HORF51015H11	896	340	37.9464	0.294118	1272.61	0.768293
EMTH3.2_A3	TNFRSF13B	VDNA149H11	HORF51015H11	1216	227	18.6678	0	496.278	0.562963
EMTH3.3_A3	TNFRSF13B	VDNA149H11	HORF51015H11	696	68	9.77011	1.47059	2694.35	0.870968
EMTH3.1_A4	PHLPP2	VDNA159F5	HORF51025F5	1219	1166	95.6522	1.02916	2416.98	1.02918
EMTH3.2_A4	PHLPP2	VDNA159F5	HORF51025F5	514	499	97.0817	0.400802	577.97	0.631769
EMTH3.3_A4	PHLPP2	VDNA159F5	HORF51025F5	499	487	97.5952	0.205339	430.205	0.692607
EMTH3.1_A5	FCGR2B	VDNA164E7	HORF51030E7	1101	948	86.1035	54.5359	65086.2	0.888372
EMTH3.2_A5	FCGR2B	VDNA164E7	HORF51030E7	464	404	87.069	69.3069	90623.1	0.598214
EMTH3.3_A5	FCGR2B	VDNA164E7	HORF51030E7	421	306	72.6841	46.0784	49356.9	0.810811
EMTH3.1_A6	SNAI2	SLUG	SLUG	1222	778	63.6661	14.2674	34211.5	0.658291
EMTH3.2_A6	SNAI2	SLUG	SLUG	1020	689	67.549	19.7388	49356	0.704348
EMTH3.3_A6	SNAI2	SLUG	SLUG	552	168	30.4348	13.0952	27827	0.489362
EMTH3.1_A7	NCAN	VDNA171H2	IMAG1258002H2	2063	0	0	0	0	0
EMTH3.2_A7	NCAN	VDNA171H2	IMAG1258002H2	1382	4	0.289436	0	0	0
EMTH3.3_A7	NCAN	VDNA171H2	IMAG1258002H2	996	3	0.301205	0	78.6667	0
EMTH3.1_A8	HMX1	VDNA178H4	IMAG1258009H4	1638	1133	69.1697	2.91262	5659.32	2.19939
EMTH3.2_A8	HMX1	VDNA178H4	IMAG1258009H4	808	508	62.8713	2.16535	6034.63	2.52273
EMTH3.3_A8	HMX1	VDNA178H4	IMAG1258009H4	684	227	33.1871	4.40529	9544.5	1.63095
EMTH3.1_A9	FAM91A1	VDNA181E3	IMAG1258012E3	243	24	9.87654	12.5	14827.6	0
EMTH3.2_A9	FAM91A1	VDNA181E3	IMAG1258012E3	48	4	8.33333	0	13067	0
EMTH3.3_A9	FAM91A1	VDNA181E3	IMAG1258012E3	124	2	1.6129	0	16500	0
EMTH3.1_B10	gene1850	VDNA183H4	IMAG1259002H4	460	301	65.4348	5.64784	9350.74	0.72973
EMTH3.2_B10	gene1850	VDNA183H4	IMAG1259002H4	436	416	95.4128	9.375	11215.7	0.583691
EMTH3.3_B10	gene1850	VDNA183H4	IMAG1259002H4	754	670	88.8594	2.38806	2985.85	0.945122
EMTH3.1_B11	CREG1	VDNA207A5	IMAG1259005A12	2337	897	38.3825	0.780379	1396.36	1.40974
EMTH3.2_B11	CREG1	VDNA207A5	IMAG1259005A12	2287	462	20.2011	0.649351	663.106	1.16751
EMTH3.3_B11	CREG1	VDNA207A5	IMAG1259005A12	1851	48	2.59319	0	315.521	0.555556
EMTH3.1_B2	NCRNA00095	VDNA202C10	HORF51001C12	557	476	85.4578	0.840336	2021.61	0.935961
EMTH3.2_B2	NCRNA00095	VDNA202C10	HORF51001C12	614	607	98.8599	0.494234	981.923	0.775244
EMTH3.3_B2	NCRNA00095	VDNA202C10	HORF51001C12	705	700	99.2908	0.857143	1178.64	0.775281
EMTH3.1_B3	DMC1	VDNA153H6	HORF51019H6	246	35	14.2276	2.85714	5407.69	0.2
EMTH3.2_B3	DMC1	VDNA153H6	HORF51019H6	178	44	24.7191	0	593.591	0.333333
EMTH3.3_B3	DMC1	VDNA153H6	HORF51019H6	343	45	13.1195	0	226.578	0.48
EMTH3.1_B4	FAM135A	VDNA159H5	HORF51025H5	997	124	12.4373	2.41935	3484.77	0.594203
EMTH3.2_B4	FAM135A	VDNA159H5	HORF51025H5	1468	135	9.19619	0.740741	621.081	0.712329
EMTH3.3_B4	FAM135A	VDNA159H5	HORF51025H5	1440	9	0.625	0	1071.67	0.333333
EMTH3.1_B5	FAM101A	VDNA166F5	HORF51032F5	925	173	18.7027	30.0578	31207.4	0.586957
EMTH3.2_B5	FAM101A	VDNA166F5	HORF51032F5	826	103	12.4697	33.0097	39795.2	0.55
EMTH3.3_B5	FAM101A	VDNA166F5	HORF51032F5	658	114	17.3252	30.7018	37056.5	0.783333
EMTH3.1_B6	SNAI2	SLUG	SLUG	1229	855	69.5688	15.4386	40073.1	0.641593
EMTH3.2_B6	SNAI2	SLUG	SLUG	934	632	67.666	16.1392	44514.6	0.504155
EMTH3.3_B6	SNAI2	SLUG	SLUG	1218	403	33.087	22.0844	47696.9	1.34028
EMTH3.1_B7	FIGLA	VDNA173E2	IMAG1258004E2	606	517	85.3135	2.70793	2920.21	0.867769
EMTH3.2_B7	FIGLA	VDNA173E2	IMAG1258004E2	542	495	91.3284	1.61616	1836.3	0.939655
EMTH3.3_B7	FIGLA	VDNA173E2	IMAG1258004E2	390	289	74.1026	0.346021	1149.63	0.854015
EMTH3.1_B8	KRTAP12-3	VDNA179E3	IMAG1258010E3	295	233	78.9831	14.1631	35041.9	0.280488
EMTH3.2_B8	KRTAP12-3	VDNA179E3	IMAG1258010E3	270	249	92.2222	5.62249	11701	0.357143
EMTH3.3_B8	KRTAP12-3	VDNA179E3	IMAG1258010E3	326	278	85.2761	5.03597	10035.7	0.484848
EMTH3.1_B9	NOVA2	VDNA181F1	IMAG1258012F1	2208	0	0	0	0	0
EMTH3.2_B9	NOVA2	VDNA181F1	IMAG1258012F1	2441	0	0	0	0	0
EMTH3.3_B9	NOVA2	VDNA181F1	IMAG1258012F1	1835	5	0.27248	0	256.8	1
EMTH3.1_C10	SORBS2	VDNA184E6	IMAG1259003E6	295	168	56.9492	25	33879.4	0.753086
EMTH3.2_C10	SORBS2	VDNA184E6	IMAG1259003E6	294	200	68.0272	19.5	25060.4	0.988235
EMTH3.3_C10	SORBS2	VDNA184E6	IMAG1259003E6	268	135	50.3731	13.3333	22221.4	1.28302
EMTH3.1_C11	GFI1	VDNA186D7	IMAG1259005D7	945	693	73.3333	61.6162	130116	0.826748
EMTH3.2_C11	GFI1	VDNA186D7	IMAG1259005D7	1040	701	67.4038	56.2054	102464	0.878338
EMTH3.3_C11	GFI1	VDNA186D7	IMAG1259005D7	1325	399	30.1132	49.3734	87651.4	0.680751
EMTH3.1_C2	C2orf82	VDNA135G11	HORF51001G11	42	6	14.2857	0	1711.33	0.333333
EMTH3.2_C2	C2orf82	VDNA135G11	HORF51001G11	29	8	27.5862	0	2470.12	1
EMTH3.3_C2	C2orf82	VDNA135G11	HORF51001G11	55	30	54.5455	0	652.767	1.07692
EMTH3.1_C3	ZIM3	VDNA154A9	HORF51020A9	583	473	81.1321	0.845666	708.899	0.779221
EMTH3.2_C3	ZIM3	VDNA154A9	HORF51020A9	1727	729	42.2119	0	151.687	1.07012
EMTH3.3_C3	ZIM3	VDNA154A9	HORF51020A9	1063	198	18.6265	0.505051	337.061	0.516949
EMTH3.1_C4	USP4	VDNA160D1	HORF51026D1	558	467	83.6918	1.07066	1649.25	0.791111
EMTH3.2_C4	USP4	VDNA160D1	HORF51026D1	1083	923	85.2262	1.40845	1739.55	0.82265
EMTH3.3_C4	USP4	VDNA160D1	HORF51026D1	863	722	83.6616	0.692521	856.371	0.763441
EMTH3.1_C5	F5	VDNA205A11	IMAG1258001A12	1853	15	0.809498	0	655.067	0.444444
EMTH3.2_C5	F5	VDNA205A11	IMAG1258001A12	1683	10	0.594177	0	129.8	0.5
EMTH3.3_C5	F5	VDNA205A11	IMAG1258001A12	1230	2	0.162602	0	0	0
EMTH3.1_C6	SNAI2	SLUG	SLUG	1137	883	77.6605	21.0646	55252	0.578947
EMTH3.2_C6	SNAI2	SLUG	SLUG	1008	695	68.9484	23.5971	55078.2	0.570312
EMTH3.3_C6	SNAI2	SLUG	SLUG	861	452	52.4971	19.469	49254.5	0.440476
EMTH3.1_C7	POTEA	VDNA174H4	IMAG1258005H4	1267	728	57.4586	0.274725	728.286	1.00303
EMTH3.2_C7	POTEA	VDNA174H4	IMAG1258005H4	1304	487	37.3466	0	173.653	0.878661
EMTH3.3_C7	POTEA	VDNA174H4	IMAG1258005H4	1675	496	29.6119	0.403226	562.78	0.885246
EMTH3.1_C8	CEBPA	VDNA179F5	IMAG1258010F5	1381	75	5.43085	82.6667	167683	0.255319
EMTH3.2_C8	CEBPA	VDNA179F5	IMAG1258010F5	1047	40	3.82044	75	169157	0.833333
EMTH3.3_C8	CEBPA	VDNA179F5	IMAG1258010F5	1830	31	1.69399	48.3871	86684.3	0.222222
EMTH3.1_C9	NA.VDNA206F11	VDNA206F11	IMAG1258012F12	1954	1	0.0511771	0	0	0
EMTH3.2_C9	NA.VDNA206F11	VDNA206F11	IMAG1258012F12	1788	0	0	0	0	0
EMTH3.3_C9	NA.VDNA206F11	VDNA206F11	IMAG1258012F12	2405	0	0	0	0	0
EMTH3.1_D10	SAP30	VDNA207F3	IMAG1259003F12	971	352	36.2513	0.568182	2240.6	0.515306
EMTH3.2_D10	SAP30	VDNA207F3	IMAG1259003F12	1365	45	3.2967	6.66667	20648.1	0.863636
EMTH3.3_D10	SAP30	VDNA207F3	IMAG1259003F12	1421	61	4.29275	0	931.344	0.733333
EMTH3.1_D11	IRX3	VDNA188E8	IMAG1259007E8	1571	1281	81.5404	2.73224	4600.61	0.932773
EMTH3.2_D11	IRX3	VDNA188E8	IMAG1259007E8	1201	881	73.3555	1.92963	2812.07	1.03713
EMTH3.3_D11	IRX3	VDNA188E8	IMAG1259007E8	1312	894	68.1402	0.894855	1417.7	0.91762
EMTH3.1_D2	SSTR4	VDNA139E6	HORF51005E6	1141	62	5.43383	0	360.548	0.461538
EMTH3.2_D2	SSTR4	VDNA139E6	HORF51005E6	1702	77	4.52409	0	93.4026	0.478261
EMTH3.3_D2	SSTR4	VDNA139E6	HORF51005E6	1129	81	7.17449	0	467.21	0.468085
EMTH3.1_D3	TBCEL	VDNA154B5	HORF51020B5	792	308	38.8889	0.974026	1265.27	0.869565
EMTH3.2_D3	TBCEL	VDNA154B5	HORF51020B5	1319	45	3.41168	0	47.2	0.73913
EMTH3.3_D3	TBCEL	VDNA154B5	HORF51020B5	613	218	35.5628	0.458716	445.803	1.11494
EMTH3.1_D4	LARP4B	VDNA160D9	HORF51026D9	1544	17	1.10104	0	1548.82	0.363636
EMTH3.2_D4	LARP4B	VDNA160D9	HORF51026D9	1524	9	0.590551	0	131.444	7
EMTH3.3_D4	LARP4B	VDNA160D9	HORF51026D9	1361	11	0.808229	18.1818	53172.8	0.5
EMTH3.1_D5	YWHAH	VDNA170F9	IMAG1258001F9	762	611	80.1837	3.92799	5777.72	0.70418
EMTH3.2_D5	YWHAH	VDNA170F9	IMAG1258001F9	1067	680	63.7301	2.35294	3170.29	0.635884
EMTH3.3_D5	YWHAH	VDNA170F9	IMAG1258001F9	1709	772	45.1726	1.68394	3262.09	0.903683
EMTH3.1_D6	SNAI2	SLUG	SLUG	1124	811	72.153	16.5228	35275.5	0.605381
EMTH3.2_D6	SNAI2	SLUG	SLUG	1055	671	63.6019	17.5857	48252.3	0.587601
EMTH3.3_D6	SNAI2	SLUG	SLUG	639	455	71.205	30.5495	82983.6	0.419608
EMTH3.1_D7	RPS17P16	VDNA175D6	IMAG1258006D6	1100	1043	94.8182	0.958773	1478.51	1.16667
EMTH3.2_D7	RPS17P16	VDNA175D6	IMAG1258006D6	1376	1364	99.1279	0.293255	726.336	0.988854
EMTH3.3_D7	RPS17P16	VDNA175D6	IMAG1258006D6	963	942	97.8193	0.530786	927.879	1.07494
EMTH3.1_D8	HOXD11	VDNA179H5	IMAG1258010H5	245	27	11.0204	7.40741	8718.41	0.666667
EMTH3.2_D8	HOXD11	VDNA179H5	IMAG1258010H5	190	46	24.2105	0	2899.85	0.458333
EMTH3.3_D8	HOXD11	VDNA179H5	IMAG1258010H5	278	36	12.9496	0	869.778	0.857143
EMTH3.1_D9	VOPP1	VDNA182A1	IMAG1259001A1	782	562	71.867	1.9573	3231.99	0.765734
EMTH3.2_D9	VOPP1	VDNA182A1	IMAG1259001A1	1256	528	42.0382	2.08333	2320.21	0.858238
EMTH3.3_D9	VOPP1	VDNA182A1	IMAG1259001A1	794	488	61.461	1.02459	1497.27	0.744094
EMTH3.1_E10	CCDC102A	VDNA185A1	IMAG1259004A1	1066	911	85.4597	3.73216	7621.05	0.620042
EMTH3.2_E10	CCDC102A	VDNA185A1	IMAG1259004A1	989	724	73.2053	1.79558	2485.8	0.787535
EMTH3.3_E10	CCDC102A	VDNA185A1	IMAG1259004A1	1109	733	66.0956	1.77353	1587.83	0.908012
EMTH3.1_E11	PAX9	VDNA188F8	IMAG1259007F8	988	800	80.9717	2.625	5569.32	1.02997
EMTH3.2_E11	PAX9	VDNA188F8	IMAG1259007F8	1041	678	65.1297	2.65487	6200.51	1.03195
EMTH3.3_E11	PAX9	VDNA188F8	IMAG1259007F8	839	712	84.8629	2.10674	3841.47	0.889205
EMTH3.1_E12	SNAI2	SLUG	SLUG	857	536	62.5438	24.4403	68213.1	0.634058
EMTH3.2_E12	SNAI2	SLUG	SLUG	907	654	72.1058	21.5596	48097.5	0.52957
EMTH3.3_E12	SNAI2	SLUG	SLUG	494	208	42.1053	29.3269	106536	0.445545
EMTH3.1_E2	MPEG1	VDNA203C8	HORF51010C12	1425	520	36.4912	0.769231	1128.85	0.93254
EMTH3.2_E2	MPEG1	VDNA203C8	HORF51010C12	1936	614	31.7149	0.651466	560.837	0.940972
EMTH3.3_E2	MPEG1	VDNA203C8	HORF51010C12	797	264	33.1242	1.13636	1997.68	0.786765
EMTH3.1_E3	PAX7	VDNA155C2	HORF51021C2	1415	93	6.57244	1.07527	858.656	0.931818
EMTH3.2_E3	PAX7	VDNA155C2	HORF51021C2	1072	31	2.89179	0	944.161	0.642857
EMTH3.3_E3	PAX7	VDNA155C2	HORF51021C2	1193	60	5.02934	0	144.867	1.35
EMTH3.1_E4	NR1D1	VDNA161E5	HORF51027E5	961	381	39.6462	2.3622	1877.25	0.729592
EMTH3.2_E4	NR1D1	VDNA161E5	HORF51027E5	1860	315	16.9355	0	180.959	0.809816
EMTH3.3_E4	NR1D1	VDNA161E5	HORF51027E5	1065	620	58.216	1.45161	2230.18	0.792332
EMTH3.1_E5	RNF39	VDNA171B7	IMAG1258002B7	1417	435	30.6987	0.45977	272.876	0.832558
EMTH3.2_E5	RNF39	VDNA171B7	IMAG1258002B7	1528	242	15.8377	0.826446	1412.81	1.375
EMTH3.3_E5	RNF39	VDNA171B7	IMAG1258002B7	1411	263	18.6393	0.380228	521.247	1.23148
EMTH3.1_E6	vector	vector	vector	163	134	82.2086	1.49254	2321.3	0.549296
EMTH3.2_E6	vector	vector	vector	131	123	93.8931	4.06504	5065.18	0.8
EMTH3.3_E6	vector	vector	vector	89	75	84.2697	2.66667	4142.57	0.333333
EMTH3.1_E7	HOXC12	VDNA178E1	IMAG1258009E1	121	24	19.8347	4.16667	5652.42	0.583333
EMTH3.2_E7	HOXC12	VDNA178E1	IMAG1258009E1	188	45	23.9362	4.44444	16964.8	0.3
EMTH3.3_E7	HOXC12	VDNA178E1	IMAG1258009E1	224	16	7.14286	0	171.875	1.16667
EMTH3.1_E8	FAM153A	VDNA180G6	IMAG1258011G6	1966	854	43.4385	0.351288	324.946	1.20448
EMTH3.2_E8	FAM153A	VDNA180G6	IMAG1258011G6	1540	733	47.5974	0.136426	368.557	1.11446
EMTH3.3_E8	FAM153A	VDNA180G6	IMAG1258011G6	2429	1141	46.9741	0.438212	451.025	1.34624
EMTH3.1_E9	ELP3	VDNA182F10	IMAG1259001F10	1029	888	86.2974	1.35135	2112.67	0.950372
EMTH3.2_E9	ELP3	VDNA182F10	IMAG1259001F10	1419	1027	72.3749	0.194742	638.622	0.972689
EMTH3.3_E9	ELP3	VDNA182F10	IMAG1259001F10	1410	723	51.2766	0.414938	428.552	1.06402
EMTH3.1_F10	HHLA2	VDNA185B7	IMAG1259004B7	567	530	93.4744	1.50943	4914.87	1.0531
EMTH3.2_F10	HHLA2	VDNA185B7	IMAG1259004B7	1193	1129	94.6354	0.620018	1071.41	1.094
EMTH3.3_F10	HHLA2	VDNA185B7	IMAG1259004B7	1020	972	95.2941	1.44033	1979.05	1.05991
EMTH3.1_F11	gene12238	VDNA207B9	IMAG1259009B12	1410	1056	74.8936	0	799.459	0.934394
EMTH3.2_F11	gene12238	VDNA207B9	IMAG1259009B12	1252	32	2.55591	0	489.531	0.421053
EMTH3.3_F11	gene12238	VDNA207B9	IMAG1259009B12	1368	1008	73.6842	1.19048	1484	0.889117
EMTH3.1_F12	SNAI2	SLUG	SLUG	789	544	68.948	31.0662	77506.3	0.485246
EMTH3.2_F12	SNAI2	SLUG	SLUG	473	371	78.4355	32.345	73590.4	0.447236
EMTH3.3_F12	SNAI2	SLUG	SLUG	496	368	74.1935	37.7717	95393.2	0.561576
EMTH3.1_F2	ZNF750	VDNA144E11	HORF51010E11	415	189	45.5422	17.4603	29783.4	1.30137
EMTH3.2_F2	ZNF750	VDNA144E11	HORF51010E11	629	180	28.6169	19.4444	25934.1	1.32877
EMTH3.3_F2	ZNF750	VDNA144E11	HORF51010E11	539	224	41.5584	22.3214	32875.5	1.26136
EMTH3.1_F3	RAD54L	VDNA156F7	HORF51022F7	789	662	83.9037	0.453172	558.382	0.897106
EMTH3.2_F3	RAD54L	VDNA156F7	HORF51022F7	981	619	63.0989	0.807754	1325.66	0.817035
EMTH3.3_F3	RAD54L	VDNA156F7	HORF51022F7	703	488	69.4168	0.614754	714.068	0.818548
EMTH3.1_F4	ARHGEF3	VDNA162C3	HORF51028C3	250	138	55.2	2.17391	2013.88	0.369048
EMTH3.2_F4	ARHGEF3	VDNA162C3	HORF51028C3	479	161	33.6117	2.48447	3349.57	0.367347
EMTH3.3_F4	ARHGEF3	VDNA162C3	HORF51028C3	501	167	33.3333	1.1976	1751.38	0.38
EMTH3.1_F5	ADAMTS2	VDNA171D3	IMAG1258002D3	1605	146	9.09657	0	345.589	0.743243
EMTH3.2_F5	ADAMTS2	VDNA171D3	IMAG1258002D3	1653	99	5.98911	0	66.596	1.28571
EMTH3.3_F5	ADAMTS2	VDNA171D3	IMAG1258002D3	1394	39	2.7977	0	18.4103	0.590909
EMTH3.1_F6	vector	vector	vector	208	185	88.9423	3.24324	5782.11	0.626506
EMTH3.2_F6	vector	vector	vector	121	102	84.2975	3.92157	6528.25	0.418182
EMTH3.3_F6	vector	vector	vector	76	38	50	5.26316	6026.34	0.3125
EMTH3.1_F7	ETV2	VDNA178E6	IMAG1258009E6	1523	5	0.328299	60	79962.6	0.25
EMTH3.2_F7	ETV2	VDNA178E6	IMAG1258009E6	1661	5	0.301023	60	319951	0.25
EMTH3.3_F7	ETV2	VDNA178E6	IMAG1258009E6	1130	4	0.353982	25	217773	0.5
EMTH3.1_F8	ZNF185	VDNA206D11	IMAG1258012D12	775	444	57.2903	0.900901	1020.4	0.675325
EMTH3.2_F8	ZNF185	VDNA206D11	IMAG1258012D12	1199	432	36.03	0.462963	457.428	0.885572
EMTH3.3_F8	ZNF185	VDNA206D11	IMAG1258012D12	1485	753	50.7071	0.796813	1993.56	0.831099
EMTH3.1_F9	gene1727	VDNA207B2	IMAG1259002B12	1668	777	46.5827	0.772201	1112.26	1.02542
EMTH3.2_F9	gene1727	VDNA207B2	IMAG1259002B12	2122	662	31.197	0.151057	292.03	1.05921
EMTH3.3_F9	gene1727	VDNA207B2	IMAG1259002B12	1587	630	39.6975	0.15873	496.17	1.26692
EMTH3.1_G10	SPOCK2	VDNA185G10	IMAG1259004G10	522	428	81.9923	5.14019	8309.38	0.345196
EMTH3.2_G10	SPOCK2	VDNA185G10	IMAG1259004G10	974	712	73.1006	5.47753	8080.19	0.510158
EMTH3.3_G10	SPOCK2	VDNA185G10	IMAG1259004G10	475	409	86.1053	6.84597	11526.6	0.528384
EMTH3.1_G11	VDNA190H2	VDNA190H2	IMAG1259009H2	1459	0	0	0	0	0
EMTH3.2_G11	VDNA190H2	VDNA190H2	IMAG1259009H2	928	0	0	0	0	0
EMTH3.3_G11	VDNA190H2	VDNA190H2	IMAG1259009H2	719	0	0	0	0	0
EMTH3.1_G12	SNAI2	SLUG	SLUG	810	491	60.6173	27.9022	93350.5	0.387324
EMTH3.2_G12	SNAI2	SLUG	SLUG	747	488	65.328	35.2459	84553.5	0.543396
EMTH3.3_G12	SNAI2	SLUG	SLUG	261	184	70.4981	47.2826	165721	0.343434
EMTH3.1_G2	SP6	VDNA148B11	HORF51014B11	655	518	79.084	0.579151	932.21	0.822835
EMTH3.2_G2	SP6	VDNA148B11	HORF51014B11	1079	782	72.4745	0.383632	385.28	0.88587
EMTH3.3_G2	SP6	VDNA148B11	HORF51014B11	723	431	59.6127	0	105.752	0.943878
EMTH3.1_G3	MAP3K9	VDNA159B9	HORF51025B9	1261	662	52.498	6.34441	12453.5	3.3
EMTH3.2_G3	MAP3K9	VDNA159B9	HORF51025B9	858	355	41.3753	5.35211	10254.9	9
EMTH3.3_G3	MAP3K9	VDNA159B9	HORF51025B9	868	525	60.4839	9.33333	10612.7	7.57895
EMTH3.1_G4	ATP6AP2	VDNA205F5	HORF51029F12	1193	1115	93.4619	0.538117	1811.69	1.12731
EMTH3.2_G4	ATP6AP2	VDNA205F5	HORF51029F12	1058	919	86.862	0.435256	457.035	0.817204
EMTH3.3_G4	ATP6AP2	VDNA205F5	HORF51029F12	1195	1133	94.8117	0.441306	698.031	1.094
EMTH3.1_G5	SSTR5	VDNA171F1	IMAG1258002F1	1628	39	2.39558	2.5641	2322.21	0.416667
EMTH3.2_G5	SSTR5	VDNA171F1	IMAG1258002F1	1526	25	1.63827	4	2073.56	0.6
EMTH3.3_G5	SSTR5	VDNA171F1	IMAG1258002F1	1188	46	3.87205	0	657.435	0.5
EMTH3.1_G6	vector	vector	vector	110	66	60	7.57576	14957.6	0.28
EMTH3.2_G6	vector	vector	vector	129	105	81.3953	2.85714	4433.23	0.733333
EMTH3.3_G6	vector	vector	vector	40	25	62.5	4	4293.76	0.454545
EMTH3.1_G7	MCF2	VDNA178E7	IMAG1258009E7	206	8	3.8835	0	4226.5	0.166667
EMTH3.2_G7	MCF2	VDNA178E7	IMAG1258009E7	248	3	1.20968	0	4338	0
EMTH3.3_G7	MCF2	VDNA178E7	IMAG1258009E7	156	0	0	0	0	0
EMTH3.1_G8	DENND4B	VDNA181D3	IMAG1258012D3	68	4	5.88235	25	16402	0
EMTH3.2_G8	DENND4B	VDNA181D3	IMAG1258012D3	60	3	5	0	6846.33	0
EMTH3.3_G8	DENND4B	VDNA181D3	IMAG1258012D3	12	0	0	0	0	0
EMTH3.1_G9	VAV2	VDNA207C2	IMAG1259002C12	1157	889	76.8366	0.449944	521.915	0.981265
EMTH3.2_G9	VAV2	VDNA207C2	IMAG1259002C12	1288	585	45.4193	0.854701	998.675	0.942857
EMTH3.3_G9	VAV2	VDNA207C2	IMAG1259002C12	758	614	81.0026	2.60586	2226.56	0.877076
EMTH3.1_H12	SNAI2	SLUG	SLUG	649	435	67.0262	37.931	74281.6	0.506073
EMTH3.2_H12	SNAI2	SLUG	SLUG	544	357	65.625	38.9356	63087.3	0.408867
EMTH3.3_H12	SNAI2	SLUG	SLUG	374	281	75.1337	51.2456	168141	0.514085
EMTH3.1_H2	SNAI3	VDNA149F7	HORF51015F7	977	888	90.8905	19.9324	40586.4	4.64045
EMTH3.2_H2	SNAI3	VDNA149F7	HORF51015F7	754	675	89.5225	19.5556	47357.5	13.6
EMTH3.3_H2	SNAI3	VDNA149F7	HORF51015F7	360	345	95.8333	31.5942	55724.7	43
EMTH3.1_H3	ATP9B	VDNA159D8	HORF51025D8	729	439	60.2195	0	540.519	0.732759
EMTH3.2_H3	ATP9B	VDNA159D8	HORF51025D8	1108	544	49.0975	0.735294	993.537	0.98008
EMTH3.3_H3	ATP9B	VDNA159D8	HORF51025D8	490	268	54.6939	0.746269	1556.34	0.913386
EMTH3.1_H4	FAM46C	VDNA163H7	HORF51029H7	386	183	47.4093	10.929	16835.2	1.18667
EMTH3.2_H4	FAM46C	VDNA163H7	HORF51029H7	449	193	42.9844	15.0259	17293.9	1.17722
EMTH3.3_H4	FAM46C	VDNA163H7	HORF51029H7	136	71	52.2059	8.4507	13607.1	0.882353
EMTH3.1_H5	POU3F4	VDNA171F4	IMAG1258002F4	874	522	59.7254	2.10728	4013.19	0.747253
EMTH3.2_H5	POU3F4	VDNA171F4	IMAG1258002F4	1466	1009	68.8267	1.38751	3990.17	1.054
EMTH3.3_H5	POU3F4	VDNA171F4	IMAG1258002F4	862	579	67.1694	0.863558	1744.02	0.867596
EMTH3.1_H7	IRF2BP2	VDNA178G7	IMAG1258009G7	1266	32	2.52765	68.75	213714	1.66667
EMTH3.2_H7	IRF2BP2	VDNA178G7	IMAG1258009G7	1219	3	0.246103	66.6667	151849	0
EMTH3.3_H7	IRF2BP2	VDNA178G7	IMAG1258009G7	858	13	1.51515	46.1538	100780	6
EMTH3.1_H8	SPDYE1	VDNA181E2	IMAG1258012E2	45	2	4.44444	0	8142.5	0
EMTH3.2_H8	SPDYE1	VDNA181E2	IMAG1258012E2	49	4	8.16327	25	20946.5	0
EMTH3.3_H8	SPDYE1	VDNA181E2	IMAG1258012E2	18	3	16.6667	0	11297.3	0
