# Supplementary material for: Genome-wide gain-of-function screen for genes that induce epithelial-to-mesenchymal transition in breast cancer
Source: Oncotarget. 2016 Aug 16;7(38):61000–20. doi: 10.18632/oncotarget.11314 (PMC5308632; doi:10.18632/oncotarget.11314)
Supplement: Supplementary file 4 [file oncotarget-07-61000-s004.xlsx]

## Sheet: EMTsuppTable3
Hit.Status	Symbol	Accessions	Gene ID	Gene name	function summary	BIOCARTA	COG_ONTOLOGY	GOTERM_BP_FAT	GOTERM_CC_FAT	GOTERM_MF_FAT	INTERPRO	KEGG_PATHWAY	OMIM_DISEASE	PIR_SUPERFAMILY	SMART	SP_PIR_KEYWORDS	UP_SEQ_FEATURE
confirmed.HC	CEBPA	NM_004364.2	1050	CCAAT/enhancer-binding protein alpha;CEBPA;ortholog	transcription factor	h_keratinocytePathway:Keratinocyte Differentiation,h_mapkPathway:MAPKinase Signaling Pathway,		GO:0000050~urea cycle,GO:0000122~negative regulation of transcription from RNA polymerase II promoter,GO:0001701~in utero embryonic development,GO:0001889~liver development,GO:0001890~placenta development,GO:0001892~embryonic placenta development,GO:0002520~immune system development,GO:0002521~leukocyte differentiation,GO:0002573~myeloid leukocyte differentiation,GO:0006091~generation of precurso…	GO:0005654~nucleoplasm,GO:0005667~transcription factor complex,GO:0031974~membrane-enclosed lumen,GO:0031981~nuclear lumen,GO:0043233~organelle lumen,GO:0044451~nucleoplasm part,GO:0070013~intracellular organelle lumen,	GO:0003677~DNA binding,GO:0003700~transcription factor activity,GO:0003702~RNA polymerase II transcription factor activity,GO:0003704~specific RNA polymerase II transcription factor activity,GO:0003705~RNA polymerase II transcription factor activity, enhancer binding,GO:0008134~transcription factor binding,GO:0010843~promoter binding,GO:0030528~transcription regulator activity,GO:0042802~identica…	IPR004827:Basic-leucine zipper (bZIP) transcription factor,IPR011700:Basic leucine zipper,IPR016468:CCAAT/enhancer-binding,	hsa05200:Pathways in cancer,hsa05221:Acute myeloid leukemia,	Leukemia, acute myeloid,	PIRSF005879:CCAAT/enhancer-binding,PIRSF005879:CCAAT/enhancer-binding protein,	SM00338:BRLZ,	acetylation,activator,complete proteome,dna-binding,host-virus interaction,nucleus,Transcription,transcription factor,transcription regulation,	chain:CCAAT/enhancer-binding protein alpha,compositionally biased region:Poly-Gly,compositionally biased region:Poly-Pro,DNA-binding region:Basic motif,domain:Leucine-zipper,modified residue,sequence conflict,
confirmed.HC	FAM101A	BC141805	144347	Protein FAM101A;FAM101A;ortholog	unknown											alternative splicing,complete proteome,	chain:Protein FAM101A,sequence conflict,splice variant,
confirmed.HC	FCGR2B	BC141826	2213	Low Affinity Immunoglobulin Gamma Fc Region Receptor II-B	receptor	h_blymphocytePathway:B Lymphocyte Cell Surface Molecules,		GO:0006955~immune response,	GO:0005886~plasma membrane,GO:0016021~integral to membrane,GO:0031224~intrinsic to membrane,	GO:0019864~IgG binding,GO:0019865~immunoglobulin binding,GO:0032403~protein complex binding,	IPR003599:Immunoglobulin subtype,IPR007110:Immunoglobulin-like,IPR013106:Immunoglobulin V-set,IPR013151:Immunoglobulin,IPR013783:Immunoglobulin-like fold,	hsa04662:B cell receptor signaling pathway,hsa04666:Fc gamma R-mediated phagocytosis,hsa05322:Systemic lupus erythematosus,	Malaria, resistance to,Systemic lupus erythematosus, susceptibility to,Thrombocytopenic purpura, autoimmune,	PIRSF001980:Fc gamma receptor III,	SM00409:IG,	3d-structure,alternative splicing,cell membrane,chromosomal rearrangement,complete proteome,cytoplasm,disulfide bond,glycoprotein,host-virus interaction,igg-binding protein,immunoglobulin,Immunoglobulin domain,immunoglobulin receptor,membrane,phosphoprotein,polymorphism,Proto-oncogene,receptor,repeat,signal,transmembrane,transmembrane protein,	chain:Low affinity immunoglobulin gamma Fc region receptor II-b,chain:Low affinity immunoglobulin gamma Fc region receptor II-c,disulfide bond,domain:Ig-like C2-type 1,domain:Ig-like C2-type 2,glycosylation site:N-linked (GlcNAc...),helix,modified residue,sequence conflict,sequence variant,short sequence motif:ITIM motif,signal peptide,splice variant,strand,topological domain:Cytoplasmic,topologi…
confirmed.HC	GFI1	BC032751	2672	Zinc finger protein Gfi-1;GFI1;ortholog	transcription factor		General function prediction only,	GO:0000082~G1/S transition of mitotic cell cycle,GO:0000083~regulation of transcription of G1/S-phase of mitotic cell cycle,GO:0000122~negative regulation of transcription from RNA polymerase II promoter,GO:0000278~mitotic cell cycle,GO:0006350~transcription,GO:0006355~regulation of transcription, DNA-dependent,GO:0006357~regulation of transcription from RNA polymerase II promoter,GO:0007049~cell…		GO:0003677~DNA binding,GO:0008270~zinc ion binding,GO:0010843~promoter binding,GO:0043167~ion binding,GO:0043169~cation binding,GO:0043565~sequence-specific DNA binding,GO:0046872~metal ion binding,GO:0046914~transition metal ion binding,	IPR001878:Zinc finger, CCHC-type,IPR007087:Zinc finger, C2H2-type,IPR013087:Zinc finger, C2H2-type/integrase, DNA-binding,IPR015880:Zinc finger, C2H2-like,		Neutropenia, nonimmune chronic idiopathic, of adults,Neutropenia, severe congenital,		SM00343:ZnF_C2HC,SM00355:ZnF_C2H2,	complete proteome,disease mutation,dna-binding,metal-binding,nucleus,phosphoprotein,polymorphism,repeat,Transcription,transcription regulation,zinc,zinc-finger,	chain:Zinc finger protein Gfi-1,compositionally biased region:Ala/Gly-rich,modified residue,sequence conflict,sequence variant,zinc finger region:C2H2-type 1,zinc finger region:C2H2-type 2,zinc finger region:C2H2-type 3,zinc finger region:C2H2-type 4,zinc finger region:C2H2-type 5,zinc finger region:C2H2-type 6,
confirmed.HC	HMG20A	BC021959	10363	High mobility group protein 20A;HMG20A;ortholog	transcription factor			GO:0006325~chromatin organization,GO:0006350~transcription,GO:0006355~regulation of transcription, DNA-dependent,GO:0016568~chromatin modification,GO:0045449~regulation of transcription,GO:0051252~regulation of RNA metabolic process,GO:0051276~chromosome organization,	GO:0005730~nucleolus,GO:0031974~membrane-enclosed lumen,GO:0031981~nuclear lumen,GO:0043228~non-membrane-bounded organelle,GO:0043232~intracellular non-membrane-bounded organelle,GO:0043233~organelle lumen,GO:0070013~intracellular organelle lumen,	GO:0003677~DNA binding,GO:0003700~transcription factor activity,GO:0030528~transcription regulator activity,	IPR000910:High mobility group, HMG1/HMG2,IPR017967:HMG box A DNA-binding domain, conserved site,				SM00398:HMG,	alternative splicing,chromatin regulator,coiled coil,complete proteome,dna-binding,nucleus,phosphoprotein,Transcription,transcription regulation,	chain:High mobility group protein 20A,DNA-binding region:HMG box,modified residue,sequence conflict,splice variant,
confirmed.HC	KLF3	BC030662	51274	Krueppel-like factor 3;KLF3;ortholog	transcription factor		General function prediction only,	GO:0006350~transcription,GO:0045449~regulation of transcription,		GO:0003677~DNA binding,GO:0003700~transcription factor activity,GO:0008270~zinc ion binding,GO:0030528~transcription regulator activity,GO:0043167~ion binding,GO:0043169~cation binding,GO:0046872~metal ion binding,GO:0046914~transition metal ion binding,						acetylation,activator,alternative splicing,complete proteome,dna-binding,isopeptide bond,metal-binding,nucleus,phosphoprotein,polymorphism,repeat,repressor,Transcription,transcription regulation,ubl conjugation,zinc,zinc-finger,	chain:Krueppel-like factor 3,compositionally biased region:Pro-rich,cross-link:Glycyl lysine isopeptide (Lys-Gly) (interchain with G-Cter in SUMO),modified residue,region of interest:Repressor domain,sequence conflict,sequence variant,short sequence motif:CTBP-binding motif,splice variant,zinc finger region:C2H2-type 1,zinc finger region:C2H2-type 2,zinc finger region:C2H2-type 3,
confirmed.HC	LTBR	BC026262	4055	Tumor necrosis factor receptor superfamily member 3;LTBR;ortholog	receptor			GO:0006915~apoptosis,GO:0008219~cell death,GO:0009967~positive regulation of signal transduction,GO:0010627~regulation of protein kinase cascade,GO:0010647~positive regulation of cell communication,GO:0010740~positive regulation of protein kinase cascade,GO:0012501~programmed cell death,GO:0016265~death,GO:0043122~regulation of I-kappaB kinase/NF-kappaB cascade,GO:0043123~positive regulation of I…	GO:0016021~integral to membrane,GO:0031224~intrinsic to membrane,		IPR001368:TNFR/CD27/30/40/95 cysteine-rich region,IPR017349:Tumour necrosis factor receptor superfamily member 3,	hsa04060:Cytokine-cytokine receptor interaction,hsa04672:Intestinal immune network for IgA production,		PIRSF037999:TNFR_3_LTBR,PIRSF037999:tumor necrosis factor receptor superfamily member 3,	SM00208:TNFR,	3d-structure,Apoptosis,complete proteome,disulfide bond,glycoprotein,host-virus interaction,membrane,polymorphism,receptor,repeat,signal,transmembrane,	chain:Tumor necrosis factor receptor superfamily member 3,disulfide bond,glycosylation site:N-linked (GlcNAc...),repeat:TNFR-Cys 1,repeat:TNFR-Cys 2,repeat:TNFR-Cys 3,repeat:TNFR-Cys 4,sequence variant,signal peptide,topological domain:Cytoplasmic,topological domain:Extracellular,transmembrane region,
confirmed.HC	PSMB4	BC008314	5692	Proteasome subunit beta type-4;PSMB4;ortholog	cell cycle			GO:0000278~mitotic cell cycle,GO:0006508~proteolysis,GO:0006511~ubiquitin-dependent protein catabolic process,GO:0007049~cell cycle,GO:0009057~macromolecule catabolic process,GO:0010498~proteasomal protein catabolic process,GO:0010604~positive regulation of macromolecule metabolic process,GO:0010605~negative regulation of macromolecule metabolic process,GO:0019941~modification-dependent protein c…	GO:0000502~proteasome complex,GO:0005813~centrosome,GO:0005815~microtubule organizing center,GO:0005839~proteasome core complex,GO:0005856~cytoskeleton,GO:0015630~microtubule cytoskeleton,GO:0043228~non-membrane-bounded organelle,GO:0043232~intracellular non-membrane-bounded organelle,GO:0044430~cytoskeletal part,	GO:0004175~endopeptidase activity,GO:0004298~threonine-type endopeptidase activity,GO:0008233~peptidase activity,GO:0070003~threonine-type peptidase activity,GO:0070011~peptidase activity, acting on L-amino acid peptides,	IPR001353:Proteasome, alpha and beta subunits,IPR001353:Proteasome, subunit alpha/beta,IPR016050:Proteasome, beta-type subunit, conserved site,IPR016295:Proteasome endopeptidase complex, beta subunit,	hsa03050:Proteasome,		PIRSF001213:proteasome endopeptidase complex, beta subunit,PIRSF001213:Psome_endopept_beta,		complete proteome,cytoplasm,direct protein sequencing,host-virus interaction,hydrolase,nucleus,phosphoprotein,polymorphism,Protease,proteasome,proteinase,threonine protease,zymogen,	chain:Proteasome subunit beta type-4,modified residue,sequence conflict,sequence variant,
confirmed.HC	SNAI1	BC012910	6615	Zinc finger protein SNAI1;SNAI1;ortholog	transcription factor	h_mta3Pathway:Downregulated of MTA-3 in ER-negative Breast Tumors,		GO:0001942~hair follicle development,GO:0007398~ectoderm development,GO:0008544~epidermis development,GO:0022404~molting cycle process,GO:0022405~hair cycle process,GO:0031069~hair follicle morphogenesis,GO:0042303~molting cycle,GO:0042633~hair cycle,GO:0048729~tissue morphogenesis,GO:0048730~epidermis morphogenesis,		GO:0003677~DNA binding,GO:0008270~zinc ion binding,GO:0043167~ion binding,GO:0043169~cation binding,GO:0046872~metal ion binding,GO:0046914~transition metal ion binding,	IPR007087:Zinc finger, C2H2-type,IPR013087:Zinc finger, C2H2-type/integrase, DNA-binding,IPR015880:Zinc finger, C2H2-like,	hsa04520:Adherens junction,			SM00355:ZnF_C2H2,	complete proteome,developmental protein,dna-binding,metal-binding,nucleus,phosphoprotein,polymorphism,repeat,zinc,zinc-finger,	chain:Zinc finger protein SNAI1,modified residue,sequence conflict,sequence variant,zinc finger region:C2H2-type 1,zinc finger region:C2H2-type 2,zinc finger region:C2H2-type 3,zinc finger region:C2H2-type 4; atypical,
confirmed.HC	SNAI2	BC014890	6591	Zinc finger protein SNAI2;SNAI2;ortholog	transcription factor			GO:0000122~negative regulation of transcription from RNA polymerase II promoter,GO:0006350~transcription,GO:0006355~regulation of transcription, DNA-dependent,GO:0006357~regulation of transcription from RNA polymerase II promoter,GO:0007267~cell-cell signaling,GO:0007498~mesoderm development,GO:0007499~ectoderm and mesoderm interaction,GO:0009314~response to radiation,GO:0009628~response to abiot…		GO:0003677~DNA binding,GO:0008270~zinc ion binding,GO:0043167~ion binding,GO:0043169~cation binding,GO:0046872~metal ion binding,GO:0046914~transition metal ion binding,	IPR007087:Zinc finger, C2H2-type,IPR013087:Zinc finger, C2H2-type/integrase, DNA-binding,IPR015880:Zinc finger, C2H2-like,	hsa04520:Adherens junction,	Melanoma metastasis, modification of,Piebaldism,Waardenburg syndrome, type IID,		SM00355:ZnF_C2H2,	complete proteome,deafness,developmental protein,disease mutation,dna-binding,metal-binding,nucleus,repeat,repressor,Transcription,transcription regulation,Waardenburg syndrome,zinc,zinc-finger,	chain:Zinc finger protein SNAI2,sequence variant,zinc finger region:C2H2-type 1,zinc finger region:C2H2-type 2,zinc finger region:C2H2-type 3,zinc finger region:C2H2-type 4,zinc finger region:C2H2-type 5; atypical,
confirmed.HC	SNAI3	BC107058	333929	Zinc finger protein SNAI3;SNAI3;ortholog	transcription factor		General function prediction only,	GO:0006350~transcription,GO:0006355~regulation of transcription, DNA-dependent,GO:0045449~regulation of transcription,GO:0051252~regulation of RNA metabolic process,GO:0055114~oxidation reduction,	GO:0005654~nucleoplasm,GO:0005667~transcription factor complex,GO:0031974~membrane-enclosed lumen,GO:0031981~nuclear lumen,GO:0043233~organelle lumen,GO:0044451~nucleoplasm part,GO:0070013~intracellular organelle lumen,	GO:0003677~DNA binding,GO:0003700~transcription factor activity,GO:0005507~copper ion binding,GO:0008270~zinc ion binding,GO:0030528~transcription regulator activity,GO:0043167~ion binding,GO:0043169~cation binding,GO:0046872~metal ion binding,GO:0046914~transition metal ion binding,	IPR007087:Zinc finger, C2H2-type,IPR013087:Zinc finger, C2H2-type/integrase, DNA-binding,IPR015880:Zinc finger, C2H2-like,				SM00355:ZnF_C2H2,	complete proteome,dna-binding,metal-binding,nucleus,repeat,repressor,Transcription,transcription regulation,zinc,zinc-finger,	chain:Zinc finger protein SNAI3,zinc finger region:C2H2-type 1,zinc finger region:C2H2-type 2,zinc finger region:C2H2-type 3,zinc finger region:C2H2-type 4,zinc finger region:C2H2-type 5; degenerate,
confirmed.HC	SSBP1	BC000895	6742	Single-stranded DNA-binding protein, mitochondrial;SSBP1;ortholog	transcription factor			GO:0006259~DNA metabolic process,GO:0006260~DNA replication,GO:0007005~mitochondrion organization,GO:0032989~cellular component morphogenesis,GO:0032990~cell part morphogenesis,GO:0043085~positive regulation of catalytic activity,GO:0044093~positive regulation of molecular function,GO:0051095~regulation of helicase activity,GO:0051096~positive regulation of helicase activity,GO:0051336~regulation…	GO:0005739~mitochondrion,GO:0005759~mitochondrial matrix,GO:0009295~nucleoid,GO:0031974~membrane-enclosed lumen,GO:0031980~mitochondrial lumen,GO:0042645~mitochondrial nucleoid,GO:0043228~non-membrane-bounded organelle,GO:0043232~intracellular non-membrane-bounded organelle,GO:0043233~organelle lumen,GO:0044429~mitochondrial part,GO:0070013~intracellular organelle lumen,	GO:0003677~DNA binding,GO:0003697~single-stranded DNA binding,GO:0043566~structure-specific DNA binding,	IPR000424:Primosome PriB/single-strand DNA-binding,IPR011344:Single-strand DNA-binding,IPR012340:Nucleic acid-binding, OB-fold,	hsa03030:DNA replication,hsa03430:Mismatch repair,hsa03440:Homologous recombination,		PIRSF002070:single-strand binding protein,		3d-structure,acetylation,complete proteome,direct protein sequencing,DNA binding,dna replication,dna-binding,mitochondrion,phosphoprotein,transit peptide,	chain:Single-stranded DNA-binding protein, mitochondrial,domain:SSB,helix,modified residue,strand,transit peptide:Mitochondrion,
confirmed.HC	TMEM106A	BC012139	113277	Transmembrane protein 106A;TMEM106A;ortholog	transmembrane				GO:0016021~integral to membrane,GO:0031224~intrinsic to membrane,		IPR009790:Protein of unknown function DUF1356,					complete proteome,membrane,transmembrane,	chain:Transmembrane protein 106A,transmembrane region,
confirmed.HC	TRIP13	BC000404	9319	thyroid hormone receptor interactor 13 ,Pachytene checkpoint protein 2 homolog;TRIP13;ortholog	cell cycle			GO:0000239~pachytene,GO:0000279~M phase,GO:0001556~oocyte maturation,GO:0003006~reproductive developmental process,GO:0006259~DNA metabolic process,GO:0006281~DNA repair,GO:0006302~double-strand break repair,GO:0006310~DNA recombination,GO:0006350~transcription,GO:0006351~transcription, DNA-dependent,GO:0006366~transcription from RNA polymerase II promoter,GO:0006974~response to DNA damage stimul…	GO:0001673~male germ cell nucleus,GO:0043073~germ cell nucleus,	GO:0000166~nucleotide binding,GO:0001882~nucleoside binding,GO:0001883~purine nucleoside binding,GO:0003712~transcription cofactor activity,GO:0005524~ATP binding,GO:0008134~transcription factor binding,GO:0017076~purine nucleotide binding,GO:0030528~transcription regulator activity,GO:0030554~adenyl nucleotide binding,GO:0032553~ribonucleotide binding,GO:0032555~purine ribonucleotide binding,GO:…	IPR001270:Chaperonin clpA/B,IPR003593:ATPase, AAA+ type, core,IPR003959:ATPase, AAA-type, core,IPR003960:ATPase, AAA-type, conserved site,				SM00382:AAA,	acetylation,alternative splicing,atp-binding,complete proteome,nucleotide-binding,phosphoprotein,	chain:Thyroid receptor-interacting protein 13,modified residue,nucleotide phosphate-binding region:ATP,splice variant,
confirmed	ANKRD36BP1	BC007072	84832	Putative ankyrin repeat domain-containing protein 26-like 1;ANKRD36BP1;ortholog	unknown											coiled coil,complete proteome,	chain:Ankyrin repeat domain-containing protein 26-like 1,
confirmed	BEST3	BC028087	144453	Bestrophin-3;BEST3;ortholog	transmembrane			GO:0006811~ion transport,GO:0006820~anion transport,GO:0015698~inorganic anion transport,GO:0043269~regulation of ion transport,GO:0043271~negative regulation of ion transport,GO:0051051~negative regulation of transport,	GO:0005886~plasma membrane,GO:0016021~integral to membrane,GO:0031224~intrinsic to membrane,GO:0034702~ion channel complex,GO:0034707~chloride channel complex,	GO:0005216~ion channel activity,GO:0005253~anion channel activity,GO:0005254~chloride channel activity,GO:0005509~calcium ion binding,GO:0008509~anion transmembrane transporter activity,GO:0015267~channel activity,GO:0022803~passive transmembrane transporter activity,GO:0022838~substrate specific channel activity,GO:0031404~chloride ion binding,GO:0043167~ion binding,GO:0043168~anion binding,GO:0…	IPR000615:Bestrophin,					alternative splicing,calcium,cell membrane,chloride,chloride channel,complete proteome,ion transport,ionic channel,membrane,polymorphism,transmembrane,transport,	chain:Bestrophin-3,sequence variant,splice variant,topological domain:Cytoplasmic,topological domain:Extracellular,topological domain:In membrane,transmembrane region,
confirmed	CA7	BC033865	766	Carbonic anhydrase 7;CA7;ortholog	carbonic anhydrase			GO:0006730~one-carbon metabolic process,		GO:0004089~carbonate dehydratase activity,GO:0008270~zinc ion binding,GO:0016836~hydro-lyase activity,GO:0043167~ion binding,GO:0043169~cation binding,GO:0046872~metal ion binding,GO:0046914~transition metal ion binding,	IPR001148:Carbonic anhydrase, alpha-class, catalytic domain,IPR018338:Carbonic anhydrase, alpha-class, conserved site,IPR018438:Carbonic anhydrase, CA-VII,	hsa00910:Nitrogen metabolism,		PIRSF001392:carbonate dehydratase,		carbon-oxygen lyase,complete proteome,cytoplasm,hydro-lyase,lyase,metal-binding,metalloprotein,zinc,	chain:Carbonic anhydrase 7,metal ion-binding site:Zinc; catalytic,
confirmed	CALU	AM392586	813	Calumenin;CALU;ortholog	calcium-binding				GO:0005576~extracellular region,GO:0005783~endoplasmic reticulum,GO:0005788~endoplasmic reticulum lumen,GO:0005794~Golgi apparatus,GO:0016023~cytoplasmic membrane-bounded vesicle,GO:0016528~sarcoplasm,GO:0016529~sarcoplasmic reticulum,GO:0031410~cytoplasmic vesicle,GO:0031974~membrane-enclosed lumen,GO:0031982~vesicle,GO:0031988~membrane-bounded vesicle,GO:0033018~sarcoplasmic reticulum lumen,GO:…	GO:0005509~calcium ion binding,GO:0043167~ion binding,GO:0043169~cation binding,GO:0046872~metal ion binding,	IPR002048:Calcium-binding EF-hand,IPR011992:EF-Hand type,IPR018247:EF-HAND 1,IPR018248:EF hand,IPR018249:EF-HAND 2,			PIRSF036326:reticulocalbin,	SM00054:EFh,	alternative splicing,calcium,complete proteome,direct protein sequencing,endoplasmic reticulum,glycoprotein,phosphoprotein,polymorphism,repeat,sarcoplasmic reticulum,Secreted,signal,	calcium-binding region:1,calcium-binding region:2,calcium-binding region:3; possibly ancestral,calcium-binding region:4,calcium-binding region:5,calcium-binding region:6,chain:Calumenin,domain:EF-hand 1,domain:EF-hand 2,domain:EF-hand 3,domain:EF-hand 4,domain:EF-hand 5,domain:EF-hand 6,glycosylation site:N-linked (GlcNAc...),modified residue,sequence conflict,sequence variant,short sequence moti…
confirmed	CCNF	BC012349	899	Cyclin-F;CCNF;ortholog	cell cycle			GO:0000087~M phase of mitotic cell cycle,GO:0000278~mitotic cell cycle,GO:0000279~M phase,GO:0000280~nuclear division,GO:0000320~re-entry into mitotic cell cycle,GO:0001890~placenta development,GO:0007049~cell cycle,GO:0007067~mitosis,GO:0022402~cell cycle process,GO:0022403~cell cycle phase,GO:0048285~organelle fission,GO:0051301~cell division,			IPR001810:Cyclin-like F-box,IPR004367:Cyclin, C-terminal,IPR006670:Cyclin,IPR006671:Cyclin, N-terminal,IPR013763:Cyclin-related,				SM00256:FBOX,SM00385:CYCLIN,	cell cycle,cell division,complete proteome,cyclin,mitosis,nucleus,	chain:G2/mitotic-specific cyclin-F,domain:F-box,sequence conflict,
confirmed	EDA2R	BC034919	60401	Tumor necrosis factor receptor superfamily member 27;EDA2R;ortholog	receptor			GO:0007398~ectoderm development,GO:0008544~epidermis development,GO:0009967~positive regulation of signal transduction,GO:0010627~regulation of protein kinase cascade,GO:0010647~positive regulation of cell communication,GO:0010740~positive regulation of protein kinase cascade,GO:0043388~positive regulation of DNA binding,GO:0043408~regulation of MAPKKK cascade,GO:0043410~positive regulation of MA…	GO:0016021~integral to membrane,GO:0031224~intrinsic to membrane,	GO:0005031~tumor necrosis factor receptor activity,GO:0019955~cytokine binding,GO:0043120~tumor necrosis factor binding,	IPR001368:TNFR/CD27/30/40/95 cysteine-rich region,	hsa04060:Cytokine-cytokine receptor interaction,			SM00208:TNFR,	alternative splicing,complete proteome,developmental protein,differentiation,disulfide bond,glycoprotein,membrane,polymorphism,receptor,repeat,transmembrane,	chain:Tumor necrosis factor receptor superfamily member 27,disulfide bond,glycosylation site:N-linked (GlcNAc...),mutagenesis site,repeat:TNFR-Cys 1,repeat:TNFR-Cys 2,repeat:TNFR-Cys 3,sequence conflict,sequence variant,splice variant,topological domain:Cytoplasmic,topological domain:Extracellular,transmembrane region,
confirmed	EIF1AD	BC005131	84285	Probable RNA-binding protein EIF1AD;EIF1AD;ortholog	translation initiation			GO:0006412~translation,GO:0006413~translational initiation,		GO:0003723~RNA binding,GO:0003743~translation initiation factor activity,GO:0008135~translation factor activity, nucleic acid binding,	IPR001253:Translation initiation factor 1A (eIF-1A),IPR006196:S1, IF1 type,IPR012340:Nucleic acid-binding, OB-fold,				SM00652:eIF1a,	3d-structure,complete proteome,direct protein sequencing,nucleus,phosphoprotein,polymorphism,rna-binding,	chain:Probable RNA-binding protein EIF1AD,compositionally biased region:Poly-Glu,domain:S1-like,helix,modified residue,sequence variant,strand,
confirmed	ENKUR	BC026165	219670	Enkurin;ENKUR;ortholog	calmodulin binding				GO:0005929~cilium,GO:0019861~flagellum,GO:0042995~cell projection,	GO:0005516~calmodulin binding,GO:0017124~SH3 domain binding,GO:0019904~protein domain specific binding,						calmodulin-binding,cell projection,cilium,complete proteome,flagellum,sh3-binding,	chain:Enkurin,domain:IQ,short sequence motif:SH3-binding,
confirmed	ETV2	NM_014209	2116	ETS translocation variant 2;ETV2;ortholog	transcription factor			GO:0006355~regulation of transcription, DNA-dependent,GO:0045449~regulation of transcription,GO:0051252~regulation of RNA metabolic process,		GO:0003677~DNA binding,GO:0003700~transcription factor activity,GO:0030528~transcription regulator activity,GO:0043565~sequence-specific DNA binding,	IPR000418:Ets,IPR011991:Winged helix repressor DNA-binding,				SM00413:ETS,	dna-binding,nucleus,
confirmed	FAM46C	BC131726	54855	Protein FAM46C;FAM46C;ortholog	unknown						IPR012937:Protein of unknown function DUF1693,			PIRSF013835:Caenorhabditis elegans hypothetical protein F55A12.9,		complete proteome,polymorphism,	chain:Protein FAM46C,sequence conflict,sequence variant,
confirmed	FAM81B	BC034772	153643	Protein FAM81B;FAM81B;ortholog	unknown											coiled coil,complete proteome,polymorphism,	chain:Protein FAM81B,sequence variant,
confirmed	FCGR1A	BC032634	2209	High affinity immunoglobulin gamma Fc receptor I;FCGR1A;ortholog	receptor			GO:0006897~endocytosis,GO:0006909~phagocytosis,GO:0006911~phagocytosis, engulfment,GO:0006952~defense response,GO:0006955~immune response,GO:0010324~membrane invagination,GO:0016044~membrane organization,GO:0016192~vesicle-mediated transport,GO:0045087~innate immune response,	GO:0005886~plasma membrane,GO:0016021~integral to membrane,GO:0031224~intrinsic to membrane,	GO:0019864~IgG binding,GO:0019865~immunoglobulin binding,GO:0032403~protein complex binding,	IPR003598:Immunoglobulin subtype 2,IPR003599:Immunoglobulin subtype,IPR007110:Immunoglobulin-like,IPR013151:Immunoglobulin,IPR013783:Immunoglobulin-like fold,	hsa04640:Hematopoietic cell lineage,hsa04666:Fc gamma R-mediated phagocytosis,hsa05322:Systemic lupus erythematosus,	IgG receptor I, phagocytic, familial deficiency of,	PIRSF001981:Fc gamma receptor I,	SM00408:IGc2,SM00409:IG,	alternative splicing,cell membrane,complete proteome,direct protein sequencing,disulfide bond,glycoprotein,igg-binding protein,immune response,Immunoglobulin domain,immunoglobulin receptor,innate immunity,membrane,phosphoprotein,polymorphism,receptor,repeat,signal,transmembrane,transmembrane protein,	chain:High affinity immunoglobulin gamma Fc receptor I,disulfide bond,domain:Ig-like C2-type 1,domain:Ig-like C2-type 2,domain:Ig-like C2-type 3,glycosylation site:N-linked (GlcNAc...),modified residue,mutagenesis site,region of interest:Interaction with EPB41L2,sequence conflict,sequence variant,signal peptide,splice variant,topological domain:Cytoplasmic,topological domain:Extracellular,transme…
confirmed	HOXC12	NM_173860	3228	Homeobox protein Hox-C12;HOXC12;ortholog	transcription factor			GO:0006350~transcription,GO:0006355~regulation of transcription, DNA-dependent,GO:0045449~regulation of transcription,GO:0051252~regulation of RNA metabolic process,		GO:0003677~DNA binding,GO:0003700~transcription factor activity,GO:0030528~transcription regulator activity,GO:0043565~sequence-specific DNA binding,	IPR001356:Homeobox,IPR012287:Homeodomain-related,IPR017970:Homeobox, conserved site,				SM00389:HOX,	complete proteome,developmental protein,DNA binding,dna-binding,Homeobox,nucleus,Transcription,transcription regulation,	chain:Homeobox protein Hox-C12,DNA-binding region:Homeobox,
confirmed	HSPB7	BC006319	27129	Heat shock protein beta-7;HSPB7;ortholog	chaperone		Posttranslational modification, protein turnover, chaperones,	GO:0006986~response to unfolded protein,GO:0008016~regulation of heart contraction,GO:0009266~response to temperature stimulus,GO:0009408~response to heat,GO:0009628~response to abiotic stimulus,GO:0010033~response to organic substance,GO:0044057~regulation of system process,GO:0051789~response to protein stimulus,		GO:0008022~protein C-terminus binding,	IPR001436:Alpha crystallin/Heat shock protein,IPR002068:Heat shock protein Hsp20,			PIRSF036514:alpha-crystallin-related small heat shock protein,		alternative splicing,Chaperone,complete proteome,stress response,	chain:Heat shock protein beta-7,compositionally biased region:Poly-Ser,splice variant,
confirmed	IRF2BP2	NM_182972	359948	Interferon regulatory factor 2-binding protein 2;IRF2BP2;ortholog	transcription repressor			GO:0006350~transcription,GO:0045449~regulation of transcription,								acetylation,alternative splicing,complete proteome,nucleus,phosphoprotein,polymorphism,repressor,Transcription,transcription regulation,	chain:Interferon regulatory factor 2-binding protein 2,compositionally biased region:Pro-rich,modified residue,region of interest:Cys-rich,sequence conflict,sequence variant,splice variant,
confirmed	KRTAP12-3	NM_198697.2	386683	Keratin-associated protein 12-3;KRTAP12-3;ortholog	cytoskeleton				GO:0005856~cytoskeleton,GO:0005882~intermediate filament,GO:0043228~non-membrane-bounded organelle,GO:0043232~intracellular non-membrane-bounded organelle,GO:0044430~cytoskeletal part,GO:0045095~keratin filament,GO:0045111~intermediate filament cytoskeleton,		IPR002494:Keratin, high sulphur B2 protein,			PIRSF002249:keratin high-sulfur matrix protein IIIB,		complete proteome,keratin,polymorphism,repeat,	chain:Keratin-associated protein 12-3,region of interest:14 X 5 AA approximate repeats,repeat:1,repeat:10,repeat:11,repeat:12,repeat:13,repeat:14,repeat:2,repeat:3,repeat:4,repeat:5,repeat:6,repeat:7,repeat:8,repeat:9,sequence variant,
confirmed	MAP3K11	truncated	4296	Mitogen-activated protein kinase kinase kinase 11;MAP3K11;ortholog	kinase cascade	h_mapkPathway:MAPKinase Signaling Pathway,		GO:0000080~G1 phase of mitotic cell cycle,GO:0000165~MAPKKK cascade,GO:0000186~activation of MAPKK activity,GO:0000187~activation of MAPK activity,GO:0000278~mitotic cell cycle,GO:0001932~regulation of protein amino acid phosphorylation,GO:0006461~protein complex assembly,GO:0006468~protein amino acid phosphorylation,GO:0006793~phosphorus metabolic process,GO:0006796~phosphate metabolic process,G…	GO:0000267~cell fraction,GO:0005625~soluble fraction,GO:0005813~centrosome,GO:0005815~microtubule organizing center,GO:0005856~cytoskeleton,GO:0005874~microtubule,GO:0015630~microtubule cytoskeleton,GO:0043228~non-membrane-bounded organelle,GO:0043232~intracellular non-membrane-bounded organelle,GO:0044430~cytoskeletal part,	GO:0000166~nucleotide binding,GO:0001882~nucleoside binding,GO:0001883~purine nucleoside binding,GO:0004672~protein kinase activity,GO:0004674~protein serine/threonine kinase activity,GO:0004706~JUN kinase kinase kinase activity,GO:0004709~MAP kinase kinase kinase activity,GO:0005524~ATP binding,GO:0017016~Ras GTPase binding,GO:0017048~Rho GTPase binding,GO:0017076~purine nucleotide binding,GO:00…	IPR000719:Protein kinase, core,IPR001245:Tyrosine protein kinase,IPR001452:Src homology-3 domain,IPR008271:Serine/threonine protein kinase, active site,IPR015785:Mitogen activated protein kinase kinase kinase-like,IPR016231:Mitogen-activated protein kinase kinase kinase, 9/10/11,IPR017441:Protein kinase, ATP binding site,IPR017442:Serine/threonine protein kinase-related,	hsa04010:MAPK signaling pathway,		PIRSF000556:MAPKKK9_11,PIRSF000556:mitogen-activated protein kinase kinase kinase, types 9/10/11,	SM00219:TyrKc,SM00326:SH3,	ATP,atp-binding,complete proteome,cytoplasm,cytoskeleton,kinase,leucine zipper,nucleotide-binding,phosphoprotein,phosphotransferase,polymorphism,repeat,serine/threonine-protein kinase,serine/threonine-specific protein kinase,sh3 domain,transferase,	active site:Proton acceptor,binding site:ATP,chain:Mitogen-activated protein kinase kinase kinase 11,compositionally biased region:Arg-rich,compositionally biased region:Gly-rich,compositionally biased region:Poly-Gly,compositionally biased region:Pro-rich,domain:Leucine-zipper 1,domain:Leucine-zipper 2,domain:Protein kinase,domain:SH3,modified residue,mutagenesis site,nucleotide phosphate-bindin…
confirmed	MAP3K7	BC017715	6885	Mitogen-activated protein kinase kinase kinase 7;MAP3K7;ortholog	kinase cascade	h_alkPathway:ALK in cardiac myocytes,h_fasPathway:FAS signaling pathway ( CD95 ),h_il1rPathway:Signal transduction through IL1R,h_mapkPathway:MAPKinase Signaling Pathway,h_nfkbPathway:NF-kB Signaling Pathway,h_nthiPathway:NFkB activation by Nontypeable Hemophilus influenzae,h_p38mapkPathway:p38 MAPK Signaling Pathway ,h_Par1Pathway:Thrombin signaling and protease-activated receptors,h_tgfbPathway…		GO:0000165~MAPKKK cascade,GO:0001525~angiogenesis,GO:0001568~blood vessel development,GO:0001817~regulation of cytokine production,GO:0001819~positive regulation of cytokine production,GO:0001838~embryonic epithelial tube formation,GO:0001841~neural tube formation,GO:0001944~vasculature development,GO:0002009~morphogenesis of an epithelium,GO:0002253~activation of immune response,GO:0002429~immun…	GO:0005829~cytosol,	GO:0000166~nucleotide binding,GO:0000287~magnesium ion binding,GO:0001882~nucleoside binding,GO:0001883~purine nucleoside binding,GO:0004672~protein kinase activity,GO:0004674~protein serine/threonine kinase activity,GO:0004708~MAP kinase kinase activity,GO:0004709~MAP kinase kinase kinase activity,GO:0004712~protein serine/threonine/tyrosine kinase activity,GO:0004713~protein tyrosine kinase act…	IPR000719:Protein kinase, core,IPR001245:Tyrosine protein kinase,IPR008271:Serine/threonine protein kinase, active site,IPR015786:Mitogen activated protein kinase kinase kinase-related,IPR017421:Mitogen-activated protein kinase kinase kinase 7,IPR017441:Protein kinase, ATP binding site,IPR017442:Serine/threonine protein kinase-related,	hsa04010:MAPK signaling pathway,hsa04310:Wnt signaling pathway,hsa04520:Adherens junction,hsa04620:Toll-like receptor signaling pathway,hsa04621:NOD-like receptor signaling pathway,hsa04622:RIG-I-like receptor signaling pathway,hsa04660:T cell receptor signaling pathway,		PIRSF038168:MAPKKK7,PIRSF038168:mitogen-activated protein kinase kinase kinase 7,	SM00219:TyrKc,	3d-structure,alternative splicing,atp-binding,complete proteome,kinase,magnesium,metal-binding,nucleotide-binding,phosphoprotein,phosphotransferase,serine/threonine-protein kinase,transferase,	active site:Proton acceptor,binding site:ATP,chain:Mitogen-activated protein kinase kinase kinase 7,compositionally biased region:Poly-Ser,domain:Protein kinase,helix,modified residue,mutagenesis site,nucleotide phosphate-binding region:ATP,splice variant,strand,turn,
confirmed	MAP3K9	BC133706	4293	Mitogen-activated protein kinase kinase kinase 9;MAP3K9;ortholog	kinase cascade	h_mapkPathway:MAPKinase Signaling Pathway,h_p38mapkPathway:p38 MAPK Signaling Pathway ,		GO:0000165~MAPKKK cascade,GO:0000187~activation of MAPK activity,GO:0001932~regulation of protein amino acid phosphorylation,GO:0006468~protein amino acid phosphorylation,GO:0006793~phosphorus metabolic process,GO:0006796~phosphate metabolic process,GO:0007242~intracellular signaling cascade,GO:0007243~protein kinase cascade,GO:0007254~JNK cascade,GO:0007257~activation of JUN kinase activity,GO:0…		GO:0000166~nucleotide binding,GO:0001882~nucleoside binding,GO:0001883~purine nucleoside binding,GO:0004672~protein kinase activity,GO:0004674~protein serine/threonine kinase activity,GO:0004706~JUN kinase kinase kinase activity,GO:0004708~MAP kinase kinase activity,GO:0004709~MAP kinase kinase kinase activity,GO:0004712~protein serine/threonine/tyrosine kinase activity,GO:0005524~ATP binding,GO:…	IPR000719:Protein kinase, core,IPR001245:Tyrosine protein kinase,IPR001452:Src homology-3 domain,IPR008271:Serine/threonine protein kinase, active site,IPR015785:Mitogen activated protein kinase kinase kinase-like,IPR016231:Mitogen-activated protein kinase kinase kinase, 9/10/11,IPR017441:Protein kinase, ATP binding site,IPR017442:Serine/threonine protein kinase-related,			PIRSF000556:MAPKKK9_11,PIRSF000556:mitogen-activated protein kinase kinase kinase, types 9/10/11,	SM00219:TyrKc,SM00326:SH3,	3d-structure,alternative splicing,ATP,atp-binding,complete proteome,kinase,leucine zipper,nucleotide-binding,phosphoprotein,phosphotransferase,polymorphism,repeat,serine/threonine-protein kinase,serine/threonine-specific protein kinase,sh3 domain,transferase,	active site:Proton acceptor,binding site:ATP,chain:Mitogen-activated protein kinase kinase kinase 9,compositionally biased region:Ala-rich,compositionally biased region:Arg/Lys-rich (basic),compositionally biased region:Poly-Glu,compositionally biased region:Pro-rich,compositionally biased region:Ser-rich,domain:Leucine-zipper 1,domain:Leucine-zipper 2,domain:Protein kinase,domain:SH3,helix,modif…
confirmed	MYOZ2	BC017402	51778	Myozenin-2;MYOZ2;ortholog	cytoskeleton				GO:0005856~cytoskeleton,GO:0015629~actin cytoskeleton,GO:0030016~myofibril,GO:0030017~sarcomere,GO:0030018~Z disc,GO:0031674~I band,GO:0043228~non-membrane-bounded organelle,GO:0043232~intracellular non-membrane-bounded organelle,GO:0043292~contractile fiber,GO:0044449~contractile fiber part,	GO:0019899~enzyme binding,GO:0019902~phosphatase binding,GO:0019903~protein phosphatase binding,GO:0030346~protein phosphatase 2B binding,	IPR008438:Calcineurin-binding,					complete proteome,cytoplasm,phosphoprotein,	chain:Myozenin-2,compositionally biased region:Poly-Leu,modified residue,sequence conflict,
confirmed	NFKB1	BC051765	4790	Nuclear factor NF-kappa-B p105 subunit;NFKB1;ortholog	transcription factor	h_41bbPathway:The 4-1BB-dependent immune response,h_aktPathway:AKT Signaling Pathway,h_atmPathway:ATM Signaling Pathway,h_cardiacegfPathway:Role of EGF Receptor Transactivation by GPCRs in Cardiac Hypertrophy,h_cd40Pathway:CD40L Signaling Pathway,h_cdMacPathway:Cadmium induces DNA synthesis and proliferation in macrophages,h_ceramidePathway:Ceramide Signaling Pathway,h_cxcr4Pathway:CXCR4 Signalin…	General function prediction only,	GO:0000122~negative regulation of transcription from RNA polymerase II promoter,GO:0001817~regulation of cytokine production,GO:0001818~negative regulation of cytokine production,GO:0006350~transcription,GO:0006351~transcription, DNA-dependent,GO:0006355~regulation of transcription, DNA-dependent,GO:0006357~regulation of transcription from RNA polymerase II promoter,GO:0006366~transcription from …	GO:0005654~nucleoplasm,GO:0005829~cytosol,GO:0031974~membrane-enclosed lumen,GO:0031981~nuclear lumen,GO:0033256~I-kappaB/NF-kappaB complex,GO:0043233~organelle lumen,GO:0070013~intracellular organelle lumen,	GO:0003677~DNA binding,GO:0003700~transcription factor activity,GO:0010843~promoter binding,GO:0016564~transcription repressor activity,GO:0016566~specific transcriptional repressor activity,GO:0030528~transcription regulator activity,GO:0042802~identical protein binding,GO:0042803~protein homodimerization activity,GO:0043565~sequence-specific DNA binding,GO:0046983~protein dimerization activity,	IPR000451:NF-kappa-B/Rel/dorsal,IPR000488:Death,IPR002110:Ankyrin,IPR002909:Cell surface receptor IPT/TIG,IPR011029:DEATH-like,IPR011539:Rel homology,IPR013783:Immunoglobulin-like fold,	hsa04010:MAPK signaling pathway,hsa04062:Chemokine signaling pathway,hsa04210:Apoptosis,hsa04620:Toll-like receptor signaling pathway,hsa04621:NOD-like receptor signaling pathway,hsa04622:RIG-I-like receptor signaling pathway,hsa04623:Cytosolic DNA-sensing pathway,hsa04660:T cell receptor signaling pathway,hsa04662:B cell receptor signaling pathway,hsa04722:Neurotrophin signaling pathway,hsa04920…		PIRSF036310:transcription factor NF-kappa-B2,	SM00005:DEATH,SM00248:ANK,SM00429:IPT,	3d-structure,acetylation,activator,alternative splicing,ank repeat,Apoptosis,complete proteome,cytoplasm,direct protein sequencing,DNA binding,dna-binding,duplication,nucleus,phosphoprotein,polymorphism,repeat,s-nitrosylation,Transcription,transcription regulation,ubl conjugation,	chain:Nuclear factor NF-kappa-B p105 subunit,chain:Nuclear factor NF-kappa-B p50 subunit,compositionally biased region:Gly-rich,domain:Death,domain:RHD,helix,modified residue,mutagenesis site,region of interest:GRR,region of interest:Interaction with CFLAR,repeat:ANK 1,repeat:ANK 2,repeat:ANK 3,repeat:ANK 4,repeat:ANK 5,repeat:ANK 6,repeat:ANK 7,sequence conflict,sequence variant,short sequence m…
confirmed	OTX2	BC032579	5015	Homeobox protein OTX2;OTX2;ortholog	transcription factor			GO:0000902~cell morphogenesis,GO:0000904~cell morphogenesis involved in differentiation,GO:0006355~regulation of transcription, DNA-dependent,GO:0006928~cell motion,GO:0007409~axonogenesis,GO:0007411~axon guidance,GO:0008589~regulation of smoothened signaling pathway,GO:0030030~cell projection organization,GO:0030182~neuron differentiation,GO:0030900~forebrain development,GO:0030901~midbrain deve…	GO:0030426~growth cone,GO:0030427~site of polarized growth,GO:0042995~cell projection,GO:0043005~neuron projection,	GO:0003677~DNA binding,GO:0003700~transcription factor activity,GO:0008190~eukaryotic initiation factor 4E binding,GO:0030528~transcription regulator activity,GO:0031369~translation initiation factor binding,GO:0043565~sequence-specific DNA binding,	IPR001356:Homeobox,IPR003022:Transcription factor Otx2,IPR003025:Transcription factor Otx,IPR012287:Homeodomain-related,IPR013851:Transcription factor Otx, C-terminal,IPR017970:Homeobox, conserved site,		Microphthalmia, syndromic 5,		SM00389:HOX,	alternative splicing,complete proteome,developmental protein,disease mutation,dna-binding,Homeobox,microphthalmia,nucleus,	chain:Homeobox protein OTX2,compositionally biased region:Poly-Gln,DNA-binding region:Homeobox,sequence variant,splice variant,
confirmed	PAX6	BC011953	5080	Paired box protein Pax-6;PAX6;ortholog	transcription factor			GO:0000902~cell morphogenesis,GO:0000904~cell morphogenesis involved in differentiation,GO:0001654~eye development,GO:0001709~cell fate determination,GO:0001754~eye photoreceptor cell differentiation,GO:0001764~neuron migration,GO:0002052~positive regulation of neuroblast proliferation,GO:0002088~lens development in camera-type eye,GO:0003002~regionalization,GO:0006350~transcription,GO:0006355~re…		GO:0003677~DNA binding,GO:0003700~transcription factor activity,GO:0030528~transcription regulator activity,GO:0043565~sequence-specific DNA binding,	IPR001356:Homeobox,IPR001523:Paired box protein, N-terminal,IPR011991:Winged helix repressor DNA-binding,IPR012287:Homeodomain-related,IPR017970:Homeobox, conserved site,	hsa04950:Maturity onset diabetes of the young,	Aniridia,Aniridia, type II,Cataract with late-onset corneal dystrophy,Cataract, congenital, with late-onset corneal dystrophy,Coloboma of optic nerve,Coloboma, ocular,Ectopia pupillae,Eye anomalies, multiplex,Foveal hyperplasia,Foveal hypoplasia, isolated,Gillespie syndrome,Keratitis,Morning glory disc anomaly,Optic nerve hypoplasia,Optic nerve hypoplasia/aplasia,Peters anomaly,	PIRSF038195:paired box protein PAX,PIRSF500778:paired box protein, PAX-6 type,	SM00351:PAX,SM00389:HOX,	3d-structure,alternative splicing,complete proteome,developmental protein,differentiation,disease mutation,DNA binding,dna-binding,Homeobox,nucleus,paired box,peters anomaly,repressor,Transcription,transcription regulation,	chain:Paired box protein Pax-6,compositionally biased region:Gln/Gly-rich,compositionally biased region:Pro/Ser/Thr-rich,DNA-binding region:Homeobox,domain:Paired,helix,sequence conflict,sequence variant,splice variant,strand,turn,
confirmed	RCOR3	BC031608	55758	REST corepressor 3;RCOR3;ortholog	transcription repressor			GO:0006350~transcription,GO:0045449~regulation of transcription,	GO:0005730~nucleolus,GO:0031974~membrane-enclosed lumen,GO:0031981~nuclear lumen,GO:0043228~non-membrane-bounded organelle,GO:0043232~intracellular non-membrane-bounded organelle,GO:0043233~organelle lumen,GO:0070013~intracellular organelle lumen,	GO:0003677~DNA binding,	IPR000949:ELM2,IPR001005:SANT, DNA-binding,IPR014778:Myb, DNA-binding,IPR017884:SANT, eukarya,				SM00717:SANT,	alternative splicing,coiled coil,complete proteome,nucleus,phosphoprotein,polymorphism,repeat,repressor,Transcription,transcription regulation,	chain:REST corepressor 3,compositionally biased region:Pro-rich,domain:ELM2,domain:SANT 1,domain:SANT 2,modified residue,sequence variant,splice variant,
confirmed	SORBS2	AM392850	8470	Sorbin and SH3 domain-containing protein 2;SORBS2;ortholog	cytoskeleton				GO:0005856~cytoskeleton,GO:0015629~actin cytoskeleton,GO:0030016~myofibril,GO:0030017~sarcomere,GO:0030018~Z disc,GO:0031674~I band,GO:0043228~non-membrane-bounded organelle,GO:0043232~intracellular non-membrane-bounded organelle,GO:0043292~contractile fiber,GO:0044449~contractile fiber part,GO:0048471~perinuclear region of cytoplasm,	GO:0005198~structural molecule activity,GO:0005200~structural constituent of cytoskeleton,GO:0008092~cytoskeletal protein binding,GO:0008093~cytoskeletal adaptor activity,GO:0008270~zinc ion binding,GO:0008307~structural constituent of muscle,GO:0043167~ion binding,GO:0043169~cation binding,GO:0046872~metal ion binding,GO:0046914~transition metal ion binding,GO:0060090~molecular adaptor activity,	IPR000108:Neutrophil cytosol factor 2,IPR001452:Src homology-3 domain,IPR003127:Sorbin-like,IPR007087:Zinc finger, C2H2-type,				SM00326:SH3,SM00459:Sorb,	alternative splicing,amidation,complete proteome,cytoplasm,phosphoprotein,polymorphism,repeat,sh3 domain,ubl conjugation,	chain:Sorbin and SH3 domain-containing protein 2,compositionally biased region:His-rich,compositionally biased region:Poly-Pro,compositionally biased region:Pro-rich,domain:SH3 1,domain:SH3 2,domain:SH3 3,domain:SoHo,modified residue,sequence variant,splice variant,
confirmed	SPOCK2	DQ896707	9806	Testican-2;SPOCK2;ortholog	extracellular matrix			GO:0007416~synaptogenesis,GO:0030198~extracellular matrix organization,GO:0043062~extracellular structure organization,GO:0050808~synapse organization,	GO:0005576~extracellular region,GO:0005578~proteinaceous extracellular matrix,GO:0031012~extracellular matrix,GO:0044421~extracellular region part,	GO:0005509~calcium ion binding,GO:0043167~ion binding,GO:0043169~cation binding,GO:0046872~metal ion binding,	IPR000716:Thyroglobulin type-1,IPR002350:Proteinase inhibitor I1, Kazal,IPR011497:Protease inhibitor, Kazal-type,IPR011992:EF-Hand type,IPR019577:SPARC/Testican, calcium-binding domain,				SM00211:TY,SM00280:KAZAL,	calcium,complete proteome,direct protein sequencing,disulfide bond,extracellular matrix,glycoprotein,heparan sulfate,phosphoprotein,polymorphism,proteoglycan,Secreted,signal,	chain:Testican-2,compositionally biased region:Glu-rich,disulfide bond,domain:Kazal-like,domain:Thyroglobulin type-1,glycosylation site:N-linked (GlcNAc...),glycosylation site:O-linked (Xyl...) (glycosaminoglycan),modified residue,sequence conflict,sequence variant,signal peptide,
confirmed	SUMO1P1	BC065723	391257	SUMO1 pseudogene 1
confirmed	TNFRSF12A	BC002718	51330	Tumor necrosis factor receptor superfamily member 12A;TNFRSF12A;ortholog	receptor			GO:0001525~angiogenesis,GO:0001558~regulation of cell growth,GO:0001568~blood vessel development,GO:0001944~vasculature development,GO:0006915~apoptosis,GO:0006928~cell motion,GO:0006929~substrate-bound cell migration,GO:0006931~substrate-bound cell migration, cell attachment to substrate,GO:0007155~cell adhesion,GO:0008219~cell death,GO:0008361~regulation of cell size,GO:0010720~positive regulat…	GO:0001726~ruffle,GO:0005886~plasma membrane,GO:0009986~cell surface,GO:0016021~integral to membrane,GO:0031224~intrinsic to membrane,GO:0031252~cell leading edge,GO:0042995~cell projection,		IPR001368:TNFR/CD27/30/40/95 cysteine-rich region,	hsa04060:Cytokine-cytokine receptor interaction,		PIRSF038807:tumor necrosis factor receptor superfamily member 12A,	SM00208:TNFR,	3d-structure,alternative splicing,angiogenesis,Apoptosis,cell adhesion,complete proteome,developmental protein,differentiation,disulfide bond,membrane,receptor,signal,transmembrane,	chain:Tumor necrosis factor receptor superfamily member 12A,disulfide bond,helix,repeat:TNFR-Cys; atypical,signal peptide,splice variant,strand,topological domain:Cytoplasmic,topological domain:Extracellular,transmembrane region,turn,
confirmed	VIM	BC000163	7431	Vimentin;VIM;ortholog	cytoskeleton			GO:0006928~cell motion,GO:0045103~intermediate filament-based process,	GO:0005829~cytosol,GO:0005856~cytoskeleton,GO:0005882~intermediate filament,GO:0005886~plasma membrane,GO:0030424~axon,GO:0042995~cell projection,GO:0043005~neuron projection,GO:0043228~non-membrane-bounded organelle,GO:0043232~intracellular non-membrane-bounded organelle,GO:0044430~cytoskeletal part,GO:0045111~intermediate filament cytoskeleton,	GO:0005198~structural molecule activity,GO:0005200~structural constituent of cytoskeleton,GO:0008022~protein C-terminus binding,GO:0019899~enzyme binding,GO:0019900~kinase binding,GO:0019901~protein kinase binding,	IPR001664:Intermediate filament protein,IPR006821:Intermediate filament, DNA-binding region,IPR016044:Filament,IPR018039:Intermediate filament protein, conserved site,			PIRSF002282:cytoskeletal keratin,		3d-structure,acetylation,coiled coil,complete proteome,direct protein sequencing,host-virus interaction,Intermediate filament,phosphoprotein,	chain:Vimentin,helix,modified residue,region of interest:Coil 1A,region of interest:Coil 1B,region of interest:Coil 2,region of interest:Head,region of interest:Linker 1,region of interest:Linker 12,region of interest:Rod,region of interest:Tail,sequence conflict,
confirmed	WBP2NL	truncated	164684	Postacrosomal sheath WW domain-binding protein;WBP2NL;ortholog	cell cycle			GO:0000279~M phase,GO:0001775~cell activation,GO:0006997~nucleus organization,GO:0007049~cell cycle,GO:0007126~meiosis,GO:0007338~single fertilization,GO:0007343~egg activation,GO:0009566~fertilization,GO:0019953~sexual reproduction,GO:0022402~cell cycle process,GO:0022403~cell cycle phase,GO:0035039~male pronucleus formation,GO:0048610~reproductive cellular process,GO:0051321~meiotic cell cycle,…	GO:0005856~cytoskeleton,GO:0033011~perinuclear theca,GO:0043228~non-membrane-bounded organelle,GO:0043232~intracellular non-membrane-bounded organelle,GO:0048471~perinuclear region of cytoplasm,	GO:0019904~protein domain specific binding,GO:0050699~WW domain binding,	IPR018826:WW-domain-binding protein,					complete proteome,meiosis,polymorphism,repeat,	chain:Postacrosomal sheath WW domain-binding protein,compositionally biased region:Gly-rich,domain:GRAM,region of interest:10 X 7 AA tandem repeat of Y-G-X-P-P-X-G,repeat:1,repeat:10,repeat:2,repeat:3,repeat:4,repeat:5,repeat:6,repeat:7,repeat:8,repeat:9,sequence conflict,sequence variant,short sequence motif:WW-binding,
confirmed	YWHAE	BC000179	7531	14-3-3 protein epsilon;YWHAE;ortholog	cell cycle			GO:0001764~neuron migration,GO:0006605~protein targeting,GO:0006886~intracellular protein transport,GO:0006915~apoptosis,GO:0006917~induction of apoptosis,GO:0006928~cell motion,GO:0007242~intracellular signaling cascade,GO:0008104~protein localization,GO:0008219~cell death,GO:0008624~induction of apoptosis by extracellular signals,GO:0010563~negative regulation of phosphorus metabolic process,GO…	GO:0005739~mitochondrion,GO:0005829~cytosol,GO:0016023~cytoplasmic membrane-bounded vesicle,GO:0031410~cytoplasmic vesicle,GO:0031982~vesicle,GO:0031988~membrane-bounded vesicle,GO:0042470~melanosome,GO:0048770~pigment granule,	GO:0016597~amino acid binding,GO:0019899~enzyme binding,GO:0019904~protein domain specific binding,GO:0031406~carboxylic acid binding,GO:0042826~histone deacetylase binding,GO:0043176~amine binding,GO:0045309~protein phosphorylated amino acid binding,GO:0050815~phosphoserine binding,GO:0051219~phosphoprotein binding,	IPR000308:14-3-3 protein,	hsa04110:Cell cycle,hsa04114:Oocyte meiosis,hsa04722:Neurotrophin signaling pathway,	Miller-Dieker lissencephaly,	PIRSF000868:14-3-3,PIRSF000868:14-3-3 protein,	SM00101:14_3_3,	3d-structure,acetylation,complete proteome,cytoplasm,direct protein sequencing,host-virus interaction,phosphoprotein,	chain:14-3-3 protein epsilon,helix,modified residue,sequence conflict,site:Interaction with phosphoserine on interacting protein,turn,
confirmed	YWHAG	BC020963	7532	14-3-3 protein gamma;YWHAG;ortholog	cell cycle			GO:0006469~negative regulation of protein kinase activity,GO:0006605~protein targeting,GO:0006886~intracellular protein transport,GO:0008104~protein localization,GO:0015031~protein transport,GO:0019220~regulation of phosphate metabolic process,GO:0031644~regulation of neurological system process,GO:0033673~negative regulation of kinase activity,GO:0034613~cellular protein localization,GO:0042325~…	GO:0005829~cytosol,	GO:0004857~enzyme inhibitor activity,GO:0004860~protein kinase inhibitor activity,GO:0005080~protein kinase C binding,GO:0005159~insulin-like growth factor receptor binding,GO:0008426~protein kinase C inhibitor activity,GO:0019207~kinase regulator activity,GO:0019210~kinase inhibitor activity,GO:0019887~protein kinase regulator activity,GO:0019899~enzyme binding,GO:0019900~kinase binding,GO:00199…	IPR000308:14-3-3 protein,	hsa04110:Cell cycle,hsa04114:Oocyte meiosis,hsa04722:Neurotrophin signaling pathway,		PIRSF000868:14-3-3,PIRSF000868:14-3-3 protein,	SM00101:14_3_3,	3d-structure,acetylation,complete proteome,cytoplasm,direct protein sequencing,phosphoprotein,	chain:14-3-3 protein gamma,chain:14-3-3 protein gamma, N-terminally processed,helix,modified residue,sequence conflict,site:Interaction with phosphoserine on interacting protein,turn,
confirmed	ZNF750	BC109037	79755	Zinc finger protein 750;ZNF750;ortholog	zinc binding					GO:0008270~zinc ion binding,GO:0043167~ion binding,GO:0043169~cation binding,GO:0046872~metal ion binding,GO:0046914~transition metal ion binding,	IPR015880:Zinc finger, C2H2-like,		Seborrhea-like dermatitis with psoriasiform elements,		SM00355:ZnF_C2H2,	complete proteome,polymorphism,	chain:Protein ZNF750,sequence conflict,sequence variant,
