# Supplementary material for: Genome-wide gain-of-function screen for genes that induce epithelial-to-mesenchymal transition in breast cancer
Source: Oncotarget. 2016 Aug 16;7(38):61000–20. doi: 10.18632/oncotarget.11314 (PMC5308632; doi:10.18632/oncotarget.11314)
Supplement: Supplementary file 5 [file oncotarget-07-61000-s005.xlsx]

## Sheet: DAVIDrelease 6.8
Annotation Cluster 1	Enrichment Score: 2.4737360148068133
Category	Term	Count	%	PValue	Genes	List Total	Pop Hits	Pop Total	Fold Enrichment	Bonferroni	Benjamini	FDR
GOTERM_CC_DIRECT	GO:0005634~nucleus	23	52.2727	0.000660385	CEBPA, SSBP1, RCOR3, CCNF, OTX2, PAX6, HMG20A, NFKB1, IRF2BP2, SNAI2, SNAI1, MAP3K7, PSMB4, SNAI3, HOXC12, FAM81B, SORBS2, HSPB7, ETV2, ZNF750, GFI1, KLF3, TRIP13	42	5071	17701	1.91154	0.042663	0.042663	0.673151
UP_KEYWORDS	Transcription regulation	14	31.8182	0.000790335	CEBPA, RCOR3, PAX6, HMG20A, NFKB1, IRF2BP2, SNAI2, MAP3K7, SNAI3, HOXC12, MAP3K9, ZNF750, GFI1, KLF3	44	2309	20042	2.7618	0.0789375	0.0789375	0.880148
UP_KEYWORDS	DNA-binding	13	29.5455	0.000842567	CEBPA, HOXC12, SNAI3, SSBP1, OTX2, PAX6, ETV2, HMG20A, NFKB1, GFI1, SNAI2, SNAI1, KLF3	44	2023	20042	2.92709	0.0839313	0.0428852	0.938067
GOTERM_BP_DIRECT	GO:0000122~negative regulation of transcription from RNA polymerase II promoter	8	18.1818	0.000996965	CEBPA, SNAI3, PAX6, HMG20A, NFKB1, GFI1, SNAI2, SNAI1	38	721	16412	4.79217	0.315479	0.118689	1.37139
UP_KEYWORDS	Transcription	14	31.8182	0.00103209	CEBPA, RCOR3, PAX6, HMG20A, NFKB1, IRF2BP2, SNAI2, MAP3K7, SNAI3, HOXC12, MAP3K9, ZNF750, GFI1, KLF3	44	2375	20042	2.68505	0.101827	0.0351645	1.14797
GOTERM_BP_DIRECT	GO:0006351~transcription, DNA-templated	11	25	0.00554283	MAP3K7, CEBPA, HOXC12, SNAI3, RCOR3, MAP3K9, HMG20A, IRF2BP2, GFI1, SNAI2, KLF3	38	1811	16412	2.62333	0.879021	0.344546	7.40619
UP_KEYWORDS	Repressor	6	13.6364	0.00837152	SNAI3, RCOR3, PAX6, IRF2BP2, SNAI2, KLF3	44	591	20042	4.62437	0.582847	0.160426	8.97156
UP_KEYWORDS	Nucleus	19	43.1818	0.0160739	CEBPA, RCOR3, EIF1AD, CCNF, OTX2, PAX6, HMG20A, NFKB1, IRF2BP2, SNAI2, SNAI1, PSMB4, SNAI3, HOXC12, HSPB7, ETV2, ZNF750, GFI1, KLF3	44	5183	20042	1.66979	0.814606	0.213964	16.5721
GOTERM_BP_DIRECT	GO:0006355~regulation of transcription, DNA-templated	6	13.6364	0.161475	HOXC12, RCOR3, MAP3K9, HMG20A, IRF2BP2, KLF3	38	1289	16412	2.01037	1	0.970466	91.267
Annotation Cluster 2	Enrichment Score: 1.734350542337504
Category	Term	Count	%	PValue	Genes	List Total	Pop Hits	Pop Total	Fold Enrichment	Bonferroni	Benjamini	FDR
GOTERM_BP_DIRECT	GO:0006366~transcription from RNA polymerase II promoter	7	15.9091	0.00137257	CEBPA, OTX2, PAX6, ETV2, ZNF750, NFKB1, TRIP13	38	554	16412	5.45715	0.406629	0.122329	1.88352
GOTERM_MF_DIRECT	GO:0001077~transcriptional activator activity, RNA polymerase II core promoter proximal region sequence-specific binding	5	11.3636	0.00268558	CEBPA, OTX2, PAX6, ETV2, ZNF750	43	229	16483	8.36955	0.219176	0.116358	2.89517
GOTERM_MF_DIRECT	GO:0000978~RNA polymerase II core promoter proximal region sequence-specific DNA binding	5	11.3636	0.011401	CEBPA, SNAI3, OTX2, PAX6, ETV2	43	346	16483	5.53939	0.651778	0.231818	11.7741
GOTERM_BP_DIRECT	GO:0045944~positive regulation of transcription from RNA polymerase II promoter	6	13.6364	0.0639988	CEBPA, OTX2, PAX6, ETV2, ZNF750, NFKB1	38	966	16412	2.68258	1	0.833904	59.973
UP_KEYWORDS	Disease mutation	5	11.3636	0.791697	CEBPA, OTX2, PAX6, MYOZ2, GFI1	44	2464	20042	0.92431	1	0.99482	100
Annotation Cluster 3	Enrichment Score: 1.5956497904136018
Category	Term	Count	%	PValue	Genes	List Total	Pop Hits	Pop Total	Fold Enrichment	Bonferroni	Benjamini	FDR
GOTERM_BP_DIRECT	GO:0010957~negative regulation of vitamin D biosynthetic process	4	9.09091	4.21261e-08	NFKB1, GFI1, SNAI2, SNAI1	38	4	16412	431.895	1.60078e-05	1.60078e-05	5.8319e-05
GOTERM_BP_DIRECT	GO:0000122~negative regulation of transcription from RNA polymerase II promoter	8	18.1818	0.000996965	CEBPA, SNAI3, PAX6, HMG20A, NFKB1, GFI1, SNAI2, SNAI1	38	721	16412	4.79217	0.315479	0.118689	1.37139
UP_SEQ_FEATURE	zinc finger region:C2H2-type 1	5	11.3636	0.0281335	SNAI3, GFI1, SNAI2, SNAI1, KLF3	43	554	20064	4.21123	0.990721	0.990721	29.251
INTERPRO	IPR007087:Zinc finger, C2H2	6	13.6364	0.0291555	SNAI3, SORBS2, GFI1, SNAI2, SNAI1, KLF3	41	795	18205	3.35113	0.941606	0.941606	27.8117
GOTERM_MF_DIRECT	GO:0001078~transcriptional repressor activity, RNA polymerase II core promoter proximal region sequence-specific binding	3	6.81818	0.0298482	GFI1, SNAI2, SNAI1	43	106	16483	10.8488	0.938447	0.427401	28.1832
INTERPRO	IPR015880:Zinc finger, C2H2-like	6	13.6364	0.0337672	SNAI3, ZNF750, GFI1, SNAI2, SNAI1, KLF3	41	827	18205	3.22146	0.96303	0.666868	31.4999
UP_SEQ_FEATURE	zinc finger region:C2H2-type 2	5	11.3636	0.0390577	SNAI3, GFI1, SNAI2, SNAI1, KLF3	43	615	20064	3.79353	0.998547	0.961878	38.3133
UP_SEQ_FEATURE	zinc finger region:C2H2-type 3	5	11.3636	0.043313	SNAI3, GFI1, SNAI2, SNAI1, KLF3	43	636	20064	3.66828	0.999298	0.911131	41.5453
INTERPRO	IPR013087:Zinc finger C2H2-type/integrase DNA-binding domain	5	11.3636	0.0684978	SNAI3, GFI1, SNAI2, SNAI1, KLF3	41	707	18205	3.1402	0.998899	0.678677	54.2288
SMART	SM00355:SM00355	6	13.6364	0.0922793	SNAI3, ZNF750, GFI1, SNAI2, SNAI1, KLF3	29	827	9460	2.36668	0.919321	0.919321	54.7961
UP_KEYWORDS	Zinc-finger	7	15.9091	0.186766	SNAI3, ZNF750, IRF2BP2, GFI1, SNAI2, SNAI1, KLF3	44	1805	20042	1.76648	1	0.697137	90.0895
UP_KEYWORDS	Zinc	8	18.1818	0.238797	SNAI3, CA7, ZNF750, IRF2BP2, GFI1, SNAI2, SNAI1, KLF3	44	2363	20042	1.54211	1	0.758007	95.2682
UP_SEQ_FEATURE	zinc finger region:C2H2-type 4	3	6.81818	0.349795	SNAI3, GFI1, SNAI2	43	588	20064	2.38064	1	0.998368	99.4591
UP_KEYWORDS	Metal-binding	10	22.7273	0.37756	MAP3K7, SNAI3, CA7, ZNF750, IRF2BP2, GFI1, SNAI2, SNAI1, CALU, KLF3	44	3640	20042	1.25137	1	0.893673	99.5014
GOTERM_MF_DIRECT	GO:0046872~metal ion binding	6	13.6364	0.531412	SORBS2, ZNF750, IRF2BP2, SNAI2, SNAI1, KLF3	43	1881	16483	1.22273	1	0.979233	99.9747
Annotation Cluster 4	Enrichment Score: 1.3154043326674416
Category	Term	Count	%	PValue	Genes	List Total	Pop Hits	Pop Total	Fold Enrichment	Bonferroni	Benjamini	FDR
UP_KEYWORDS	Developmental protein	8	18.1818	0.00360897	CEBPA, HOXC12, TNFRSF12A, OTX2, PAX6, EDA2R, SNAI2, SNAI1	44	941	20042	3.87248	0.313406	0.08972	3.96197
INTERPRO	IPR009057:Homeodomain-like	4	9.09091	0.0308878	HOXC12, RCOR3, OTX2, PAX6	41	312	18205	5.69262	0.950806	0.778203	29.2177
UP_SEQ_FEATURE	DNA-binding region:Homeobox	3	6.81818	0.0605578	HOXC12, OTX2, PAX6	43	191	20064	7.32887	0.999964	0.871134	53.1157
INTERPRO	IPR017970:Homeobox, conserved site	3	6.81818	0.0640727	HOXC12, OTX2, PAX6	41	188	18205	7.0855	0.998265	0.719555	51.7762
UP_KEYWORDS	Homeobox	3	6.81818	0.0950092	HOXC12, OTX2, PAX6	44	242	20042	5.64669	0.999969	0.477379	67.2488
INTERPRO	IPR001356:Homeodomain	3	6.81818	0.0967659	HOXC12, OTX2, PAX6	41	239	18205	5.57353	0.999943	0.705148	67.4024
SMART	SM00389:SM00389	3	6.81818	0.155836	HOXC12, OTX2, PAX6	29	238	9460	4.11185	0.987779	0.769662	75.0746
Annotation Cluster 5	Enrichment Score: 1.314461503861971
Category	Term	Count	%	PValue	Genes	List Total	Pop Hits	Pop Total	Fold Enrichment	Bonferroni	Benjamini	FDR
KEGG_PATHWAY	hsa05202:Transcriptional misregulation in cancer	4	9.09091	0.00752611	CEBPA, FCGR1A, NFKB1, KLF3	18	168	6891	9.11508	0.4107	0.232341	7.52052
UP_KEYWORDS	Ubl conjugation	9	20.4545	0.0237199	MAP3K7, CEBPA, SORBS2, PAX6, NFKB1, IRF2BP2, GFI1, SNAI1, KLF3	44	1667	20042	2.45921	0.917635	0.220934	23.5409
UP_KEYWORDS	Activator	5	11.3636	0.0518241	CEBPA, ZNF750, NFKB1, IRF2BP2, KLF3	44	658	20042	3.46125	0.996051	0.346702	44.8445
UP_KEYWORDS	Isopeptide bond	5	11.3636	0.168877	MAP3K7, CEBPA, IRF2BP2, SNAI1, KLF3	44	1008	20042	2.25942	1	0.677491	87.3597
GOTERM_MF_DIRECT	GO:0003700~transcription factor activity, sequence-specific DNA binding	5	11.3636	0.17136	CEBPA, PAX6, HMG20A, NFKB1, KLF3	43	854	16483	2.24429	1	0.763331	87.1718
Annotation Cluster 6	Enrichment Score: 1.3057644589598507
Category	Term	Count	%	PValue	Genes	List Total	Pop Hits	Pop Total	Fold Enrichment	Bonferroni	Benjamini	FDR
KEGG_PATHWAY	hsa04380:Osteoclast differentiation	4	9.09091	0.00367613	MAP3K7, FCGR2B, FCGR1A, NFKB1	18	130	6891	11.7795	0.227253	0.227253	3.73977
KEGG_PATHWAY	hsa05152:Tuberculosis	3	6.81818	0.069325	FCGR2B, FCGR1A, NFKB1	18	177	6891	6.4887	0.993456	0.366944	52.457
INTERPRO	IPR013783:Immunoglobulin-like fold	3	6.81818	0.474707	FCGR2B, FCGR1A, NFKB1	41	722	18205	1.84498	1	0.991385	99.9167
Annotation Cluster 7	Enrichment Score: 1.2819563666219564
Category	Term	Count	%	PValue	Genes	List Total	Pop Hits	Pop Total	Fold Enrichment	Bonferroni	Benjamini	FDR
KEGG_PATHWAY	hsa04380:Osteoclast differentiation	4	9.09091	0.00367613	MAP3K7, FCGR2B, FCGR1A, NFKB1	18	130	6891	11.7795	0.227253	0.227253	3.73977
KEGG_PATHWAY	hsa05140:Leishmaniasis	3	6.81818	0.0128818	MAP3K7, FCGR1A, NFKB1	18	71	6891	16.1761	0.596501	0.165995	12.5569
GOTERM_BP_DIRECT	GO:0045087~innate immune response	4	9.09091	0.32064	MAP3K7, PSMB4, FCGR1A, NFKB1	38	883	16412	1.95649	1	0.998317	99.5262
UP_SEQ_FEATURE	mutagenesis site	6	13.6364	0.490671	MAP3K7, FCGR1A, MAP3K9, EDA2R, NFKB1, MAP3K11	43	2191	20064	1.27779	1	0.999799	99.972
Annotation Cluster 8	Enrichment Score: 1.1790438679716522
Category	Term	Count	%	PValue	Genes	List Total	Pop Hits	Pop Total	Fold Enrichment	Bonferroni	Benjamini	FDR
KEGG_PATHWAY	hsa05169:Epstein-Barr virus infection	4	9.09091	0.0103984	MAP3K7, YWHAG, NFKB1, YWHAE	18	189	6891	8.10229	0.518907	0.216433	10.2532
GOTERM_BP_DIRECT	GO:0006915~apoptotic process	6	13.6364	0.0104963	MAP3K7, PSMB4, YWHAG, MAP3K9, NFKB1, YWHAE	38	598	16412	4.33339	0.981861	0.359508	13.5909
KEGG_PATHWAY	hsa05203:Viral carcinogenesis	4	9.09091	0.0129648	YWHAG, LTBR, NFKB1, YWHAE	18	205	6891	7.46992	0.598871	0.141223	12.633
KEGG_PATHWAY	hsa04151:PI3K-Akt signaling pathway	3	6.81818	0.208092	YWHAG, NFKB1, YWHAE	18	345	6891	3.32899	1	0.688561	91.0593
GOTERM_CC_DIRECT	GO:0005739~mitochondrion	5	11.3636	0.321867	YWHAG, SSBP1, HSPB7, NFKB1, YWHAE	42	1238	17701	1.70215	1	0.998353	98.1151
GOTERM_CC_DIRECT	GO:0005829~cytosol	6	13.6364	0.889277	MAP3K7, PSMB4, YWHAG, CA7, NFKB1, YWHAE	42	3217	17701	0.786047	1	1	100
Annotation Cluster 9	Enrichment Score: 1.0839447860140496
Category	Term	Count	%	PValue	Genes	List Total	Pop Hits	Pop Total	Fold Enrichment	Bonferroni	Benjamini	FDR
UP_SEQ_FEATURE	compositionally biased region:Pro-rich	6	13.6364	0.0522136	RCOR3, SORBS2, MAP3K9, IRF2BP2, MAP3K11, KLF3	43	978	20064	2.86261	0.999848	0.889049	47.8089
UP_KEYWORDS	SH3 domain	3	6.81818	0.0776743	SORBS2, MAP3K9, MAP3K11	44	215	20042	6.35581	0.999777	0.429138	59.5087
INTERPRO	IPR001452:Src homology-3 domain	3	6.81818	0.0834365	SORBS2, MAP3K9, MAP3K11	41	219	18205	6.08253	0.999767	0.697248	61.6946
SMART	SM00326:SM00326	3	6.81818	0.136397	SORBS2, MAP3K9, MAP3K11	29	219	9460	4.46859	0.977911	0.851377	69.9581
Annotation Cluster 10	Enrichment Score: 0.977716385491398
Category	Term	Count	%	PValue	Genes	List Total	Pop Hits	Pop Total	Fold Enrichment	Bonferroni	Benjamini	FDR
GOTERM_BP_DIRECT	GO:0006915~apoptotic process	6	13.6364	0.0104963	MAP3K7, PSMB4, YWHAG, MAP3K9, NFKB1, YWHAE	38	598	16412	4.33339	0.981861	0.359508	13.5909
GOTERM_BP_DIRECT	GO:0002223~stimulatory C-type lectin receptor signaling pathway	3	6.81818	0.0312808	MAP3K7, PSMB4, NFKB1	38	123	16412	10.534	0.999994	0.701104	35.5942
GOTERM_BP_DIRECT	GO:0050852~T cell receptor signaling pathway	3	6.81818	0.0432637	MAP3K7, PSMB4, NFKB1	38	147	16412	8.81418	1	0.753535	45.7887
GOTERM_BP_DIRECT	GO:0038095~Fc-epsilon receptor signaling pathway	3	6.81818	0.158218	MAP3K7, PSMB4, NFKB1	38	315	16412	4.11328	1	0.973644	90.7855
GOTERM_BP_DIRECT	GO:0048011~neurotrophin TRK receptor signaling pathway	3	6.81818	0.223479	PSMB4, NFKB1, YWHAE	38	395	16412	3.28021	1	0.989713	96.985
GOTERM_BP_DIRECT	GO:0045087~innate immune response	4	9.09091	0.32064	MAP3K7, PSMB4, FCGR1A, NFKB1	38	883	16412	1.95649	1	0.998317	99.5262
GOTERM_CC_DIRECT	GO:0005829~cytosol	6	13.6364	0.889277	MAP3K7, PSMB4, YWHAG, CA7, NFKB1, YWHAE	42	3217	17701	0.786047	1	1	100
Annotation Cluster 11	Enrichment Score: 0.7077582955473302
Category	Term	Count	%	PValue	Genes	List Total	Pop Hits	Pop Total	Fold Enrichment	Bonferroni	Benjamini	FDR
BIOCARTA	h_mapkPathway:MAPKinase Signaling Pathway	5	11.3636	0.00023631	MAP3K7, CEBPA, MAP3K9, NFKB1, MAP3K11	8	87	1627	11.6882	0.010345	0.010345	0.220868
INTERPRO	IPR001245:Serine-threonine/tyrosine-protein kinase catalytic domain	3	6.81818	0.0340131	MAP3K7, MAP3K9, MAP3K11	41	132	18205	10.0915	0.963922	0.564177	31.6917
KEGG_PATHWAY	hsa04932:Non-alcoholic fatty liver disease (NAFLD)	3	6.81818	0.0510836	CEBPA, NFKB1, MAP3K11	18	149	6891	7.70805	0.974534	0.334904	41.8796
KEGG_PATHWAY	hsa04010:MAPK signaling pathway	3	6.81818	0.128137	MAP3K7, NFKB1, MAP3K11	18	254	6891	4.52165	0.999932	0.522101	75.807
INTERPRO	IPR008271:Serine/threonine-protein kinase, active site	3	6.81818	0.149707	MAP3K7, MAP3K9, MAP3K11	41	312	18205	4.26947	1	0.822692	83.2402
INTERPRO	IPR017441:Protein kinase, ATP binding site	3	6.81818	0.203895	MAP3K7, MAP3K9, MAP3K11	41	381	18205	3.49626	1	0.887975	91.885
GOTERM_MF_DIRECT	GO:0004674~protein serine/threonine kinase activity	3	6.81818	0.206214	MAP3K7, MAP3K9, MAP3K11	43	331	16483	3.47425	1	0.757425	91.9781
UP_KEYWORDS	Serine/threonine-protein kinase	3	6.81818	0.207727	MAP3K7, MAP3K9, MAP3K11	44	395	20042	3.45949	1	0.720442	92.599
UP_SEQ_FEATURE	domain:Protein kinase	3	6.81818	0.264437	MAP3K7, MAP3K9, MAP3K11	43	478	20064	2.92848	1	0.99925	97.5864
GOTERM_MF_DIRECT	GO:0042803~protein homodimerization activity	4	9.09091	0.278939	CEBPA, MAP3K9, NFKB1, MAP3K11	43	722	16483	2.12369	1	0.847475	97.1922
INTERPRO	IPR000719:Protein kinase, catalytic domain	3	6.81818	0.289514	MAP3K7, MAP3K9, MAP3K11	41	486	18205	2.74089	1	0.949361	97.6824
INTERPRO	IPR011009:Protein kinase-like domain	3	6.81818	0.325433	MAP3K7, MAP3K9, MAP3K11	41	530	18205	2.51335	1	0.957125	98.6912
UP_SEQ_FEATURE	binding site:ATP	3	6.81818	0.3267	MAP3K7, MAP3K9, MAP3K11	43	558	20064	2.50863	1	0.999699	99.1742
UP_SEQ_FEATURE	nucleotide phosphate-binding region:ATP	4	9.09091	0.345681	MAP3K7, MAP3K9, TRIP13, MAP3K11	43	994	20064	1.87768	1	0.999047	99.4161
UP_SEQ_FEATURE	active site:Proton acceptor	3	6.81818	0.412995	MAP3K7, MAP3K9, MAP3K11	43	672	20064	2.08306	1	0.999311	99.8435
UP_KEYWORDS	Kinase	3	6.81818	0.452522	MAP3K7, MAP3K9, MAP3K11	44	709	20042	1.92736	1	0.926506	99.8813
UP_SEQ_FEATURE	mutagenesis site	6	13.6364	0.490671	MAP3K7, FCGR1A, MAP3K9, EDA2R, NFKB1, MAP3K11	43	2191	20064	1.27779	1	0.999799	99.972
UP_KEYWORDS	ATP-binding	4	9.09091	0.578003	MAP3K7, MAP3K9, TRIP13, MAP3K11	44	1384	20042	1.31647	1	0.963963	99.9935
GOTERM_MF_DIRECT	GO:0005524~ATP binding	4	9.09091	0.734721	MAP3K7, MAP3K9, TRIP13, MAP3K11	43	1467	16483	1.0452	1	0.997766	99.9999
UP_KEYWORDS	Nucleotide-binding	4	9.09091	0.745803	MAP3K7, MAP3K9, TRIP13, MAP3K11	44	1774	20042	1.02706	1	0.991332	100
UP_KEYWORDS	Transferase	3	6.81818	0.874358	MAP3K7, MAP3K9, MAP3K11	44	1627	20042	0.839889	1	0.998244	100
Annotation Cluster 12	Enrichment Score: 0.6420193256389214
Category	Term	Count	%	PValue	Genes	List Total	Pop Hits	Pop Total	Fold Enrichment	Bonferroni	Benjamini	FDR
GOTERM_BP_DIRECT	GO:0006915~apoptotic process	6	13.6364	0.0104963	MAP3K7, PSMB4, YWHAG, MAP3K9, NFKB1, YWHAE	38	598	16412	4.33339	0.981861	0.359508	13.5909
GOTERM_BP_DIRECT	GO:0012501~programmed cell death	3	6.81818	0.0492441	PSMB4, YWHAG, YWHAE	38	158	16412	8.20053	1	0.771471	50.2962
GOTERM_BP_DIRECT	GO:0000278~mitotic cell cycle	3	6.81818	0.251113	PSMB4, YWHAG, YWHAE	38	428	16412	3.0273	1	0.993226	98.1743
GOTERM_BP_DIRECT	GO:0007264~small GTPase mediated signal transduction	3	6.81818	0.477533	PSMB4, YWHAG, YWHAE	38	707	16412	1.83265	1	0.999924	99.9875
GOTERM_BP_DIRECT	GO:0010467~gene expression	3	6.81818	0.644511	PSMB4, YWHAG, YWHAE	38	958	16412	1.35249	1	1	99.9999
GOTERM_CC_DIRECT	GO:0005829~cytosol	6	13.6364	0.889277	MAP3K7, PSMB4, YWHAG, CA7, NFKB1, YWHAE	42	3217	17701	0.786047	1	1	100
GOTERM_CC_DIRECT	GO:0070062~extracellular exosome	5	11.3636	0.902268	PSMB4, YWHAG, SSBP1, TMEM106A, YWHAE	42	2769	17701	0.761019	1	1	100
Annotation Cluster 13	Enrichment Score: 0.6133851850701536
Category	Term	Count	%	PValue	Genes	List Total	Pop Hits	Pop Total	Fold Enrichment	Bonferroni	Benjamini	FDR
GOTERM_MF_DIRECT	GO:0019904~protein domain specific binding	3	6.81818	0.114533	YWHAG, SORBS2, YWHAE	43	228	16483	5.04376	0.999986	0.753121	73.523
GOTERM_CC_DIRECT	GO:0005925~focal adhesion	3	6.81818	0.229133	YWHAG, SORBS2, YWHAE	42	391	17701	3.23365	1	0.996737	93.0107
GOTERM_MF_DIRECT	GO:0044822~poly(A) RNA binding	4	9.09091	0.550589	YWHAG, SSBP1, SORBS2, YWHAE	43	1120	16483	1.36902	1	0.9792	99.984
Annotation Cluster 14	Enrichment Score: 0.3962474053600446
Category	Term	Count	%	PValue	Genes	List Total	Pop Hits	Pop Total	Fold Enrichment	Bonferroni	Benjamini	FDR
GOTERM_BP_DIRECT	GO:0006996~organelle organization	3	6.81818	0.142561	YWHAG, SSBP1, YWHAE	38	295	16412	4.39215	1	0.967871	88.1076
GOTERM_CC_DIRECT	GO:0005739~mitochondrion	5	11.3636	0.321867	YWHAG, SSBP1, HSPB7, NFKB1, YWHAE	42	1238	17701	1.70215	1	0.998353	98.1151
UP_KEYWORDS	Acetylation	9	20.4545	0.458059	CEBPA, PSMB4, YWHAG, SSBP1, NFKB1, IRF2BP2, YWHAE, TRIP13, CALU	44	3426	20042	1.19658	1	0.921794	99.894
GOTERM_MF_DIRECT	GO:0044822~poly(A) RNA binding	4	9.09091	0.550589	YWHAG, SSBP1, SORBS2, YWHAE	43	1120	16483	1.36902	1	0.9792	99.984
GOTERM_CC_DIRECT	GO:0070062~extracellular exosome	5	11.3636	0.902268	PSMB4, YWHAG, SSBP1, TMEM106A, YWHAE	42	2769	17701	0.761019	1	1	100
Annotation Cluster 15	Enrichment Score: 0.332892470287589
Category	Term	Count	%	PValue	Genes	List Total	Pop Hits	Pop Total	Fold Enrichment	Bonferroni	Benjamini	FDR
GOTERM_BP_DIRECT	GO:0033209~tumor necrosis factor-mediated signaling pathway	5	11.3636	0.000315932	MAP3K7, PSMB4, LTBR, TNFRSF12A, EDA2R	38	146	16412	14.7909	0.113144	0.0582699	0.436487
KEGG_PATHWAY	hsa04060:Cytokine-cytokine receptor interaction	3	6.81818	0.107878	LTBR, TNFRSF12A, EDA2R	18	229	6891	5.01528	0.999661	0.486182	69.3144
GOTERM_BP_DIRECT	GO:0006955~immune response	3	6.81818	0.183093	LTBR, FCGR2B, FCGR1A	38	346	16412	3.74475	1	0.978557	93.9169
GOTERM_BP_DIRECT	GO:0007165~signal transduction	4	9.09091	0.416316	LTBR, FCGR2B, SPOCK2, FCGR1A	38	1036	16412	1.66755	1	0.999721	99.9421
UP_KEYWORDS	Receptor	5	11.3636	0.45228	LTBR, FCGR2B, TNFRSF12A, FCGR1A, EDA2R	44	1599	20042	1.42433	1	0.93426	99.8807
UP_SEQ_FEATURE	topological domain:Extracellular	6	13.6364	0.71179	BEST3, LTBR, FCGR2B, TNFRSF12A, FCGR1A, EDA2R	43	2787	20064	1.00453	1	1	100
UP_SEQ_FEATURE	disulfide bond	6	13.6364	0.750483	LTBR, FCGR2B, TNFRSF12A, SPOCK2, FCGR1A, EDA2R	43	2917	20064	0.959763	1	1	100
GOTERM_CC_DIRECT	GO:0005887~integral component of plasma membrane	3	6.81818	0.817512	BEST3, LTBR, EDA2R	42	1310	17701	0.965158	1	1	100
UP_SEQ_FEATURE	signal peptide	6	13.6364	0.852125	LTBR, FCGR2B, TNFRSF12A, SPOCK2, FCGR1A, CALU	43	3347	20064	0.836459	1	1	100
UP_KEYWORDS	Disulfide bond	6	13.6364	0.868649	LTBR, FCGR2B, TNFRSF12A, SPOCK2, FCGR1A, EDA2R	44	3357	20042	0.81412	1	0.998334	100
UP_SEQ_FEATURE	topological domain:Cytoplasmic	6	13.6364	0.871877	BEST3, LTBR, FCGR2B, TNFRSF12A, FCGR1A, EDA2R	43	3456	20064	0.810078	1	1	100
UP_KEYWORDS	Signal	6	13.6364	0.893268	LTBR, FCGR2B, TNFRSF12A, SPOCK2, FCGR1A, CALU	44	3507	20042	0.779299	1	0.998704	100
UP_KEYWORDS	Glycoprotein	7	15.9091	0.946334	LTBR, FCGR2B, SPOCK2, FCGR1A, EDA2R, SNAI1, CALU	44	4542	20042	0.702004	1	0.999731	100
UP_KEYWORDS	Transmembrane helix	8	18.1818	0.956843	BEST3, LTBR, FCGR2B, TNFRSF12A, FCGR1A, MAP3K9, TMEM106A, EDA2R	44	5246	20042	0.694624	1	0.999816	100
UP_KEYWORDS	Transmembrane	8	18.1818	0.958064	BEST3, LTBR, FCGR2B, TNFRSF12A, FCGR1A, MAP3K9, TMEM106A, EDA2R	44	5265	20042	0.692118	1	0.999788	100
UP_SEQ_FEATURE	glycosylation site:N-linked (GlcNAc...)	6	13.6364	0.95907	LTBR, FCGR2B, SPOCK2, FCGR1A, EDA2R, CALU	43	4235	20064	0.661069	1	1	100
GOTERM_CC_DIRECT	GO:0005886~plasma membrane	6	13.6364	0.964452	MAP3K7, LTBR, FCGR2B, TNFRSF12A, FCGR1A, EDA2R	42	3900	17701	0.648388	1	1	100
UP_KEYWORDS	Membrane	11	25	0.969862	MAP3K7, BEST3, LTBR, FCGR2B, SORBS2, TNFRSF12A, FCGR1A, MAP3K9, TMEM106A, EDA2R, CALU	44	7098	20042	0.705903	1	0.999889	100
UP_SEQ_FEATURE	transmembrane region	7	15.9091	0.971366	BEST3, LTBR, FCGR2B, TNFRSF12A, FCGR1A, TMEM106A, EDA2R	43	5056	20064	0.646011	1	1	100
GOTERM_CC_DIRECT	GO:0016021~integral component of membrane	5	11.3636	0.983212	FCGR2B, TNFRSF12A, FCGR1A, TMEM106A, EDA2R	42	3725	17701	0.565708	1	1	100
