# Supplementary material for: Genome-wide gain-of-function screen for genes that induce epithelial-to-mesenchymal transition in breast cancer
Source: Oncotarget. 2016 Aug 16;7(38):61000–20. doi: 10.18632/oncotarget.11314 (PMC5308632; doi:10.18632/oncotarget.11314)
Supplement: Supplementary file 6 [file oncotarget-07-61000-s006.xlsx]

## Sheet: EMTcorSPv
comparison	GENE1	gene1.type	GENE2	r_Spearman	p_value
CDH1.BEST3	CDH1	control	BEST3	-0.0708913	0.0976613
CDH1.CA7	CDH1	control	CA7	0.0345416	0.420097
CDH1.CALU	CDH1	control	CALU	0.0195007	0.64905
CDH1.CCNF	CDH1	control	CCNF	0.130462	0.00223305
CDH1.CDH1	CDH1	control	CDH1	1	NA
CDH1.CDH2	CDH1	control	CDH2	0.113661	0.00779449
CDH1.CEBPA	CDH1	control	CEBPA	-0.130825	0.00216989
CDH1.EDA2R	CDH1	control	EDA2R	0.0225914	0.598037
CDH1.ETV2	CDH1	control	ETV2	0.0763915	0.0742338
CDH1.FAM101A	CDH1	control	FAM101A	-0.122032	0.00425984
CDH1.FAM46C	CDH1	control	FAM46C	0.0784643	0.0666904
CDH1.FAM81B	CDH1	control	FAM81B	-0.0630818	0.14063
CDH1.FCGR1A	CDH1	control	FCGR1A	-0.0784537	0.0667272
CDH1.FCGR2B	CDH1	control	FCGR2B	-0.188443	9.12e-06
CDH1.FN1	CDH1	control	FN1	0.00684836	0.873035
CDH1.GFI1	CDH1	control	GFI1	-0.155218	0.000268378
CDH1.HMG20A	CDH1	control	HMG20A	-0.144598	0.000693941
CDH1.HOXC12	CDH1	control	HOXC12	0.101754	0.0172867
CDH1.HSPB7	CDH1	control	HSPB7	-0.112508	0.00844603
CDH1.IRF2BP2	CDH1	control	IRF2BP2	-0.0349667	0.414396
CDH1.KLF3	CDH1	control	KLF3	-0.0980188	0.0218626
CDH1.LTBR	CDH1	control	LTBR	-0.0039101	0.927301
CDH1.MAP3K11	CDH1	control	MAP3K11	-0.0318877	0.456711
CDH1.MAP3K7	CDH1	control	MAP3K7	-0.101941	0.0170804
CDH1.MAP3K9	CDH1	control	MAP3K9	0.0056821	0.894517
CDH1.MYC	CDH1	control	MYC	-0.186459	1.14e-05
CDH1.MYOZ2	CDH1	control	MYOZ2	0.0632908	0.139316
CDH1.NFKB1	CDH1	control	NFKB1	-0.165689	9.89e-05
CDH1.OTX2	CDH1	control	OTX2	-0.0487434	0.255087
CDH1.PAX6	CDH1	control	PAX6	-0.168654	7.37e-05
CDH1.PSMB4	CDH1	control	PSMB4	0.0181699	0.67155
CDH1.RCOR3	CDH1	control	RCOR3	-0.104334	0.0146367
CDH1.SNAI1	CDH1	control	SNAI1	0.0245703	0.566359
CDH1.SNAI2	CDH1	control	SNAI2	-0.0636406	0.137139
CDH1.SNAI3	CDH1	control	SNAI3	-0.149229	0.000462102
CDH1.SORBS2	CDH1	control	SORBS2	-0.149085	0.000468046
CDH1.SOX9	CDH1	control	SOX9	-0.167382	8.37e-05
CDH1.SPOCK2	CDH1	control	SPOCK2	-0.179317	2.46e-05
CDH1.SSBP1	CDH1	control	SSBP1	0.00387271	0.927995
CDH1.TCF3	CDH1	control	TCF3	-0.129604	0.00238893
CDH1.TCF4	CDH1	control	TCF4	-0.143293	0.000776528
CDH1.TMEM106A	CDH1	control	TMEM106A	-0.10969	0.0102486
CDH1.TNFRSF12A	CDH1	control	TNFRSF12A	-0.0160628	0.707779
CDH1.TRIP13	CDH1	control	TRIP13	0.052104	0.223738
CDH1.TUBA1A	CDH1	control	TUBA1A	-0.0111742	0.794283
CDH1.TWIST1	CDH1	control	TWIST1	-0.028047	0.512731
CDH1.VIM	CDH1	control	VIM	-0.224381	1.14e-07
CDH1.WBP2NL	CDH1	control	WBP2NL	-0.00288526	0.946322
CDH1.YWHAE	CDH1	control	YWHAE	-0.0245778	0.566239
CDH1.YWHAG	CDH1	control	YWHAG	0.164837	0.00010754
CDH1.ZEB1	CDH1	control	ZEB1	-0.0246865	0.564523
CDH1.ZEB2	CDH1	control	ZEB2	-0.073707	0.0850221
CDH1.ZNF750	CDH1	control	ZNF750	0.0314457	0.462978
CDH2.BEST3	CDH2	control	BEST3	-0.091381	0.0326138
CDH2.CA7	CDH2	control	CA7	0.00376869	0.929924
CDH2.CALU	CDH2	control	CALU	0.457834	0
CDH2.CCNF	CDH2	control	CCNF	0.0738663	0.0843487
CDH2.CDH1	CDH2	control	CDH1	0.113661	0.00779449
CDH2.CDH2	CDH2	control	CDH2	1	NA
CDH2.CEBPA	CDH2	control	CEBPA	-0.0888707	0.0377215
CDH2.EDA2R	CDH2	control	EDA2R	-0.0242477	0.571468
CDH2.ETV2	CDH2	control	ETV2	-0.0388005	0.365077
CDH2.FAM101A	CDH2	control	FAM101A	0.420901	0
CDH2.FAM46C	CDH2	control	FAM46C	-0.121161	0.0045442
CDH2.FAM81B	CDH2	control	FAM81B	-0.0564511	0.187399
CDH2.FCGR1A	CDH2	control	FCGR1A	0.157902	0.000209032
CDH2.FCGR2B	CDH2	control	FCGR2B	0.0415815	0.331695
CDH2.FN1	CDH2	control	FN1	0.580305	0
CDH2.GFI1	CDH2	control	GFI1	0.0283896	0.507593
CDH2.HMG20A	CDH2	control	HMG20A	-0.0434738	0.310143
CDH2.HOXC12	CDH2	control	HOXC12	0.131676	0.00202831
CDH2.HSPB7	CDH2	control	HSPB7	0.0670148	0.117461
CDH2.IRF2BP2	CDH2	control	IRF2BP2	-0.0453009	0.29023
CDH2.KLF3	CDH2	control	KLF3	-0.0131901	0.758235
CDH2.LTBR	CDH2	control	LTBR	0.0732362	0.0870383
CDH2.MAP3K11	CDH2	control	MAP3K11	0.00392873	0.926956
CDH2.MAP3K7	CDH2	control	MAP3K7	0.0104746	0.8069
CDH2.MAP3K9	CDH2	control	MAP3K9	-0.0610979	0.153573
CDH2.MYC	CDH2	control	MYC	-0.0790516	0.0646711
CDH2.MYOZ2	CDH2	control	MYOZ2	-0.0917807	0.0318577
CDH2.NFKB1	CDH2	control	NFKB1	0.00511981	0.904904
CDH2.OTX2	CDH2	control	OTX2	0.109837	0.0101468
CDH2.PAX6	CDH2	control	PAX6	0.140981	0.000945494
CDH2.PSMB4	CDH2	control	PSMB4	0.0356398	0.405465
CDH2.RCOR3	CDH2	control	RCOR3	-0.102056	0.0169562
CDH2.SNAI1	CDH2	control	SNAI1	0.216446	3.2e-07
CDH2.SNAI2	CDH2	control	SNAI2	0.340199	2.22e-16
CDH2.SNAI3	CDH2	control	SNAI3	0.0599701	0.161323
CDH2.SORBS2	CDH2	control	SORBS2	-0.202434	1.81e-06
CDH2.SOX9	CDH2	control	SOX9	-0.0348266	0.41627
CDH2.SPOCK2	CDH2	control	SPOCK2	0.0669188	0.117989
CDH2.SSBP1	CDH2	control	SSBP1	0.0190378	0.656841
CDH2.TCF3	CDH2	control	TCF3	0.255848	1.27e-09
CDH2.TCF4	CDH2	control	TCF4	0.206887	1.06e-06
CDH2.TMEM106A	CDH2	control	TMEM106A	-0.0479158	0.263253
CDH2.TNFRSF12A	CDH2	control	TNFRSF12A	0.351124	0
CDH2.TRIP13	CDH2	control	TRIP13	0.189795	7.84e-06
CDH2.TUBA1A	CDH2	control	TUBA1A	0.090335	0.0346654
CDH2.TWIST1	CDH2	control	TWIST1	0.276997	4.31e-11
CDH2.VIM	CDH2	control	VIM	0.233224	3.42e-08
CDH2.WBP2NL	CDH2	control	WBP2NL	0.0349005	0.415281
CDH2.YWHAE	CDH2	control	YWHAE	-0.080804	0.0589439
CDH2.YWHAG	CDH2	control	YWHAG	0.0697298	0.103293
CDH2.ZEB1	CDH2	control	ZEB1	0.142171	0.000854687
CDH2.ZEB2	CDH2	control	ZEB2	0.165524	0.000100538
CDH2.ZNF750	CDH2	control	ZNF750	-0.153203	0.00032294
FN1.BEST3	FN1	control	BEST3	-0.0660104	0.123073
FN1.CA7	FN1	control	CA7	-0.045886	0.284038
FN1.CALU	FN1	control	CALU	0.409655	0
FN1.CCNF	FN1	control	CCNF	0.0806637	0.0593863
FN1.CDH1	FN1	control	CDH1	0.00684836	0.873035
FN1.CDH2	FN1	control	CDH2	0.580305	0
FN1.CEBPA	FN1	control	CEBPA	0.0558567	0.192094
FN1.EDA2R	FN1	control	EDA2R	-0.018382	0.667945
FN1.ETV2	FN1	control	ETV2	-0.046348	0.279212
FN1.FAM101A	FN1	control	FAM101A	0.419377	0
FN1.FAM46C	FN1	control	FAM46C	0.00285316	0.946918
FN1.FAM81B	FN1	control	FAM81B	0.0276274	0.51906
FN1.FCGR1A	FN1	control	FCGR1A	0.298042	1.1e-12
FN1.FCGR2B	FN1	control	FCGR2B	0.273631	7.53e-11
FN1.FN1	FN1	control	FN1	1	NA
FN1.GFI1	FN1	control	GFI1	-0.0555736	0.194361
FN1.HMG20A	FN1	control	HMG20A	0.0093009	0.82818
FN1.HOXC12	FN1	control	HOXC12	0.1473	0.000548183
FN1.HSPB7	FN1	control	HSPB7	0.152107	0.000356803
FN1.IRF2BP2	FN1	control	IRF2BP2	-0.066503	0.120295
FN1.KLF3	FN1	control	KLF3	0.119125	0.00527635
FN1.LTBR	FN1	control	LTBR	0.0709825	0.0972298
FN1.MAP3K11	FN1	control	MAP3K11	0.0497244	0.245636
FN1.MAP3K7	FN1	control	MAP3K7	0.0129032	0.763337
FN1.MAP3K9	FN1	control	MAP3K9	0.0338711	0.429182
FN1.MYC	FN1	control	MYC	-0.226732	8.29e-08
FN1.MYOZ2	FN1	control	MYOZ2	-0.126319	0.00308181
FN1.NFKB1	FN1	control	NFKB1	0.067622	0.114167
FN1.OTX2	FN1	control	OTX2	0.00122033	0.977283
FN1.PAX6	FN1	control	PAX6	0.0542099	0.205551
FN1.PSMB4	FN1	control	PSMB4	-0.00149076	0.97225
FN1.RCOR3	FN1	control	RCOR3	-0.00234638	0.956336
FN1.SNAI1	FN1	control	SNAI1	0.232901	3.58e-08
FN1.SNAI2	FN1	control	SNAI2	0.370499	0
FN1.SNAI3	FN1	control	SNAI3	0.135566	0.00148267
FN1.SORBS2	FN1	control	SORBS2	-0.158811	0.000191887
FN1.SOX9	FN1	control	SOX9	-0.120083	0.00491953
FN1.SPOCK2	FN1	control	SPOCK2	0.018973	0.657935
FN1.SSBP1	FN1	control	SSBP1	-0.0896874	0.03599
FN1.TCF3	FN1	control	TCF3	0.193507	5.15e-06
FN1.TCF4	FN1	control	TCF4	0.431407	0
FN1.TMEM106A	FN1	control	TMEM106A	0.198077	3.04e-06
FN1.TNFRSF12A	FN1	control	TNFRSF12A	0.449443	0
FN1.TRIP13	FN1	control	TRIP13	0.0387159	0.366125
FN1.TUBA1A	FN1	control	TUBA1A	0.172708	4.89e-05
FN1.TWIST1	FN1	control	TWIST1	0.288677	5.85e-12
FN1.VIM	FN1	control	VIM	0.343285	0
FN1.WBP2NL	FN1	control	WBP2NL	-0.0334409	0.43507
FN1.YWHAE	FN1	control	YWHAE	-0.0843499	0.0486348
FN1.YWHAG	FN1	control	YWHAG	0.0770403	0.0718013
FN1.ZEB1	FN1	control	ZEB1	0.373279	0
FN1.ZEB2	FN1	control	ZEB2	0.235264	2.57e-08
FN1.ZNF750	FN1	control	ZNF750	-0.282981	1.57e-11
MYC.BEST3	MYC	control	BEST3	-0.171794	5.37e-05
MYC.CA7	MYC	control	CA7	0.0525155	0.220097
MYC.CALU	MYC	control	CALU	-0.0884573	0.0386244
MYC.CCNF	MYC	control	CCNF	0.0149403	0.727356
MYC.CDH1	MYC	control	CDH1	-0.186459	1.14e-05
MYC.CDH2	MYC	control	CDH2	-0.0790516	0.0646711
MYC.CEBPA	MYC	control	CEBPA	-0.149256	0.000460972
MYC.EDA2R	MYC	control	EDA2R	-0.0421809	0.324767
MYC.ETV2	MYC	control	ETV2	-0.0989934	0.0205771
MYC.FAM101A	MYC	control	FAM101A	-0.000138794	0.997416
MYC.FAM46C	MYC	control	FAM46C	-0.233796	3.16e-08
MYC.FAM81B	MYC	control	FAM81B	-0.171328	5.63e-05
MYC.FCGR1A	MYC	control	FCGR1A	-0.115532	0.00683136
MYC.FCGR2B	MYC	control	FCGR2B	0.0109195	0.79887
MYC.FN1	MYC	control	FN1	-0.226732	8.29e-08
MYC.GFI1	MYC	control	GFI1	0.164082	0.000115756
MYC.HMG20A	MYC	control	HMG20A	-0.00776956	0.856131
MYC.HOXC12	MYC	control	HOXC12	-0.018367	0.668199
MYC.HSPB7	MYC	control	HSPB7	-0.00558344	0.896339
MYC.IRF2BP2	MYC	control	IRF2BP2	0.13869	0.00114597
MYC.KLF3	MYC	control	KLF3	-0.0442497	0.30158
MYC.LTBR	MYC	control	LTBR	0.193195	5.34e-06
MYC.MAP3K11	MYC	control	MAP3K11	-0.0957177	0.0251774
MYC.MAP3K7	MYC	control	MAP3K7	0.052482	0.220391
MYC.MAP3K9	MYC	control	MAP3K9	-0.0280016	0.513413
MYC.MYC	MYC	control	MYC	1	NA
MYC.MYOZ2	MYC	control	MYOZ2	0.0572665	0.181097
MYC.NFKB1	MYC	control	NFKB1	-0.0856008	0.0453786
MYC.OTX2	MYC	control	OTX2	0.0190367	0.65686
MYC.PAX6	MYC	control	PAX6	0.0738239	0.0845274
MYC.PSMB4	MYC	control	PSMB4	0.00829228	0.846568
MYC.RCOR3	MYC	control	RCOR3	-0.0953336	0.0257711
MYC.SNAI1	MYC	control	SNAI1	0.0914717	0.0324409
MYC.SNAI2	MYC	control	SNAI2	0.000633152	0.988212
MYC.SNAI3	MYC	control	SNAI3	-0.0888668	0.0377299
MYC.SORBS2	MYC	control	SORBS2	-0.0117706	0.783568
MYC.SOX9	MYC	control	SOX9	0.0647167	0.130605
MYC.SPOCK2	MYC	control	SPOCK2	0.119875	0.00499515
MYC.SSBP1	MYC	control	SSBP1	-0.0489677	0.252904
MYC.TCF3	MYC	control	TCF3	0.101195	0.0179123
MYC.TCF4	MYC	control	TCF4	-0.14186	0.000877644
MYC.TMEM106A	MYC	control	TMEM106A	-0.18011	2.26e-05
MYC.TNFRSF12A	MYC	control	TNFRSF12A	-0.108371	0.0112047
MYC.TRIP13	MYC	control	TRIP13	0.307777	1.82e-13
MYC.TUBA1A	MYC	control	TUBA1A	0.111116	0.00929787
MYC.TWIST1	MYC	control	TWIST1	0.0769009	0.0723185
MYC.VIM	MYC	control	VIM	0.0521679	0.22317
MYC.WBP2NL	MYC	control	WBP2NL	-0.000222929	0.995849
MYC.YWHAE	MYC	control	YWHAE	0.104079	0.0148811
MYC.YWHAG	MYC	control	YWHAG	0.00944464	0.825566
MYC.ZEB1	MYC	control	ZEB1	-0.166542	9.1e-05
MYC.ZEB2	MYC	control	ZEB2	-0.0159468	0.709793
MYC.ZNF750	MYC	control	ZNF750	0.148391	0.000497802
SOX9.BEST3	SOX9	control	BEST3	0.123171	0.00391237
SOX9.CA7	SOX9	control	CA7	0.0252253	0.556053
SOX9.CALU	SOX9	control	CALU	0.258603	8.3e-10
SOX9.CCNF	SOX9	control	CCNF	-0.170906	5.88e-05
SOX9.CDH1	SOX9	control	CDH1	-0.167382	8.37e-05
SOX9.CDH2	SOX9	control	CDH2	-0.0348266	0.41627
SOX9.CEBPA	SOX9	control	CEBPA	-0.0226097	0.59774
SOX9.EDA2R	SOX9	control	EDA2R	-0.0398034	0.352805
SOX9.ETV2	SOX9	control	ETV2	-0.0230391	0.590799
SOX9.FAM101A	SOX9	control	FAM101A	0.195555	4.07e-06
SOX9.FAM46C	SOX9	control	FAM46C	-0.141577	0.000899
SOX9.FAM81B	SOX9	control	FAM81B	0.0412631	0.335415
SOX9.FCGR1A	SOX9	control	FCGR1A	0.0180751	0.673165
SOX9.FCGR2B	SOX9	control	FCGR2B	0.0130437	0.760838
SOX9.FN1	SOX9	control	FN1	-0.120083	0.00491953
SOX9.GFI1	SOX9	control	GFI1	0.119851	0.0050038
SOX9.HMG20A	SOX9	control	HMG20A	-0.081339	0.0572814
SOX9.HOXC12	SOX9	control	HOXC12	-0.0545833	0.202442
SOX9.HSPB7	SOX9	control	HSPB7	-0.0489194	0.253373
SOX9.IRF2BP2	SOX9	control	IRF2BP2	0.247769	4.27e-09
SOX9.KLF3	SOX9	control	KLF3	0.0441925	0.302206
SOX9.LTBR	SOX9	control	LTBR	0.00364865	0.93215
SOX9.MAP3K11	SOX9	control	MAP3K11	0.152277	0.000351327
SOX9.MAP3K7	SOX9	control	MAP3K7	0.143217	0.000781593
SOX9.MAP3K9	SOX9	control	MAP3K9	-0.0678674	0.112857
SOX9.MYC	SOX9	control	MYC	0.0647167	0.130605
SOX9.MYOZ2	SOX9	control	MYOZ2	-0.0422643	0.32381
SOX9.NFKB1	SOX9	control	NFKB1	0.208688	8.48e-07
SOX9.OTX2	SOX9	control	OTX2	0.00650874	0.879282
SOX9.PAX6	SOX9	control	PAX6	0.152319	0.000350007
SOX9.PSMB4	SOX9	control	PSMB4	0.271096	1.14e-10
SOX9.RCOR3	SOX9	control	RCOR3	0.0768211	0.0726158
SOX9.SNAI1	SOX9	control	SNAI1	0.197838	3.12e-06
SOX9.SNAI2	SOX9	control	SNAI2	0.0294893	0.491284
SOX9.SNAI3	SOX9	control	SNAI3	0.0611973	0.152904
SOX9.SORBS2	SOX9	control	SORBS2	0.345919	0
SOX9.SOX9	SOX9	control	SOX9	1	NA
SOX9.SPOCK2	SOX9	control	SPOCK2	0.13838	0.00117596
SOX9.SSBP1	SOX9	control	SSBP1	0.189595	8.02e-06
SOX9.TCF3	SOX9	control	TCF3	0.251757	2.36e-09
SOX9.TCF4	SOX9	control	TCF4	-0.109231	0.0105728
SOX9.TMEM106A	SOX9	control	TMEM106A	-0.139765	0.00104749
SOX9.TNFRSF12A	SOX9	control	TNFRSF12A	0.107177	0.0121367
SOX9.TRIP13	SOX9	control	TRIP13	-0.000537763	0.989988
SOX9.TUBA1A	SOX9	control	TUBA1A	-0.18039	2.19e-05
SOX9.TWIST1	SOX9	control	TWIST1	-0.0313149	0.464842
SOX9.VIM	SOX9	control	VIM	0.0744914	0.0817466
SOX9.WBP2NL	SOX9	control	WBP2NL	0.0881473	0.0393136
SOX9.YWHAE	SOX9	control	YWHAE	0.0229965	0.591487
SOX9.YWHAG	SOX9	control	YWHAG	0.0850855	0.0466969
SOX9.ZEB1	SOX9	control	ZEB1	-0.226285	8.8e-08
SOX9.ZEB2	SOX9	control	ZEB2	0.108053	0.0114465
SOX9.ZNF750	SOX9	control	ZNF750	0.226161	8.95e-08
TCF3.BEST3	TCF3	control	BEST3	-0.0481533	0.260891
TCF3.CA7	TCF3	control	CA7	-0.0611531	0.153201
TCF3.CALU	TCF3	control	CALU	0.36228	0
TCF3.CCNF	TCF3	control	CCNF	0.166648	9e-05
TCF3.CDH1	TCF3	control	CDH1	-0.129604	0.00238893
TCF3.CDH2	TCF3	control	CDH2	0.255848	1.27e-09
TCF3.CEBPA	TCF3	control	CEBPA	-0.0876977	0.0403315
TCF3.EDA2R	TCF3	control	EDA2R	-0.12355	0.00380289
TCF3.ETV2	TCF3	control	ETV2	-0.0625512	0.144006
TCF3.FAM101A	TCF3	control	FAM101A	0.312743	7.08e-14
TCF3.FAM46C	TCF3	control	FAM46C	-0.220157	1.98e-07
TCF3.FAM81B	TCF3	control	FAM81B	-0.104915	0.0140918
TCF3.FCGR1A	TCF3	control	FCGR1A	0.0772107	0.0711734
TCF3.FCGR2B	TCF3	control	FCGR2B	0.0572839	0.180964
TCF3.FN1	TCF3	control	FN1	0.193507	5.15e-06
TCF3.GFI1	TCF3	control	GFI1	0.251585	2.42e-09
TCF3.HMG20A	TCF3	control	HMG20A	-0.0642525	0.133394
TCF3.HOXC12	TCF3	control	HOXC12	0.14081	0.000959293
TCF3.HSPB7	TCF3	control	HSPB7	-0.142539	0.000828277
TCF3.IRF2BP2	TCF3	control	IRF2BP2	0.273825	7.29e-11
TCF3.KLF3	TCF3	control	KLF3	0.00426572	0.92071
TCF3.LTBR	TCF3	control	LTBR	0.0434279	0.310655
TCF3.MAP3K11	TCF3	control	MAP3K11	0.14482	0.000680742
TCF3.MAP3K7	TCF3	control	MAP3K7	0.334474	8.88e-16
TCF3.MAP3K9	TCF3	control	MAP3K9	0.0335635	0.433387
TCF3.MYC	TCF3	control	MYC	0.101195	0.0179123
TCF3.MYOZ2	TCF3	control	MYOZ2	-0.120886	0.00463735
TCF3.NFKB1	TCF3	control	NFKB1	0.0839306	0.0497691
TCF3.OTX2	TCF3	control	OTX2	0.0761375	0.0752045
TCF3.PAX6	TCF3	control	PAX6	0.135792	0.00145555
TCF3.PSMB4	TCF3	control	PSMB4	0.194682	4.5e-06
TCF3.RCOR3	TCF3	control	RCOR3	0.0450837	0.292551
TCF3.SNAI1	TCF3	control	SNAI1	0.180123	2.26e-05
TCF3.SNAI2	TCF3	control	SNAI2	0.0809156	0.0585938
TCF3.SNAI3	TCF3	control	SNAI3	0.124157	0.00363282
TCF3.SORBS2	TCF3	control	SORBS2	-0.00326647	0.939243
TCF3.SOX9	TCF3	control	SOX9	0.251757	2.36e-09
TCF3.SPOCK2	TCF3	control	SPOCK2	0.306019	2.54e-13
TCF3.SSBP1	TCF3	control	SSBP1	0.169686	6.65e-05
TCF3.TCF3	TCF3	control	TCF3	1	NA
TCF3.TCF4	TCF3	control	TCF4	0.0208847	0.625984
TCF3.TMEM106A	TCF3	control	TMEM106A	-0.0310461	0.468685
TCF3.TNFRSF12A	TCF3	control	TNFRSF12A	0.229688	5.56e-08
TCF3.TRIP13	TCF3	control	TRIP13	0.328541	3.11e-15
TCF3.TUBA1A	TCF3	control	TUBA1A	0.117525	0.00592451
TCF3.TWIST1	TCF3	control	TWIST1	0.0846763	0.0477668
TCF3.VIM	TCF3	control	VIM	0.137171	0.0012998
TCF3.WBP2NL	TCF3	control	WBP2NL	-0.0184122	0.667431
TCF3.YWHAE	TCF3	control	YWHAE	-0.0614865	0.150969
TCF3.YWHAG	TCF3	control	YWHAG	0.0664242	0.120736
TCF3.ZEB1	TCF3	control	ZEB1	-0.0473013	0.269432
TCF3.ZEB2	TCF3	control	ZEB2	0.0761078	0.0753186
TCF3.ZNF750	TCF3	control	ZNF750	0.00769212	0.857549
TCF4.BEST3	TCF4	control	BEST3	0.126952	0.0029356
TCF4.CA7	TCF4	control	CA7	-0.0863179	0.043596
TCF4.CALU	TCF4	control	CALU	0.0996084	0.0198002
TCF4.CCNF	TCF4	control	CCNF	-0.311761	8.55e-14
TCF4.CDH1	TCF4	control	CDH1	-0.143293	0.000776528
TCF4.CDH2	TCF4	control	CDH2	0.206887	1.06e-06
TCF4.CEBPA	TCF4	control	CEBPA	0.275712	5.34e-11
TCF4.EDA2R	TCF4	control	EDA2R	0.0722227	0.0915097
TCF4.ETV2	TCF4	control	ETV2	-0.103585	0.0153662
TCF4.FAM101A	TCF4	control	FAM101A	0.24632	5.28e-09
TCF4.FAM46C	TCF4	control	FAM46C	0.174108	4.24e-05
TCF4.FAM81B	TCF4	control	FAM81B	0.157679	0.00021345
TCF4.FCGR1A	TCF4	control	FCGR1A	0.102512	0.0164675
TCF4.FCGR2B	TCF4	control	FCGR2B	0.295272	1.82e-12
TCF4.FN1	TCF4	control	FN1	0.431407	0
TCF4.GFI1	TCF4	control	GFI1	0.152045	0.000358813
TCF4.HMG20A	TCF4	control	HMG20A	0.104711	0.0142812
TCF4.HOXC12	TCF4	control	HOXC12	0.018234	0.67046
TCF4.HSPB7	TCF4	control	HSPB7	0.44755	0
TCF4.IRF2BP2	TCF4	control	IRF2BP2	-0.0459122	0.283763
TCF4.KLF3	TCF4	control	KLF3	0.156654	0.000234913
TCF4.LTBR	TCF4	control	LTBR	-0.22751	7.47e-08
TCF4.MAP3K11	TCF4	control	MAP3K11	-0.0336832	0.431748
TCF4.MAP3K7	TCF4	control	MAP3K7	-0.0406251	0.342946
TCF4.MAP3K9	TCF4	control	MAP3K9	-0.244495	6.9e-09
TCF4.MYC	TCF4	control	MYC	-0.14186	0.000877644
TCF4.MYOZ2	TCF4	control	MYOZ2	0.197171	3.37e-06
TCF4.NFKB1	TCF4	control	NFKB1	0.139622	0.0010601
TCF4.OTX2	TCF4	control	OTX2	-0.140822	0.000958283
TCF4.PAX6	TCF4	control	PAX6	-0.00564978	0.895114
TCF4.PSMB4	TCF4	control	PSMB4	-0.280055	2.58e-11
TCF4.RCOR3	TCF4	control	RCOR3	-0.131821	0.00200512
TCF4.SNAI1	TCF4	control	SNAI1	0.163175	0.000126419
TCF4.SNAI2	TCF4	control	SNAI2	0.659924	0
TCF4.SNAI3	TCF4	control	SNAI3	0.357487	0
TCF4.SORBS2	TCF4	control	SORBS2	0.0258999	0.545536
TCF4.SOX9	TCF4	control	SOX9	-0.109231	0.0105728
TCF4.SPOCK2	TCF4	control	SPOCK2	0.181255	2e-05
TCF4.SSBP1	TCF4	control	SSBP1	-0.230831	4.75e-08
TCF4.TCF3	TCF4	control	TCF3	0.0208847	0.625984
TCF4.TCF4	TCF4	control	TCF4	1	NA
TCF4.TMEM106A	TCF4	control	TMEM106A	0.196314	3.73e-06
TCF4.TNFRSF12A	TCF4	control	TNFRSF12A	0.134889	0.00156674
TCF4.TRIP13	TCF4	control	TRIP13	-0.398453	0
TCF4.TUBA1A	TCF4	control	TUBA1A	-0.0659685	0.123311
TCF4.TWIST1	TCF4	control	TWIST1	0.555133	0
TCF4.VIM	TCF4	control	VIM	0.61013	0
TCF4.WBP2NL	TCF4	control	WBP2NL	0.0155941	0.715931
TCF4.YWHAE	TCF4	control	YWHAE	-0.244063	7.35e-09
TCF4.YWHAG	TCF4	control	YWHAG	-0.141514	0.000903814
TCF4.ZEB1	TCF4	control	ZEB1	0.697905	0
TCF4.ZEB2	TCF4	control	ZEB2	0.599551	0
TCF4.ZNF750	TCF4	control	ZNF750	-0.262123	4.79e-10
TUBA1A.BEST3	TUBA1A	control	BEST3	-0.232715	3.67e-08
TUBA1A.CA7	TUBA1A	control	CA7	0.00680177	0.873891
TUBA1A.CALU	TUBA1A	control	CALU	-0.0844014	0.0484969
TUBA1A.CCNF	TUBA1A	control	CCNF	0.575155	0
TUBA1A.CDH1	TUBA1A	control	CDH1	-0.0111742	0.794283
TUBA1A.CDH2	TUBA1A	control	CDH2	0.090335	0.0346654
TUBA1A.CEBPA	TUBA1A	control	CEBPA	0.0743538	0.0823139
TUBA1A.EDA2R	TUBA1A	control	EDA2R	-0.0181638	0.671655
TUBA1A.ETV2	TUBA1A	control	ETV2	-0.221774	1.6e-07
TUBA1A.FAM101A	TUBA1A	control	FAM101A	0.0625571	0.143968
TUBA1A.FAM46C	TUBA1A	control	FAM46C	0.0468846	0.273678
TUBA1A.FAM81B	TUBA1A	control	FAM81B	-0.110625	0.00961621
TUBA1A.FCGR1A	TUBA1A	control	FCGR1A	-0.0590141	0.168121
TUBA1A.FCGR2B	TUBA1A	control	FCGR2B	0.152095	0.000357169
TUBA1A.FN1	TUBA1A	control	FN1	0.172708	4.89e-05
TUBA1A.GFI1	TUBA1A	control	GFI1	0.0464006	0.278667
TUBA1A.HMG20A	TUBA1A	control	HMG20A	0.00971541	0.820649
TUBA1A.HOXC12	TUBA1A	control	HOXC12	0.118322	0.005593
TUBA1A.HSPB7	TUBA1A	control	HSPB7	-0.0585034	0.171839
TUBA1A.IRF2BP2	TUBA1A	control	IRF2BP2	-0.0302423	0.48028
TUBA1A.KLF3	TUBA1A	control	KLF3	0.111739	0.00890805
TUBA1A.LTBR	TUBA1A	control	LTBR	0.326449	4.88e-15
TUBA1A.MAP3K11	TUBA1A	control	MAP3K11	-0.113277	0.00800604
TUBA1A.MAP3K7	TUBA1A	control	MAP3K7	0.0960974	0.0246022
TUBA1A.MAP3K9	TUBA1A	control	MAP3K9	0.0816012	0.0564808
TUBA1A.MYC	TUBA1A	control	MYC	0.111116	0.00929787
TUBA1A.MYOZ2	TUBA1A	control	MYOZ2	-0.0867622	0.0425214
TUBA1A.NFKB1	TUBA1A	control	NFKB1	-0.240674	1.2e-08
TUBA1A.OTX2	TUBA1A	control	OTX2	-0.0175413	0.682283
TUBA1A.PAX6	TUBA1A	control	PAX6	0.0865225	0.0430982
TUBA1A.PSMB4	TUBA1A	control	PSMB4	-0.0163793	0.702292
TUBA1A.RCOR3	TUBA1A	control	RCOR3	-0.0284066	0.507339
TUBA1A.SNAI1	TUBA1A	control	SNAI1	-0.0108483	0.800154
TUBA1A.SNAI2	TUBA1A	control	SNAI2	-0.0628537	0.142074
TUBA1A.SNAI3	TUBA1A	control	SNAI3	-0.0332749	0.437353
TUBA1A.SORBS2	TUBA1A	control	SORBS2	-0.185501	1.26e-05
TUBA1A.SOX9	TUBA1A	control	SOX9	-0.18039	2.19e-05
TUBA1A.SPOCK2	TUBA1A	control	SPOCK2	0.0833237	0.0514499
TUBA1A.SSBP1	TUBA1A	control	SSBP1	-0.0795936	0.0628528
TUBA1A.TCF3	TUBA1A	control	TCF3	0.117525	0.00592451
TUBA1A.TCF4	TUBA1A	control	TCF4	-0.0659685	0.123311
TUBA1A.TMEM106A	TUBA1A	control	TMEM106A	0.137126	0.00130458
TUBA1A.TNFRSF12A	TUBA1A	control	TNFRSF12A	0.194391	4.65e-06
TUBA1A.TRIP13	TUBA1A	control	TRIP13	0.412694	0
TUBA1A.TUBA1A	TUBA1A	control	TUBA1A	1	NA
TUBA1A.TWIST1	TUBA1A	control	TWIST1	-0.0128031	0.765118
TUBA1A.VIM	TUBA1A	control	VIM	0.151798	0.000366919
TUBA1A.WBP2NL	TUBA1A	control	WBP2NL	-0.0848288	0.0473657
TUBA1A.YWHAE	TUBA1A	control	YWHAE	0.145254	0.000655562
TUBA1A.YWHAG	TUBA1A	control	YWHAG	0.00720876	0.866414
TUBA1A.ZEB1	TUBA1A	control	ZEB1	0.0148825	0.72837
TUBA1A.ZEB2	TUBA1A	control	ZEB2	-0.208418	8.77e-07
TUBA1A.ZNF750	TUBA1A	control	ZNF750	-0.0519267	0.22532
TWIST1.BEST3	TWIST1	control	BEST3	0.0147485	0.730719
TWIST1.CA7	TWIST1	control	CA7	-0.0269937	0.528694
TWIST1.CALU	TWIST1	control	CALU	0.0551976	0.197401
TWIST1.CCNF	TWIST1	control	CCNF	-0.24729	4.58e-09
TWIST1.CDH1	TWIST1	control	CDH1	-0.028047	0.512731
TWIST1.CDH2	TWIST1	control	CDH2	0.276997	4.31e-11
TWIST1.CEBPA	TWIST1	control	CEBPA	0.0892861	0.0368322
TWIST1.EDA2R	TWIST1	control	EDA2R	0.0781485	0.0677972
TWIST1.ETV2	TWIST1	control	ETV2	-0.0764616	0.073968
TWIST1.FAM101A	TWIST1	control	FAM101A	0.193253	5.3e-06
TWIST1.FAM46C	TWIST1	control	FAM46C	-0.00186613	0.965267
TWIST1.FAM81B	TWIST1	control	FAM81B	0.0566757	0.185647
TWIST1.FCGR1A	TWIST1	control	FCGR1A	0.0788236	0.0654491
TWIST1.FCGR2B	TWIST1	control	FCGR2B	0.23321	3.43e-08
TWIST1.FN1	TWIST1	control	FN1	0.288677	5.85e-12
TWIST1.GFI1	TWIST1	control	GFI1	0.127564	0.0028001
TWIST1.HMG20A	TWIST1	control	HMG20A	0.121876	0.00430967
TWIST1.HOXC12	TWIST1	control	HOXC12	-0.0186642	0.663157
TWIST1.HSPB7	TWIST1	control	HSPB7	0.345323	0
TWIST1.IRF2BP2	TWIST1	control	IRF2BP2	-0.122123	0.00423106
TWIST1.KLF3	TWIST1	control	KLF3	0.15492	0.000275863
TWIST1.LTBR	TWIST1	control	LTBR	-0.10399	0.0149674
TWIST1.MAP3K11	TWIST1	control	MAP3K11	-0.0846372	0.04787
TWIST1.MAP3K7	TWIST1	control	MAP3K7	-0.0290811	0.497305
TWIST1.MAP3K9	TWIST1	control	MAP3K9	-0.254223	1.62e-09
TWIST1.MYC	TWIST1	control	MYC	0.0769009	0.0723185
TWIST1.MYOZ2	TWIST1	control	MYOZ2	0.173485	4.52e-05
TWIST1.NFKB1	TWIST1	control	NFKB1	-0.00367478	0.931665
TWIST1.OTX2	TWIST1	control	OTX2	-0.0624557	0.144621
TWIST1.PAX6	TWIST1	control	PAX6	0.0307412	0.473065
TWIST1.PSMB4	TWIST1	control	PSMB4	-0.184058	1.48e-05
TWIST1.RCOR3	TWIST1	control	RCOR3	-0.199822	2.47e-06
TWIST1.SNAI1	TWIST1	control	SNAI1	0.213354	4.74e-07
TWIST1.SNAI2	TWIST1	control	SNAI2	0.557481	0
TWIST1.SNAI3	TWIST1	control	SNAI3	0.192865	5.54e-06
TWIST1.SORBS2	TWIST1	control	SORBS2	-0.0737135	0.0849947
TWIST1.SOX9	TWIST1	control	SOX9	-0.0313149	0.464842
TWIST1.SPOCK2	TWIST1	control	SPOCK2	0.128142	0.00267763
TWIST1.SSBP1	TWIST1	control	SSBP1	-0.153489	0.000314595
TWIST1.TCF3	TWIST1	control	TCF3	0.0846763	0.0477668
TWIST1.TCF4	TWIST1	control	TCF4	0.555133	0
TWIST1.TMEM106A	TWIST1	control	TMEM106A	-0.000577906	0.989241
TWIST1.TNFRSF12A	TWIST1	control	TNFRSF12A	0.0706601	0.0987625
TWIST1.TRIP13	TWIST1	control	TRIP13	-0.151931	0.00036251
TWIST1.TUBA1A	TWIST1	control	TUBA1A	-0.0128031	0.765118
TWIST1.TWIST1	TWIST1	control	TWIST1	1	NA
TWIST1.VIM	TWIST1	control	VIM	0.478916	0
TWIST1.WBP2NL	TWIST1	control	WBP2NL	-0.0135284	0.752235
TWIST1.YWHAE	TWIST1	control	YWHAE	-0.0875358	0.0407035
TWIST1.YWHAG	TWIST1	control	YWHAG	-0.0520284	0.224412
TWIST1.ZEB1	TWIST1	control	ZEB1	0.406167	0
TWIST1.ZEB2	TWIST1	control	ZEB2	0.479069	0
TWIST1.ZNF750	TWIST1	control	ZNF750	-0.147534	0.000536959
VIM.BEST3	VIM	control	BEST3	0.0427151	0.318672
VIM.CA7	VIM	control	CA7	-0.0485044	0.257427
VIM.CALU	VIM	control	CALU	0.209716	7.47e-07
VIM.CCNF	VIM	control	CCNF	-0.198467	2.9e-06
VIM.CDH1	VIM	control	CDH1	-0.224381	1.14e-07
VIM.CDH2	VIM	control	CDH2	0.233224	3.42e-08
VIM.CEBPA	VIM	control	CEBPA	0.12316	0.00391586
VIM.EDA2R	VIM	control	EDA2R	0.0400593	0.349716
VIM.ETV2	VIM	control	ETV2	-0.327452	4e-15
VIM.FAM101A	VIM	control	FAM101A	0.393252	0
VIM.FAM46C	VIM	control	FAM46C	0.0768409	0.0725421
VIM.FAM81B	VIM	control	FAM81B	-0.0246796	0.564632
VIM.FCGR1A	VIM	control	FCGR1A	0.0515079	0.229088
VIM.FCGR2B	VIM	control	FCGR2B	0.425402	0
VIM.FN1	VIM	control	FN1	0.343285	0
VIM.GFI1	VIM	control	GFI1	0.243396	8.1e-09
VIM.HMG20A	VIM	control	HMG20A	0.14591	0.00061918
VIM.HOXC12	VIM	control	HOXC12	0.00702638	0.869763
VIM.HSPB7	VIM	control	HSPB7	0.445465	0
VIM.IRF2BP2	VIM	control	IRF2BP2	0.09228	0.0309342
VIM.KLF3	VIM	control	KLF3	0.254129	1.65e-09
VIM.LTBR	VIM	control	LTBR	-0.0383774	0.370334
VIM.MAP3K11	VIM	control	MAP3K11	-0.12836	0.00263261
VIM.MAP3K7	VIM	control	MAP3K7	0.132884	0.00184186
VIM.MAP3K9	VIM	control	MAP3K9	-0.339459	4.44e-16
VIM.MYC	VIM	control	MYC	0.0521679	0.22317
VIM.MYOZ2	VIM	control	MYOZ2	0.22045	1.91e-07
VIM.NFKB1	VIM	control	NFKB1	0.111683	0.00894205
VIM.OTX2	VIM	control	OTX2	-0.0988542	0.0207566
VIM.PAX6	VIM	control	PAX6	0.141075	0.000938075
VIM.PSMB4	VIM	control	PSMB4	-0.128774	0.00254903
VIM.RCOR3	VIM	control	RCOR3	-0.124107	0.00364664
VIM.SNAI1	VIM	control	SNAI1	0.291633	3.48e-12
VIM.SNAI2	VIM	control	SNAI2	0.595943	0
VIM.SNAI3	VIM	control	SNAI3	0.289889	4.73e-12
VIM.SORBS2	VIM	control	SORBS2	0.180511	2.17e-05
VIM.SOX9	VIM	control	SOX9	0.0744914	0.0817466
VIM.SPOCK2	VIM	control	SPOCK2	0.21377	4.5e-07
VIM.SSBP1	VIM	control	SSBP1	-0.146443	0.00059098
VIM.TCF3	VIM	control	TCF3	0.137171	0.0012998
VIM.TCF4	VIM	control	TCF4	0.61013	0
VIM.TMEM106A	VIM	control	TMEM106A	0.211717	5.82e-07
VIM.TNFRSF12A	VIM	control	TNFRSF12A	0.231319	4.45e-08
VIM.TRIP13	VIM	control	TRIP13	-0.172984	4.76e-05
VIM.TUBA1A	VIM	control	TUBA1A	0.151798	0.000366919
VIM.TWIST1	VIM	control	TWIST1	0.478916	0
VIM.VIM	VIM	control	VIM	1	NA
VIM.WBP2NL	VIM	control	WBP2NL	0.0256752	0.549028
VIM.YWHAE	VIM	control	YWHAE	0.000514411	0.990423
VIM.YWHAG	VIM	control	YWHAG	-0.120708	0.00469866
VIM.ZEB1	VIM	control	ZEB1	0.528048	0
VIM.ZEB2	VIM	control	ZEB2	0.518669	0
VIM.ZNF750	VIM	control	ZNF750	-0.014256	0.73938
ZEB1.BEST3	ZEB1	control	BEST3	0.129262	0.00245384
ZEB1.CA7	ZEB1	control	CA7	-0.0924958	0.0305425
ZEB1.CALU	ZEB1	control	CALU	0.0852571	0.0462543
ZEB1.CCNF	ZEB1	control	CCNF	-0.113725	0.00775951
ZEB1.CDH1	ZEB1	control	CDH1	-0.0246865	0.564523
ZEB1.CDH2	ZEB1	control	CDH2	0.142171	0.000854687
ZEB1.CEBPA	ZEB1	control	CEBPA	0.171989	5.27e-05
ZEB1.EDA2R	ZEB1	control	EDA2R	0.156005	0.00024953
ZEB1.ETV2	ZEB1	control	ETV2	-0.231805	4.16e-08
ZEB1.FAM101A	ZEB1	control	FAM101A	0.106267	0.0128921
ZEB1.FAM46C	ZEB1	control	FAM46C	0.115531	0.0068322
ZEB1.FAM81B	ZEB1	control	FAM81B	0.0919195	0.0315987
ZEB1.FCGR1A	ZEB1	control	FCGR1A	-0.0234993	0.583404
ZEB1.FCGR2B	ZEB1	control	FCGR2B	0.0987754	0.0208588
ZEB1.FN1	ZEB1	control	FN1	0.373279	0
ZEB1.GFI1	ZEB1	control	GFI1	0.0128932	0.763514
ZEB1.HMG20A	ZEB1	control	HMG20A	0.0411927	0.336241
ZEB1.HOXC12	ZEB1	control	HOXC12	0.155795	0.00025442
ZEB1.HSPB7	ZEB1	control	HSPB7	0.33211	1.33e-15
ZEB1.IRF2BP2	ZEB1	control	IRF2BP2	0.0655623	0.125643
ZEB1.KLF3	ZEB1	control	KLF3	0.0732674	0.0869038
ZEB1.LTBR	ZEB1	control	LTBR	-0.0817323	0.0560841
ZEB1.MAP3K11	ZEB1	control	MAP3K11	-0.0920807	0.0313002
ZEB1.MAP3K7	ZEB1	control	MAP3K7	0.0674104	0.115307
ZEB1.MAP3K9	ZEB1	control	MAP3K9	-0.153074	0.000326758
ZEB1.MYC	ZEB1	control	MYC	-0.166542	9.1e-05
ZEB1.MYOZ2	ZEB1	control	MYOZ2	0.174789	3.95e-05
ZEB1.NFKB1	ZEB1	control	NFKB1	0.0310743	0.468281
ZEB1.OTX2	ZEB1	control	OTX2	0.00280182	0.947872
ZEB1.PAX6	ZEB1	control	PAX6	0.0106182	0.804306
ZEB1.PSMB4	ZEB1	control	PSMB4	-0.298828	9.56e-13
ZEB1.RCOR3	ZEB1	control	RCOR3	-0.109338	0.0104968
ZEB1.SNAI1	ZEB1	control	SNAI1	0.0880572	0.0395158
ZEB1.SNAI2	ZEB1	control	SNAI2	0.481257	0
ZEB1.SNAI3	ZEB1	control	SNAI3	0.11749	0.00593955
ZEB1.SORBS2	ZEB1	control	SORBS2	7.99e-05	0.998512
ZEB1.SOX9	ZEB1	control	SOX9	-0.226285	8.8e-08
ZEB1.SPOCK2	ZEB1	control	SPOCK2	0.0134301	0.753978
ZEB1.SSBP1	ZEB1	control	SSBP1	-0.220801	1.82e-07
ZEB1.TCF3	ZEB1	control	TCF3	-0.0473013	0.269432
ZEB1.TCF4	ZEB1	control	TCF4	0.697905	0
ZEB1.TMEM106A	ZEB1	control	TMEM106A	0.293604	2.45e-12
ZEB1.TNFRSF12A	ZEB1	control	TNFRSF12A	0.0464983	0.277654
ZEB1.TRIP13	ZEB1	control	TRIP13	-0.327653	3.77e-15
ZEB1.TUBA1A	ZEB1	control	TUBA1A	0.0148825	0.72837
ZEB1.TWIST1	ZEB1	control	TWIST1	0.406167	0
ZEB1.VIM	ZEB1	control	VIM	0.528048	0
ZEB1.WBP2NL	ZEB1	control	WBP2NL	0.021866	0.609846
ZEB1.YWHAE	ZEB1	control	YWHAE	-0.139326	0.00108671
ZEB1.YWHAG	ZEB1	control	YWHAG	-0.0808383	0.0588359
ZEB1.ZEB1	ZEB1	control	ZEB1	1	NA
ZEB1.ZEB2	ZEB1	control	ZEB2	0.324045	7.77e-15
ZEB1.ZNF750	ZEB1	control	ZNF750	-0.211804	5.76e-07
ZEB2.BEST3	ZEB2	control	BEST3	0.0291702	0.495987
ZEB2.CA7	ZEB2	control	CA7	-0.100012	0.0193039
ZEB2.CALU	ZEB2	control	CALU	0.241364	1.09e-08
ZEB2.CCNF	ZEB2	control	CCNF	-0.375161	0
ZEB2.CDH1	ZEB2	control	CDH1	-0.073707	0.0850221
ZEB2.CDH2	ZEB2	control	CDH2	0.165524	0.000100538
ZEB2.CEBPA	ZEB2	control	CEBPA	0.276318	4.83e-11
ZEB2.EDA2R	ZEB2	control	EDA2R	-0.0560297	0.190719
ZEB2.ETV2	ZEB2	control	ETV2	-0.108475	0.0111259
ZEB2.FAM101A	ZEB2	control	FAM101A	0.213374	4.73e-07
ZEB2.FAM46C	ZEB2	control	FAM46C	0.104983	0.0140292
ZEB2.FAM81B	ZEB2	control	FAM81B	-0.0278101	0.516299
ZEB2.FCGR1A	ZEB2	control	FCGR1A	0.399613	0
ZEB2.FCGR2B	ZEB2	control	FCGR2B	0.488429	0
ZEB2.FN1	ZEB2	control	FN1	0.235264	2.57e-08
ZEB2.GFI1	ZEB2	control	GFI1	0.451002	0
ZEB2.HMG20A	ZEB2	control	HMG20A	-0.00800545	0.851812
ZEB2.HOXC12	ZEB2	control	HOXC12	-0.0565751	0.18643
ZEB2.HSPB7	ZEB2	control	HSPB7	0.387552	0
ZEB2.IRF2BP2	ZEB2	control	IRF2BP2	-0.0412137	0.335994
ZEB2.KLF3	ZEB2	control	KLF3	0.121241	0.00451722
ZEB2.LTBR	ZEB2	control	LTBR	-0.19485	4.42e-06
ZEB2.MAP3K11	ZEB2	control	MAP3K11	0.165053	0.000105296
ZEB2.MAP3K7	ZEB2	control	MAP3K7	-0.0579643	0.17583
ZEB2.MAP3K9	ZEB2	control	MAP3K9	-0.201302	2.08e-06
ZEB2.MYC	ZEB2	control	MYC	-0.0159468	0.709793
ZEB2.MYOZ2	ZEB2	control	MYOZ2	0.16284	0.000130586
ZEB2.NFKB1	ZEB2	control	NFKB1	0.243183	8.35e-09
ZEB2.OTX2	ZEB2	control	OTX2	-0.0956889	0.0252215
ZEB2.PAX6	ZEB2	control	PAX6	-0.0146647	0.732191
ZEB2.PSMB4	ZEB2	control	PSMB4	0.0152022	0.722772
ZEB2.RCOR3	ZEB2	control	RCOR3	-0.204979	1.33e-06
ZEB2.SNAI1	ZEB2	control	SNAI1	0.43674	0
ZEB2.SNAI2	ZEB2	control	SNAI2	0.502217	0
ZEB2.SNAI3	ZEB2	control	SNAI3	0.589876	0
ZEB2.SORBS2	ZEB2	control	SORBS2	0.0800474	0.0613629
ZEB2.SOX9	ZEB2	control	SOX9	0.108053	0.0114465
ZEB2.SPOCK2	ZEB2	control	SPOCK2	0.484226	0
ZEB2.SSBP1	ZEB2	control	SSBP1	-0.035797	0.403395
ZEB2.TCF3	ZEB2	control	TCF3	0.0761078	0.0753186
ZEB2.TCF4	ZEB2	control	TCF4	0.599551	0
ZEB2.TMEM106A	ZEB2	control	TMEM106A	0.131686	0.00202676
ZEB2.TNFRSF12A	ZEB2	control	TNFRSF12A	0.121832	0.00432354
ZEB2.TRIP13	ZEB2	control	TRIP13	-0.131163	0.00211275
ZEB2.TUBA1A	ZEB2	control	TUBA1A	-0.208418	8.77e-07
ZEB2.TWIST1	ZEB2	control	TWIST1	0.479069	0
ZEB2.VIM	ZEB2	control	VIM	0.518669	0
ZEB2.WBP2NL	ZEB2	control	WBP2NL	0.0379927	0.375153
ZEB2.YWHAE	ZEB2	control	YWHAE	-0.234324	2.94e-08
ZEB2.YWHAG	ZEB2	control	YWHAG	0.0909369	0.0334719
ZEB2.ZEB1	ZEB2	control	ZEB1	0.324045	7.77e-15
ZEB2.ZEB2	ZEB2	control	ZEB2	1	NA
ZEB2.ZNF750	ZEB2	control	ZNF750	-0.0738086	0.084592
BEST3.BEST3	BEST3	HIT	BEST3	1	NA
BEST3.CA7	BEST3	HIT	CA7	0.00286637	0.946673
BEST3.CALU	BEST3	HIT	CALU	-0.0951237	0.0261005
BEST3.CCNF	BEST3	HIT	CCNF	-0.20292	1.71e-06
BEST3.CDH1	BEST3	HIT	CDH1	-0.0708913	0.0976613
BEST3.CDH2	BEST3	HIT	CDH2	-0.091381	0.0326138
BEST3.CEBPA	BEST3	HIT	CEBPA	0.0552315	0.197125
BEST3.EDA2R	BEST3	HIT	EDA2R	0.0268242	0.531287
BEST3.ETV2	BEST3	HIT	ETV2	0.053766	0.209292
BEST3.FAM101A	BEST3	HIT	FAM101A	-0.00342645	0.936273
BEST3.FAM46C	BEST3	HIT	FAM46C	0.0480739	0.261679
BEST3.FAM81B	BEST3	HIT	FAM81B	0.125769	0.00321438
BEST3.FCGR1A	BEST3	HIT	FCGR1A	-0.162331	0.000137162
BEST3.FCGR2B	BEST3	HIT	FCGR2B	-0.142847	0.000806786
BEST3.FN1	BEST3	HIT	FN1	-0.0660104	0.123073
BEST3.GFI1	BEST3	HIT	GFI1	-0.0126918	0.7671
BEST3.HMG20A	BEST3	HIT	HMG20A	-0.00350151	0.93488
BEST3.HOXC12	BEST3	HIT	HOXC12	0.0407172	0.341853
BEST3.HSPB7	BEST3	HIT	HSPB7	0.152743	0.000336748
BEST3.IRF2BP2	BEST3	HIT	IRF2BP2	0.0521991	0.222893
BEST3.KLF3	BEST3	HIT	KLF3	-0.00503344	0.906501
BEST3.LTBR	BEST3	HIT	LTBR	-0.220668	1.85e-07
BEST3.MAP3K11	BEST3	HIT	MAP3K11	-0.0859375	0.044534
BEST3.MAP3K7	BEST3	HIT	MAP3K7	-0.0610377	0.153979
BEST3.MAP3K9	BEST3	HIT	MAP3K9	-0.162076	0.000140567
BEST3.MYC	BEST3	HIT	MYC	-0.171794	5.37e-05
BEST3.MYOZ2	BEST3	HIT	MYOZ2	0.197652	3.19e-06
BEST3.NFKB1	BEST3	HIT	NFKB1	0.0450665	0.292735
BEST3.OTX2	BEST3	HIT	OTX2	0.0879995	0.0396458
BEST3.PAX6	BEST3	HIT	PAX6	0.0554732	0.195169
BEST3.PSMB4	BEST3	HIT	PSMB4	-0.129295	0.00244746
BEST3.RCOR3	BEST3	HIT	RCOR3	0.115066	0.00706081
BEST3.SNAI1	BEST3	HIT	SNAI1	-0.101508	0.0175595
BEST3.SNAI2	BEST3	HIT	SNAI2	0.0653172	0.127066
BEST3.SNAI3	BEST3	HIT	SNAI3	-0.0299057	0.485183
BEST3.SORBS2	BEST3	HIT	SORBS2	0.125926	0.0031759
BEST3.SOX9	BEST3	HIT	SOX9	0.123171	0.00391237
BEST3.SPOCK2	BEST3	HIT	SPOCK2	-0.074038	0.0836274
BEST3.SSBP1	BEST3	HIT	SSBP1	-0.0413182	0.334769
BEST3.TCF3	BEST3	HIT	TCF3	-0.0481533	0.260891
BEST3.TCF4	BEST3	HIT	TCF4	0.126952	0.0029356
BEST3.TMEM106A	BEST3	HIT	TMEM106A	0.0100584	0.814431
BEST3.TNFRSF12A	BEST3	HIT	TNFRSF12A	-0.13224	0.00193933
BEST3.TRIP13	BEST3	HIT	TRIP13	-0.25359	1.79e-09
BEST3.TUBA1A	BEST3	HIT	TUBA1A	-0.232715	3.67e-08
BEST3.TWIST1	BEST3	HIT	TWIST1	0.0147485	0.730719
BEST3.VIM	BEST3	HIT	VIM	0.0427151	0.318672
BEST3.WBP2NL	BEST3	HIT	WBP2NL	-0.0233265	0.586175
BEST3.YWHAE	BEST3	HIT	YWHAE	-0.0607791	0.155735
BEST3.YWHAG	BEST3	HIT	YWHAG	-0.189055	8.52e-06
BEST3.ZEB1	BEST3	HIT	ZEB1	0.129262	0.00245384
BEST3.ZEB2	BEST3	HIT	ZEB2	0.0291702	0.495987
BEST3.ZNF750	BEST3	HIT	ZNF750	-0.101449	0.017626
CA7.BEST3	CA7	HIT	BEST3	0.00286637	0.946673
CA7.CA7	CA7	HIT	CA7	1	NA
CA7.CALU	CA7	HIT	CALU	-0.0538946	0.208204
CA7.CCNF	CA7	HIT	CCNF	-0.00718479	0.866854
CA7.CDH1	CA7	HIT	CDH1	0.0345416	0.420097
CA7.CDH2	CA7	HIT	CDH2	0.00376869	0.929924
CA7.CEBPA	CA7	HIT	CEBPA	-0.128988	0.00250693
CA7.EDA2R	CA7	HIT	EDA2R	0.016727	0.696283
CA7.ETV2	CA7	HIT	ETV2	0.0860954	0.0441427
CA7.FAM101A	CA7	HIT	FAM101A	-0.013886	0.745908
CA7.FAM46C	CA7	HIT	FAM46C	0.0135894	0.751155
CA7.FAM81B	CA7	HIT	FAM81B	0.0378061	0.377505
CA7.FCGR1A	CA7	HIT	FCGR1A	-0.0700519	0.101706
CA7.FCGR2B	CA7	HIT	FCGR2B	-0.0536858	0.209974
CA7.FN1	CA7	HIT	FN1	-0.045886	0.284038
CA7.GFI1	CA7	HIT	GFI1	-0.0663792	0.120988
CA7.HMG20A	CA7	HIT	HMG20A	0.0640199	0.134808
CA7.HOXC12	CA7	HIT	HOXC12	-0.0133994	0.754521
CA7.HSPB7	CA7	HIT	HSPB7	-0.0508263	0.235316
CA7.IRF2BP2	CA7	HIT	IRF2BP2	-0.0112459	0.792993
CA7.KLF3	CA7	HIT	KLF3	0.107616	0.0117862
CA7.LTBR	CA7	HIT	LTBR	-0.0147854	0.730072
CA7.MAP3K11	CA7	HIT	MAP3K11	-0.141368	0.000915092
CA7.MAP3K7	CA7	HIT	MAP3K7	0.000659402	0.987724
CA7.MAP3K9	CA7	HIT	MAP3K9	-0.0931538	0.0293734
CA7.MYC	CA7	HIT	MYC	0.0525155	0.220097
CA7.MYOZ2	CA7	HIT	MYOZ2	0.0445449	0.298363
CA7.NFKB1	CA7	HIT	NFKB1	0.0666908	0.119249
CA7.OTX2	CA7	HIT	OTX2	0.0626601	0.143308
CA7.PAX6	CA7	HIT	PAX6	0.0405864	0.343407
CA7.PSMB4	CA7	HIT	PSMB4	0.0515187	0.22899
CA7.RCOR3	CA7	HIT	RCOR3	0.0351108	0.412474
CA7.SNAI1	CA7	HIT	SNAI1	0.00411216	0.923556
CA7.SNAI2	CA7	HIT	SNAI2	-0.00452759	0.91586
CA7.SNAI3	CA7	HIT	SNAI3	-0.0603606	0.158607
CA7.SORBS2	CA7	HIT	SORBS2	0.0068348	0.873284
CA7.SOX9	CA7	HIT	SOX9	0.0252253	0.556053
CA7.SPOCK2	CA7	HIT	SPOCK2	-0.138975	0.00111908
CA7.SSBP1	CA7	HIT	SSBP1	0.0311404	0.467335
CA7.TCF3	CA7	HIT	TCF3	-0.0611531	0.153201
CA7.TCF4	CA7	HIT	TCF4	-0.0863179	0.043596
CA7.TMEM106A	CA7	HIT	TMEM106A	-0.071921	0.0928759
CA7.TNFRSF12A	CA7	HIT	TNFRSF12A	-0.0193715	0.651221
CA7.TRIP13	CA7	HIT	TRIP13	0.030477	0.476878
CA7.TUBA1A	CA7	HIT	TUBA1A	0.00680177	0.873891
CA7.TWIST1	CA7	HIT	TWIST1	-0.0269937	0.528694
CA7.VIM	CA7	HIT	VIM	-0.0485044	0.257427
CA7.WBP2NL	CA7	HIT	WBP2NL	-0.0268111	0.531487
CA7.YWHAE	CA7	HIT	YWHAE	0.141457	0.000908202
CA7.YWHAG	CA7	HIT	YWHAG	-0.121064	0.00457679
CA7.ZEB1	CA7	HIT	ZEB1	-0.0924958	0.0305425
CA7.ZEB2	CA7	HIT	ZEB2	-0.100012	0.0193039
CA7.ZNF750	CA7	HIT	ZNF750	0.0316676	0.459825
CALU.BEST3	CALU	HIT	BEST3	-0.0951237	0.0261005
CALU.CA7	CALU	HIT	CA7	-0.0538946	0.208204
CALU.CALU	CALU	HIT	CALU	1	NA
CALU.CCNF	CALU	HIT	CCNF	0.00814328	0.849291
CALU.CDH1	CALU	HIT	CDH1	0.0195007	0.64905
CALU.CDH2	CALU	HIT	CDH2	0.457834	0
CALU.CEBPA	CALU	HIT	CEBPA	-0.0688829	0.107559
CALU.EDA2R	CALU	HIT	EDA2R	-0.0851024	0.0466533
CALU.ETV2	CALU	HIT	ETV2	-0.0353979	0.40866
CALU.FAM101A	CALU	HIT	FAM101A	0.402029	0
CALU.FAM46C	CALU	HIT	FAM46C	-0.296421	1.48e-12
CALU.FAM81B	CALU	HIT	FAM81B	-0.240866	1.17e-08
CALU.FCGR1A	CALU	HIT	FCGR1A	0.333376	1.11e-15
CALU.FCGR2B	CALU	HIT	FCGR2B	0.0641992	0.133717
CALU.FN1	CALU	HIT	FN1	0.409655	0
CALU.GFI1	CALU	HIT	GFI1	0.0428965	0.316619
CALU.HMG20A	CALU	HIT	HMG20A	-0.169466	6.8e-05
CALU.HOXC12	CALU	HIT	HOXC12	0.207356	9.99e-07
CALU.HSPB7	CALU	HIT	HSPB7	-0.0759114	0.076077
CALU.IRF2BP2	CALU	HIT	IRF2BP2	0.194477	4.61e-06
CALU.KLF3	CALU	HIT	KLF3	-0.141512	0.00090392
CALU.LTBR	CALU	HIT	LTBR	0.167114	8.59e-05
CALU.MAP3K11	CALU	HIT	MAP3K11	0.280832	2.26e-11
CALU.MAP3K7	CALU	HIT	MAP3K7	0.208511	8.67e-07
CALU.MAP3K9	CALU	HIT	MAP3K9	0.119228	0.00523664
CALU.MYC	CALU	HIT	MYC	-0.0884573	0.0386244
CALU.MYOZ2	CALU	HIT	MYOZ2	-0.196596	3.61e-06
CALU.NFKB1	CALU	HIT	NFKB1	0.113622	0.00781546
CALU.OTX2	CALU	HIT	OTX2	0.0716492	0.0941201
CALU.PAX6	CALU	HIT	PAX6	0.262573	4.47e-10
CALU.PSMB4	CALU	HIT	PSMB4	0.318658	2.24e-14
CALU.RCOR3	CALU	HIT	RCOR3	-0.123973	0.00368353
CALU.SNAI1	CALU	HIT	SNAI1	0.490904	0
CALU.SNAI2	CALU	HIT	SNAI2	0.208366	8.83e-07
CALU.SNAI3	CALU	HIT	SNAI3	0.0100639	0.814331
CALU.SORBS2	CALU	HIT	SORBS2	0.00751848	0.860732
CALU.SOX9	CALU	HIT	SOX9	0.258603	8.3e-10
CALU.SPOCK2	CALU	HIT	SPOCK2	0.148791	0.000480445
CALU.SSBP1	CALU	HIT	SSBP1	0.392239	0
CALU.TCF3	CALU	HIT	TCF3	0.36228	0
CALU.TCF4	CALU	HIT	TCF4	0.0996084	0.0198002
CALU.TMEM106A	CALU	HIT	TMEM106A	0.0307076	0.473549
CALU.TNFRSF12A	CALU	HIT	TNFRSF12A	0.360513	0
CALU.TRIP13	CALU	HIT	TRIP13	0.278867	3.15e-11
CALU.TUBA1A	CALU	HIT	TUBA1A	-0.0844014	0.0484969
CALU.TWIST1	CALU	HIT	TWIST1	0.0551976	0.197401
CALU.VIM	CALU	HIT	VIM	0.209716	7.47e-07
CALU.WBP2NL	CALU	HIT	WBP2NL	0.0522636	0.222321
CALU.YWHAE	CALU	HIT	YWHAE	-0.138102	0.00120339
CALU.YWHAG	CALU	HIT	YWHAG	0.385856	0
CALU.ZEB1	CALU	HIT	ZEB1	0.0852571	0.0462543
CALU.ZEB2	CALU	HIT	ZEB2	0.241364	1.09e-08
CALU.ZNF750	CALU	HIT	ZNF750	-0.00142213	0.973527
CCNF.BEST3	CCNF	HIT	BEST3	-0.20292	1.71e-06
CCNF.CA7	CCNF	HIT	CA7	-0.00718479	0.866854
CCNF.CALU	CCNF	HIT	CALU	0.00814328	0.849291
CCNF.CCNF	CCNF	HIT	CCNF	1	NA
CCNF.CDH1	CCNF	HIT	CDH1	0.130462	0.00223305
CCNF.CDH2	CCNF	HIT	CDH2	0.0738663	0.0843487
CCNF.CEBPA	CCNF	HIT	CEBPA	-0.00969969	0.820935
CCNF.EDA2R	CCNF	HIT	EDA2R	-0.0588022	0.169656
CCNF.ETV2	CCNF	HIT	ETV2	-0.0628147	0.142321
CCNF.FAM101A	CCNF	HIT	FAM101A	-0.00942965	0.825839
CCNF.FAM46C	CCNF	HIT	FAM46C	-0.0433671	0.311334
CCNF.FAM81B	CCNF	HIT	FAM81B	-0.200009	2.42e-06
CCNF.FCGR1A	CCNF	HIT	FCGR1A	-0.0138732	0.746134
CCNF.FCGR2B	CCNF	HIT	FCGR2B	-0.0630096	0.141085
CCNF.FN1	CCNF	HIT	FN1	0.0806637	0.0593863
CCNF.GFI1	CCNF	HIT	GFI1	-0.0311733	0.466864
CCNF.HMG20A	CCNF	HIT	HMG20A	-0.141689	0.000890494
CCNF.HOXC12	CCNF	HIT	HOXC12	0.212132	5.53e-07
CCNF.HSPB7	CCNF	HIT	HSPB7	-0.296178	1.54e-12
CCNF.IRF2BP2	CCNF	HIT	IRF2BP2	0.0186572	0.663275
CCNF.KLF3	CCNF	HIT	KLF3	-0.0506787	0.236681
CCNF.LTBR	CCNF	HIT	LTBR	0.313215	6.48e-14
CCNF.MAP3K11	CCNF	HIT	MAP3K11	0.0363484	0.396186
CCNF.MAP3K7	CCNF	HIT	MAP3K7	0.0881274	0.0393583
CCNF.MAP3K9	CCNF	HIT	MAP3K9	0.349186	0
CCNF.MYC	CCNF	HIT	MYC	0.0149403	0.727356
CCNF.MYOZ2	CCNF	HIT	MYOZ2	-0.157565	0.000215736
CCNF.NFKB1	CCNF	HIT	NFKB1	-0.28663	8.36e-12
CCNF.OTX2	CCNF	HIT	OTX2	0.146748	0.000575403
CCNF.PAX6	CCNF	HIT	PAX6	0.0525552	0.219748
CCNF.PSMB4	CCNF	HIT	PSMB4	0.106949	0.0123223
CCNF.RCOR3	CCNF	HIT	RCOR3	0.00124816	0.976765
CCNF.SNAI1	CCNF	HIT	SNAI1	-0.0884849	0.0385636
CCNF.SNAI2	CCNF	HIT	SNAI2	-0.294438	2.11e-12
CCNF.SNAI3	CCNF	HIT	SNAI3	-0.184244	1.45e-05
CCNF.SORBS2	CCNF	HIT	SORBS2	-0.302148	5.2e-13
CCNF.SOX9	CCNF	HIT	SOX9	-0.170906	5.88e-05
CCNF.SPOCK2	CCNF	HIT	SPOCK2	-0.00896264	0.834336
CCNF.SSBP1	CCNF	HIT	SSBP1	0.0434537	0.310367
CCNF.TCF3	CCNF	HIT	TCF3	0.166648	9e-05
CCNF.TCF4	CCNF	HIT	TCF4	-0.311761	8.55e-14
CCNF.TMEM106A	CCNF	HIT	TMEM106A	0.0210844	0.622684
CCNF.TNFRSF12A	CCNF	HIT	TNFRSF12A	0.124659	0.0034973
CCNF.TRIP13	CCNF	HIT	TRIP13	0.523283	0
CCNF.TUBA1A	CCNF	HIT	TUBA1A	0.575155	0
CCNF.TWIST1	CCNF	HIT	TWIST1	-0.24729	4.58e-09
CCNF.VIM	CCNF	HIT	VIM	-0.198467	2.9e-06
CCNF.WBP2NL	CCNF	HIT	WBP2NL	-0.0805405	0.0597771
CCNF.YWHAE	CCNF	HIT	YWHAE	0.0685756	0.109141
CCNF.YWHAG	CCNF	HIT	YWHAG	0.150939	0.00039648
CCNF.ZEB1	CCNF	HIT	ZEB1	-0.113725	0.00775951
CCNF.ZEB2	CCNF	HIT	ZEB2	-0.375161	0
CCNF.ZNF750	CCNF	HIT	ZNF750	-0.042919	0.316365
CEBPA.BEST3	CEBPA	HIT	BEST3	0.0552315	0.197125
CEBPA.CA7	CEBPA	HIT	CA7	-0.128988	0.00250693
CEBPA.CALU	CEBPA	HIT	CALU	-0.0688829	0.107559
CEBPA.CCNF	CEBPA	HIT	CCNF	-0.00969969	0.820935
CEBPA.CDH1	CEBPA	HIT	CDH1	-0.130825	0.00216989
CEBPA.CDH2	CEBPA	HIT	CDH2	-0.0888707	0.0377215
CEBPA.CEBPA	CEBPA	HIT	CEBPA	1	NA
CEBPA.EDA2R	CEBPA	HIT	EDA2R	-0.0369708	0.388142
CEBPA.ETV2	CEBPA	HIT	ETV2	-0.0292024	0.495511
CEBPA.FAM101A	CEBPA	HIT	FAM101A	0.0772034	0.0712002
CEBPA.FAM46C	CEBPA	HIT	FAM46C	0.0708327	0.0979394
CEBPA.FAM81B	CEBPA	HIT	FAM81B	-0.04395	0.304869
CEBPA.FCGR1A	CEBPA	HIT	FCGR1A	0.223361	1.3e-07
CEBPA.FCGR2B	CEBPA	HIT	FCGR2B	0.164639	0.000109636
CEBPA.FN1	CEBPA	HIT	FN1	0.0558567	0.192094
CEBPA.GFI1	CEBPA	HIT	GFI1	0.142962	0.000798881
CEBPA.HMG20A	CEBPA	HIT	HMG20A	-0.103002	0.0159563
CEBPA.HOXC12	CEBPA	HIT	HOXC12	0.0111089	0.795458
CEBPA.HSPB7	CEBPA	HIT	HSPB7	0.276321	4.82e-11
CEBPA.IRF2BP2	CEBPA	HIT	IRF2BP2	-0.0968443	0.0235039
CEBPA.KLF3	CEBPA	HIT	KLF3	-0.00500495	0.907027
CEBPA.LTBR	CEBPA	HIT	LTBR	0.093482	0.0288047
CEBPA.MAP3K11	CEBPA	HIT	MAP3K11	0.230175	5.2e-08
CEBPA.MAP3K7	CEBPA	HIT	MAP3K7	-0.192274	5.93e-06
CEBPA.MAP3K9	CEBPA	HIT	MAP3K9	0.24583	5.68e-09
CEBPA.MYC	CEBPA	HIT	MYC	-0.149256	0.000460972
CEBPA.MYOZ2	CEBPA	HIT	MYOZ2	-0.00811382	0.84983
CEBPA.NFKB1	CEBPA	HIT	NFKB1	-0.0625012	0.144328
CEBPA.OTX2	CEBPA	HIT	OTX2	-0.0150819	0.724876
CEBPA.PAX6	CEBPA	HIT	PAX6	0.00473583	0.912006
CEBPA.PSMB4	CEBPA	HIT	PSMB4	-0.0947983	0.0266184
CEBPA.RCOR3	CEBPA	HIT	RCOR3	-0.0922872	0.0309211
CEBPA.SNAI1	CEBPA	HIT	SNAI1	0.0585661	0.171379
CEBPA.SNAI2	CEBPA	HIT	SNAI2	0.113801	0.00771834
CEBPA.SNAI3	CEBPA	HIT	SNAI3	0.363079	0
CEBPA.SORBS2	CEBPA	HIT	SORBS2	0.00645654	0.880243
CEBPA.SOX9	CEBPA	HIT	SOX9	-0.0226097	0.59774
CEBPA.SPOCK2	CEBPA	HIT	SPOCK2	0.26658	2.37e-10
CEBPA.SSBP1	CEBPA	HIT	SSBP1	-0.122407	0.00414266
CEBPA.TCF3	CEBPA	HIT	TCF3	-0.0876977	0.0403315
CEBPA.TCF4	CEBPA	HIT	TCF4	0.275712	5.34e-11
CEBPA.TMEM106A	CEBPA	HIT	TMEM106A	0.175126	3.82e-05
CEBPA.TNFRSF12A	CEBPA	HIT	TNFRSF12A	0.0303133	0.479251
CEBPA.TRIP13	CEBPA	HIT	TRIP13	-0.213963	4.39e-07
CEBPA.TUBA1A	CEBPA	HIT	TUBA1A	0.0743538	0.0823139
CEBPA.TWIST1	CEBPA	HIT	TWIST1	0.0892861	0.0368322
CEBPA.VIM	CEBPA	HIT	VIM	0.12316	0.00391586
CEBPA.WBP2NL	CEBPA	HIT	WBP2NL	0.0181115	0.672545
CEBPA.YWHAE	CEBPA	HIT	YWHAE	-0.177547	2.96e-05
CEBPA.YWHAG	CEBPA	HIT	YWHAG	0.0883743	0.038808
CEBPA.ZEB1	CEBPA	HIT	ZEB1	0.171989	5.27e-05
CEBPA.ZEB2	CEBPA	HIT	ZEB2	0.276318	4.83e-11
CEBPA.ZNF750	CEBPA	HIT	ZNF750	-0.0719833	0.0925924
EDA2R.BEST3	EDA2R	HIT	BEST3	0.0268242	0.531287
EDA2R.CA7	EDA2R	HIT	CA7	0.016727	0.696283
EDA2R.CALU	EDA2R	HIT	CALU	-0.0851024	0.0466533
EDA2R.CCNF	EDA2R	HIT	CCNF	-0.0588022	0.169656
EDA2R.CDH1	EDA2R	HIT	CDH1	0.0225914	0.598037
EDA2R.CDH2	EDA2R	HIT	CDH2	-0.0242477	0.571468
EDA2R.CEBPA	EDA2R	HIT	CEBPA	-0.0369708	0.388142
EDA2R.EDA2R	EDA2R	HIT	EDA2R	1	NA
EDA2R.ETV2	EDA2R	HIT	ETV2	-0.00149699	0.972134
EDA2R.FAM101A	EDA2R	HIT	FAM101A	-0.0212854	0.619371
EDA2R.FAM46C	EDA2R	HIT	FAM46C	0.0836808	0.0504552
EDA2R.FAM81B	EDA2R	HIT	FAM81B	0.0847175	0.0476581
EDA2R.FCGR1A	EDA2R	HIT	FCGR1A	-0.138027	0.00121089
EDA2R.FCGR2B	EDA2R	HIT	FCGR2B	-0.0834166	0.0511895
EDA2R.FN1	EDA2R	HIT	FN1	-0.018382	0.667945
EDA2R.GFI1	EDA2R	HIT	GFI1	-0.085891	0.0446499
EDA2R.HMG20A	EDA2R	HIT	HMG20A	0.124015	0.00367186
EDA2R.HOXC12	EDA2R	HIT	HOXC12	-0.0462032	0.280718
EDA2R.HSPB7	EDA2R	HIT	HSPB7	0.000132965	0.997524
EDA2R.IRF2BP2	EDA2R	HIT	IRF2BP2	-0.0578645	0.176576
EDA2R.KLF3	EDA2R	HIT	KLF3	-0.0286753	0.503328
EDA2R.LTBR	EDA2R	HIT	LTBR	0.0414394	0.333352
EDA2R.MAP3K11	EDA2R	HIT	MAP3K11	-0.0938202	0.0282288
EDA2R.MAP3K7	EDA2R	HIT	MAP3K7	0.040556	0.343769
EDA2R.MAP3K9	EDA2R	HIT	MAP3K9	-0.0428527	0.317114
EDA2R.MYC	EDA2R	HIT	MYC	-0.0421809	0.324767
EDA2R.MYOZ2	EDA2R	HIT	MYOZ2	0.0946745	0.0268178
EDA2R.NFKB1	EDA2R	HIT	NFKB1	-0.0385035	0.368762
EDA2R.OTX2	EDA2R	HIT	OTX2	0.0159524	0.709695
EDA2R.PAX6	EDA2R	HIT	PAX6	-0.0223396	0.602123
EDA2R.PSMB4	EDA2R	HIT	PSMB4	-0.0939378	0.0280309
EDA2R.RCOR3	EDA2R	HIT	RCOR3	-0.0548561	0.200191
EDA2R.SNAI1	EDA2R	HIT	SNAI1	-0.0583875	0.172691
EDA2R.SNAI2	EDA2R	HIT	SNAI2	0.0725264	0.0901511
EDA2R.SNAI3	EDA2R	HIT	SNAI3	-0.0951021	0.0261346
EDA2R.SORBS2	EDA2R	HIT	SORBS2	0.0131329	0.759251
EDA2R.SOX9	EDA2R	HIT	SOX9	-0.0398034	0.352805
EDA2R.SPOCK2	EDA2R	HIT	SPOCK2	-0.127703	0.00277017
EDA2R.SSBP1	EDA2R	HIT	SSBP1	-0.0267059	0.533099
EDA2R.TCF3	EDA2R	HIT	TCF3	-0.12355	0.00380289
EDA2R.TCF4	EDA2R	HIT	TCF4	0.0722227	0.0915097
EDA2R.TMEM106A	EDA2R	HIT	TMEM106A	0.00563045	0.895471
EDA2R.TNFRSF12A	EDA2R	HIT	TNFRSF12A	-0.0856719	0.0451992
EDA2R.TRIP13	EDA2R	HIT	TRIP13	-0.142593	0.000824445
EDA2R.TUBA1A	EDA2R	HIT	TUBA1A	-0.0181638	0.671655
EDA2R.TWIST1	EDA2R	HIT	TWIST1	0.0781485	0.0677972
EDA2R.VIM	EDA2R	HIT	VIM	0.0400593	0.349716
EDA2R.WBP2NL	EDA2R	HIT	WBP2NL	0.0582846	0.17345
EDA2R.YWHAE	EDA2R	HIT	YWHAE	-0.0274225	0.522165
EDA2R.YWHAG	EDA2R	HIT	YWHAG	-0.067796	0.113237
EDA2R.ZEB1	EDA2R	HIT	ZEB1	0.156005	0.00024953
EDA2R.ZEB2	EDA2R	HIT	ZEB2	-0.0560297	0.190719
EDA2R.ZNF750	EDA2R	HIT	ZNF750	-0.0542829	0.204941
ETV2.BEST3	ETV2	HIT	BEST3	0.053766	0.209292
ETV2.CA7	ETV2	HIT	CA7	0.0860954	0.0441427
ETV2.CALU	ETV2	HIT	CALU	-0.0353979	0.40866
ETV2.CCNF	ETV2	HIT	CCNF	-0.0628147	0.142321
ETV2.CDH1	ETV2	HIT	CDH1	0.0763915	0.0742338
ETV2.CDH2	ETV2	HIT	CDH2	-0.0388005	0.365077
ETV2.CEBPA	ETV2	HIT	CEBPA	-0.0292024	0.495511
ETV2.EDA2R	ETV2	HIT	EDA2R	-0.00149699	0.972134
ETV2.ETV2	ETV2	HIT	ETV2	1	NA
ETV2.FAM101A	ETV2	HIT	FAM101A	-0.114152	0.00753057
ETV2.FAM46C	ETV2	HIT	FAM46C	-0.0138366	0.746781
ETV2.FAM81B	ETV2	HIT	FAM81B	0.0495897	0.246919
ETV2.FCGR1A	ETV2	HIT	FCGR1A	0.080697	0.0592809
ETV2.FCGR2B	ETV2	HIT	FCGR2B	-0.173346	4.58e-05
ETV2.FN1	ETV2	HIT	FN1	-0.046348	0.279212
ETV2.GFI1	ETV2	HIT	GFI1	-0.188718	8.85e-06
ETV2.HMG20A	ETV2	HIT	HMG20A	-0.0959684	0.0247964
ETV2.HOXC12	ETV2	HIT	HOXC12	0.0212423	0.620081
ETV2.HSPB7	ETV2	HIT	HSPB7	-0.109402	0.0104513
ETV2.IRF2BP2	ETV2	HIT	IRF2BP2	-0.172691	4.9e-05
ETV2.KLF3	ETV2	HIT	KLF3	-0.0656104	0.125365
ETV2.LTBR	ETV2	HIT	LTBR	-0.0879228	0.0398191
ETV2.MAP3K11	ETV2	HIT	MAP3K11	0.0558789	0.191918
ETV2.MAP3K7	ETV2	HIT	MAP3K7	-0.258791	8.06e-10
ETV2.MAP3K9	ETV2	HIT	MAP3K9	0.212539	5.25e-07
ETV2.MYC	ETV2	HIT	MYC	-0.0989934	0.0205771
ETV2.MYOZ2	ETV2	HIT	MYOZ2	-0.11774	0.00583325
ETV2.NFKB1	ETV2	HIT	NFKB1	-0.00563479	0.895391
ETV2.OTX2	ETV2	HIT	OTX2	0.00149131	0.97224
ETV2.PAX6	ETV2	HIT	PAX6	-0.0723088	0.0911227
ETV2.PSMB4	ETV2	HIT	PSMB4	-0.0337585	0.430718
ETV2.RCOR3	ETV2	HIT	RCOR3	-0.00158321	0.97053
ETV2.SNAI1	ETV2	HIT	SNAI1	-0.111879	0.00882244
ETV2.SNAI2	ETV2	HIT	SNAI2	-0.0937064	0.0284215
ETV2.SNAI3	ETV2	HIT	SNAI3	-0.0543947	0.204008
ETV2.SORBS2	ETV2	HIT	SORBS2	-0.0228457	0.593921
ETV2.SOX9	ETV2	HIT	SOX9	-0.0230391	0.590799
ETV2.SPOCK2	ETV2	HIT	SPOCK2	-0.218297	2.52e-07
ETV2.SSBP1	ETV2	HIT	SSBP1	-0.0533889	0.21251
ETV2.TCF3	ETV2	HIT	TCF3	-0.0625512	0.144006
ETV2.TCF4	ETV2	HIT	TCF4	-0.103585	0.0153662
ETV2.TMEM106A	ETV2	HIT	TMEM106A	-0.150154	0.000425444
ETV2.TNFRSF12A	ETV2	HIT	TNFRSF12A	-0.00119814	0.977696
ETV2.TRIP13	ETV2	HIT	TRIP13	-0.0393586	0.358216
ETV2.TUBA1A	ETV2	HIT	TUBA1A	-0.221774	1.6e-07
ETV2.TWIST1	ETV2	HIT	TWIST1	-0.0764616	0.073968
ETV2.VIM	ETV2	HIT	VIM	-0.327452	4e-15
ETV2.WBP2NL	ETV2	HIT	WBP2NL	-0.0468634	0.273895
ETV2.YWHAE	ETV2	HIT	YWHAE	-0.00631523	0.882844
ETV2.YWHAG	ETV2	HIT	YWHAG	0.00391779	0.927159
ETV2.ZEB1	ETV2	HIT	ZEB1	-0.231805	4.16e-08
ETV2.ZEB2	ETV2	HIT	ZEB2	-0.108475	0.0111259
ETV2.ZNF750	ETV2	HIT	ZNF750	-0.00817442	0.848722
FAM101A.BEST3	FAM101A	HIT	BEST3	-0.00342645	0.936273
FAM101A.CA7	FAM101A	HIT	CA7	-0.013886	0.745908
FAM101A.CALU	FAM101A	HIT	CALU	0.402029	0
FAM101A.CCNF	FAM101A	HIT	CCNF	-0.00942965	0.825839
FAM101A.CDH1	FAM101A	HIT	CDH1	-0.122032	0.00425984
FAM101A.CDH2	FAM101A	HIT	CDH2	0.420901	0
FAM101A.CEBPA	FAM101A	HIT	CEBPA	0.0772034	0.0712002
FAM101A.EDA2R	FAM101A	HIT	EDA2R	-0.0212854	0.619371
FAM101A.ETV2	FAM101A	HIT	ETV2	-0.114152	0.00753057
FAM101A.FAM101A	FAM101A	HIT	FAM101A	1	NA
FAM101A.FAM46C	FAM101A	HIT	FAM46C	-0.167094	8.61e-05
FAM101A.FAM81B	FAM101A	HIT	FAM81B	-0.111589	0.0090007
FAM101A.FCGR1A	FAM101A	HIT	FCGR1A	0.189577	8.04e-06
FAM101A.FCGR2B	FAM101A	HIT	FCGR2B	0.213618	4.58e-07
FAM101A.FN1	FAM101A	HIT	FN1	0.419377	0
FAM101A.GFI1	FAM101A	HIT	GFI1	0.0902686	0.0347994
FAM101A.HMG20A	FAM101A	HIT	HMG20A	-0.0295066	0.491029
FAM101A.HOXC12	FAM101A	HIT	HOXC12	0.139232	0.00109534
FAM101A.HSPB7	FAM101A	HIT	HSPB7	0.161076	0.000154718
FAM101A.IRF2BP2	FAM101A	HIT	IRF2BP2	0.015697	0.714137
FAM101A.KLF3	FAM101A	HIT	KLF3	0.100499	0.0187208
FAM101A.LTBR	FAM101A	HIT	LTBR	0.0844754	0.0482995
FAM101A.MAP3K11	FAM101A	HIT	MAP3K11	0.0617202	0.149419
FAM101A.MAP3K7	FAM101A	HIT	MAP3K7	0.132803	0.00185385
FAM101A.MAP3K9	FAM101A	HIT	MAP3K9	-0.0320531	0.454378
FAM101A.MYC	FAM101A	HIT	MYC	-0.000138794	0.997416
FAM101A.MYOZ2	FAM101A	HIT	MYOZ2	-0.012427	0.771824
FAM101A.NFKB1	FAM101A	HIT	NFKB1	0.0790959	0.064521
FAM101A.OTX2	FAM101A	HIT	OTX2	-0.0149858	0.726559
FAM101A.PAX6	FAM101A	HIT	PAX6	0.20816	9.05e-07
FAM101A.PSMB4	FAM101A	HIT	PSMB4	0.0707134	0.0985077
FAM101A.RCOR3	FAM101A	HIT	RCOR3	-0.0853134	0.04611
FAM101A.SNAI1	FAM101A	HIT	SNAI1	0.266102	2.55e-10
FAM101A.SNAI2	FAM101A	HIT	SNAI2	0.441042	0
FAM101A.SNAI3	FAM101A	HIT	SNAI3	0.085427	0.0458197
FAM101A.SORBS2	FAM101A	HIT	SORBS2	0.0699172	0.102367
FAM101A.SOX9	FAM101A	HIT	SOX9	0.195555	4.07e-06
FAM101A.SPOCK2	FAM101A	HIT	SPOCK2	0.151452	0.000378565
FAM101A.SSBP1	FAM101A	HIT	SSBP1	-0.0136729	0.749676
FAM101A.TCF3	FAM101A	HIT	TCF3	0.312743	7.08e-14
FAM101A.TCF4	FAM101A	HIT	TCF4	0.24632	5.28e-09
FAM101A.TMEM106A	FAM101A	HIT	TMEM106A	0.0348747	0.415626
FAM101A.TNFRSF12A	FAM101A	HIT	TNFRSF12A	0.322931	9.77e-15
FAM101A.TRIP13	FAM101A	HIT	TRIP13	0.0140013	0.743872
FAM101A.TUBA1A	FAM101A	HIT	TUBA1A	0.0625571	0.143968
FAM101A.TWIST1	FAM101A	HIT	TWIST1	0.193253	5.3e-06
FAM101A.VIM	FAM101A	HIT	VIM	0.393252	0
FAM101A.WBP2NL	FAM101A	HIT	WBP2NL	0.0467136	0.275434
FAM101A.YWHAE	FAM101A	HIT	YWHAE	-0.103847	0.015107
FAM101A.YWHAG	FAM101A	HIT	YWHAG	0.0409349	0.339276
FAM101A.ZEB1	FAM101A	HIT	ZEB1	0.106267	0.0128921
FAM101A.ZEB2	FAM101A	HIT	ZEB2	0.213374	4.73e-07
FAM101A.ZNF750	FAM101A	HIT	ZNF750	0.0170186	0.691258
FAM46C.BEST3	FAM46C	HIT	BEST3	0.0480739	0.261679
FAM46C.CA7	FAM46C	HIT	CA7	0.0135894	0.751155
FAM46C.CALU	FAM46C	HIT	CALU	-0.296421	1.48e-12
FAM46C.CCNF	FAM46C	HIT	CCNF	-0.0433671	0.311334
FAM46C.CDH1	FAM46C	HIT	CDH1	0.0784643	0.0666904
FAM46C.CDH2	FAM46C	HIT	CDH2	-0.121161	0.0045442
FAM46C.CEBPA	FAM46C	HIT	CEBPA	0.0708327	0.0979394
FAM46C.EDA2R	FAM46C	HIT	EDA2R	0.0836808	0.0504552
FAM46C.ETV2	FAM46C	HIT	ETV2	-0.0138366	0.746781
FAM46C.FAM101A	FAM46C	HIT	FAM101A	-0.167094	8.61e-05
FAM46C.FAM46C	FAM46C	HIT	FAM46C	1	NA
FAM46C.FAM81B	FAM46C	HIT	FAM81B	0.114997	0.00709543
FAM46C.FCGR1A	FAM46C	HIT	FCGR1A	-0.0314832	0.462445
FAM46C.FCGR2B	FAM46C	HIT	FCGR2B	0.145545	0.000639164
FAM46C.FN1	FAM46C	HIT	FN1	0.00285316	0.946918
FAM46C.GFI1	FAM46C	HIT	GFI1	0.118856	0.00538062
FAM46C.HMG20A	FAM46C	HIT	HMG20A	0.099442	0.0200078
FAM46C.HOXC12	FAM46C	HIT	HOXC12	-0.146431	0.000591604
FAM46C.HSPB7	FAM46C	HIT	HSPB7	0.0751771	0.0789673
FAM46C.IRF2BP2	FAM46C	HIT	IRF2BP2	-0.0195246	0.648648
FAM46C.KLF3	FAM46C	HIT	KLF3	0.179678	2.37e-05
FAM46C.LTBR	FAM46C	HIT	LTBR	-0.190067	7.61e-06
FAM46C.MAP3K11	FAM46C	HIT	MAP3K11	-0.162476	0.00013525
FAM46C.MAP3K7	FAM46C	HIT	MAP3K7	-0.167624	8.17e-05
FAM46C.MAP3K9	FAM46C	HIT	MAP3K9	-0.112192	0.00863306
FAM46C.MYC	FAM46C	HIT	MYC	-0.233796	3.16e-08
FAM46C.MYOZ2	FAM46C	HIT	MYOZ2	0.0633277	0.139085
FAM46C.NFKB1	FAM46C	HIT	NFKB1	0.0615642	0.150453
FAM46C.OTX2	FAM46C	HIT	OTX2	-0.0990594	0.0204925
FAM46C.PAX6	FAM46C	HIT	PAX6	-0.13637	0.0013883
FAM46C.PSMB4	FAM46C	HIT	PSMB4	-0.137605	0.00125396
FAM46C.RCOR3	FAM46C	HIT	RCOR3	0.089228	0.0369554
FAM46C.SNAI1	FAM46C	HIT	SNAI1	-0.169762	6.6e-05
FAM46C.SNAI2	FAM46C	HIT	SNAI2	-0.0204925	0.632484
FAM46C.SNAI3	FAM46C	HIT	SNAI3	0.258413	8.55e-10
FAM46C.SORBS2	FAM46C	HIT	SORBS2	0.0313625	0.464162
FAM46C.SOX9	FAM46C	HIT	SOX9	-0.141577	0.000899
FAM46C.SPOCK2	FAM46C	HIT	SPOCK2	0.0352724	0.410326
FAM46C.SSBP1	FAM46C	HIT	SSBP1	-0.220795	1.82e-07
FAM46C.TCF3	FAM46C	HIT	TCF3	-0.220157	1.98e-07
FAM46C.TCF4	FAM46C	HIT	TCF4	0.174108	4.24e-05
FAM46C.TMEM106A	FAM46C	HIT	TMEM106A	0.221988	1.56e-07
FAM46C.TNFRSF12A	FAM46C	HIT	TNFRSF12A	-0.0675659	0.114469
FAM46C.TRIP13	FAM46C	HIT	TRIP13	-0.239797	1.36e-08
FAM46C.TUBA1A	FAM46C	HIT	TUBA1A	0.0468846	0.273678
FAM46C.TWIST1	FAM46C	HIT	TWIST1	-0.00186613	0.965267
FAM46C.VIM	FAM46C	HIT	VIM	0.0768409	0.0725421
FAM46C.WBP2NL	FAM46C	HIT	WBP2NL	-0.0930321	0.0295867
FAM46C.YWHAE	FAM46C	HIT	YWHAE	0.0113817	0.790551
FAM46C.YWHAG	FAM46C	HIT	YWHAG	-0.269371	1.51e-10
FAM46C.ZEB1	FAM46C	HIT	ZEB1	0.115531	0.0068322
FAM46C.ZEB2	FAM46C	HIT	ZEB2	0.104983	0.0140292
FAM46C.ZNF750	FAM46C	HIT	ZNF750	-0.0129068	0.763272
FAM81B.BEST3	FAM81B	HIT	BEST3	0.125769	0.00321438
FAM81B.CA7	FAM81B	HIT	CA7	0.0378061	0.377505
FAM81B.CALU	FAM81B	HIT	CALU	-0.240866	1.17e-08
FAM81B.CCNF	FAM81B	HIT	CCNF	-0.200009	2.42e-06
FAM81B.CDH1	FAM81B	HIT	CDH1	-0.0630818	0.14063
FAM81B.CDH2	FAM81B	HIT	CDH2	-0.0564511	0.187399
FAM81B.CEBPA	FAM81B	HIT	CEBPA	-0.04395	0.304869
FAM81B.EDA2R	FAM81B	HIT	EDA2R	0.0847175	0.0476581
FAM81B.ETV2	FAM81B	HIT	ETV2	0.0495897	0.246919
FAM81B.FAM101A	FAM81B	HIT	FAM101A	-0.111589	0.0090007
FAM81B.FAM46C	FAM81B	HIT	FAM46C	0.114997	0.00709543
FAM81B.FAM81B	FAM81B	HIT	FAM81B	1	NA
FAM81B.FCGR1A	FAM81B	HIT	FCGR1A	-0.138177	0.00119597
FAM81B.FCGR2B	FAM81B	HIT	FCGR2B	-0.0394986	0.356508
FAM81B.FN1	FAM81B	HIT	FN1	0.0276274	0.51906
FAM81B.GFI1	FAM81B	HIT	GFI1	-0.108049	0.0114489
FAM81B.HMG20A	FAM81B	HIT	HMG20A	0.209485	7.69e-07
FAM81B.HOXC12	FAM81B	HIT	HOXC12	-0.105731	0.0133568
FAM81B.HSPB7	FAM81B	HIT	HSPB7	0.0848932	0.0471973
FAM81B.IRF2BP2	FAM81B	HIT	IRF2BP2	-0.104044	0.0149152
FAM81B.KLF3	FAM81B	HIT	KLF3	0.118996	0.00532609
FAM81B.LTBR	FAM81B	HIT	LTBR	-0.151027	0.00039337
FAM81B.MAP3K11	FAM81B	HIT	MAP3K11	-0.118365	0.00557576
FAM81B.MAP3K7	FAM81B	HIT	MAP3K7	-0.08905	0.0373354
FAM81B.MAP3K9	FAM81B	HIT	MAP3K9	-0.198405	2.92e-06
FAM81B.MYC	FAM81B	HIT	MYC	-0.171328	5.63e-05
FAM81B.MYOZ2	FAM81B	HIT	MYOZ2	0.0166223	0.69809
FAM81B.NFKB1	FAM81B	HIT	NFKB1	0.15334	0.000318913
FAM81B.OTX2	FAM81B	HIT	OTX2	-0.0440271	0.30402
FAM81B.PAX6	FAM81B	HIT	PAX6	-0.229864	5.43e-08
FAM81B.PSMB4	FAM81B	HIT	PSMB4	-0.0397932	0.352929
FAM81B.RCOR3	FAM81B	HIT	RCOR3	0.210125	7.1e-07
FAM81B.SNAI1	FAM81B	HIT	SNAI1	-0.187792	9.81e-06
FAM81B.SNAI2	FAM81B	HIT	SNAI2	0.0887982	0.0378784
FAM81B.SNAI3	FAM81B	HIT	SNAI3	0.0212218	0.62042
FAM81B.SORBS2	FAM81B	HIT	SORBS2	0.135486	0.00149241
FAM81B.SOX9	FAM81B	HIT	SOX9	0.0412631	0.335415
FAM81B.SPOCK2	FAM81B	HIT	SPOCK2	-0.159754	0.000175492
FAM81B.SSBP1	FAM81B	HIT	SSBP1	-0.0450301	0.293125
FAM81B.TCF3	FAM81B	HIT	TCF3	-0.104915	0.0140918
FAM81B.TCF4	FAM81B	HIT	TCF4	0.157679	0.00021345
FAM81B.TMEM106A	FAM81B	HIT	TMEM106A	-0.0254581	0.552412
FAM81B.TNFRSF12A	FAM81B	HIT	TNFRSF12A	-0.0345083	0.420546
FAM81B.TRIP13	FAM81B	HIT	TRIP13	-0.381153	0
FAM81B.TUBA1A	FAM81B	HIT	TUBA1A	-0.110625	0.00961621
FAM81B.TWIST1	FAM81B	HIT	TWIST1	0.0566757	0.185647
FAM81B.VIM	FAM81B	HIT	VIM	-0.0246796	0.564632
FAM81B.WBP2NL	FAM81B	HIT	WBP2NL	-0.0357155	0.404466
FAM81B.YWHAE	FAM81B	HIT	YWHAE	0.0712076	0.0961709
FAM81B.YWHAG	FAM81B	HIT	YWHAG	-0.183625	1.55e-05
FAM81B.ZEB1	FAM81B	HIT	ZEB1	0.0919195	0.0315987
FAM81B.ZEB2	FAM81B	HIT	ZEB2	-0.0278101	0.516299
FAM81B.ZNF750	FAM81B	HIT	ZNF750	-0.221542	1.65e-07
FCGR1A.BEST3	FCGR1A	HIT	BEST3	-0.162331	0.000137162
FCGR1A.CA7	FCGR1A	HIT	CA7	-0.0700519	0.101706
FCGR1A.CALU	FCGR1A	HIT	CALU	0.333376	1.11e-15
FCGR1A.CCNF	FCGR1A	HIT	CCNF	-0.0138732	0.746134
FCGR1A.CDH1	FCGR1A	HIT	CDH1	-0.0784537	0.0667272
FCGR1A.CDH2	FCGR1A	HIT	CDH2	0.157902	0.000209032
FCGR1A.CEBPA	FCGR1A	HIT	CEBPA	0.223361	1.3e-07
FCGR1A.EDA2R	FCGR1A	HIT	EDA2R	-0.138027	0.00121089
FCGR1A.ETV2	FCGR1A	HIT	ETV2	0.080697	0.0592809
FCGR1A.FAM101A	FCGR1A	HIT	FAM101A	0.189577	8.04e-06
FCGR1A.FAM46C	FCGR1A	HIT	FAM46C	-0.0314832	0.462445
FCGR1A.FAM81B	FCGR1A	HIT	FAM81B	-0.138177	0.00119597
FCGR1A.FCGR1A	FCGR1A	HIT	FCGR1A	1	NA
FCGR1A.FCGR2B	FCGR1A	HIT	FCGR2B	0.47379	0
FCGR1A.FN1	FCGR1A	HIT	FN1	0.298042	1.1e-12
FCGR1A.GFI1	FCGR1A	HIT	GFI1	0.285941	9.42e-12
FCGR1A.HMG20A	FCGR1A	HIT	HMG20A	-0.172794	4.85e-05
FCGR1A.HOXC12	FCGR1A	HIT	HOXC12	0.0811226	0.0579489
FCGR1A.HSPB7	FCGR1A	HIT	HSPB7	-0.0805575	0.0597232
FCGR1A.IRF2BP2	FCGR1A	HIT	IRF2BP2	-0.148925	0.000474776
FCGR1A.KLF3	FCGR1A	HIT	KLF3	-0.0365445	0.393641
FCGR1A.LTBR	FCGR1A	HIT	LTBR	0.0633078	0.13921
FCGR1A.MAP3K11	FCGR1A	HIT	MAP3K11	0.221531	1.65e-07
FCGR1A.MAP3K7	FCGR1A	HIT	MAP3K7	-0.00608734	0.887043
FCGR1A.MAP3K9	FCGR1A	HIT	MAP3K9	0.226723	8.3e-08
FCGR1A.MYC	FCGR1A	HIT	MYC	-0.115532	0.00683136
FCGR1A.MYOZ2	FCGR1A	HIT	MYOZ2	-0.171935	5.3e-05
FCGR1A.NFKB1	FCGR1A	HIT	NFKB1	0.120688	0.00470547
FCGR1A.OTX2	FCGR1A	HIT	OTX2	0.0625375	0.144094
FCGR1A.PAX6	FCGR1A	HIT	PAX6	0.0788689	0.0652937
FCGR1A.PSMB4	FCGR1A	HIT	PSMB4	0.196721	3.56e-06
FCGR1A.RCOR3	FCGR1A	HIT	RCOR3	-0.078566	0.0663371
FCGR1A.SNAI1	FCGR1A	HIT	SNAI1	0.317433	2.84e-14
FCGR1A.SNAI2	FCGR1A	HIT	SNAI2	0.0170258	0.691133
FCGR1A.SNAI3	FCGR1A	HIT	SNAI3	0.420688	0
FCGR1A.SORBS2	FCGR1A	HIT	SORBS2	-0.131633	0.00203528
FCGR1A.SOX9	FCGR1A	HIT	SOX9	0.0180751	0.673165
FCGR1A.SPOCK2	FCGR1A	HIT	SPOCK2	0.382594	0
FCGR1A.SSBP1	FCGR1A	HIT	SSBP1	0.115965	0.00662435
FCGR1A.TCF3	FCGR1A	HIT	TCF3	0.0772107	0.0711734
FCGR1A.TCF4	FCGR1A	HIT	TCF4	0.102512	0.0164675
FCGR1A.TMEM106A	FCGR1A	HIT	TMEM106A	0.237221	1.96e-08
FCGR1A.TNFRSF12A	FCGR1A	HIT	TNFRSF12A	0.230694	4.85e-08
FCGR1A.TRIP13	FCGR1A	HIT	TRIP13	0.141674	0.000891629
FCGR1A.TUBA1A	FCGR1A	HIT	TUBA1A	-0.0590141	0.168121
FCGR1A.TWIST1	FCGR1A	HIT	TWIST1	0.0788236	0.0654491
FCGR1A.VIM	FCGR1A	HIT	VIM	0.0515079	0.229088
FCGR1A.WBP2NL	FCGR1A	HIT	WBP2NL	-0.02502	0.559273
FCGR1A.YWHAE	FCGR1A	HIT	YWHAE	-0.204303	1.45e-06
FCGR1A.YWHAG	FCGR1A	HIT	YWHAG	0.183431	1.58e-05
FCGR1A.ZEB1	FCGR1A	HIT	ZEB1	-0.0234993	0.583404
FCGR1A.ZEB2	FCGR1A	HIT	ZEB2	0.399613	0
FCGR1A.ZNF750	FCGR1A	HIT	ZNF750	-0.0795156	0.0631118
FCGR2B.BEST3	FCGR2B	HIT	BEST3	-0.142847	0.000806786
FCGR2B.CA7	FCGR2B	HIT	CA7	-0.0536858	0.209974
FCGR2B.CALU	FCGR2B	HIT	CALU	0.0641992	0.133717
FCGR2B.CCNF	FCGR2B	HIT	CCNF	-0.0630096	0.141085
FCGR2B.CDH1	FCGR2B	HIT	CDH1	-0.188443	9.12e-06
FCGR2B.CDH2	FCGR2B	HIT	CDH2	0.0415815	0.331695
FCGR2B.CEBPA	FCGR2B	HIT	CEBPA	0.164639	0.000109636
FCGR2B.EDA2R	FCGR2B	HIT	EDA2R	-0.0834166	0.0511895
FCGR2B.ETV2	FCGR2B	HIT	ETV2	-0.173346	4.58e-05
FCGR2B.FAM101A	FCGR2B	HIT	FAM101A	0.213618	4.58e-07
FCGR2B.FAM46C	FCGR2B	HIT	FAM46C	0.145545	0.000639164
FCGR2B.FAM81B	FCGR2B	HIT	FAM81B	-0.0394986	0.356508
FCGR2B.FCGR1A	FCGR2B	HIT	FCGR1A	0.47379	0
FCGR2B.FCGR2B	FCGR2B	HIT	FCGR2B	1	NA
FCGR2B.FN1	FCGR2B	HIT	FN1	0.273631	7.53e-11
FCGR2B.GFI1	FCGR2B	HIT	GFI1	0.380738	0
FCGR2B.HMG20A	FCGR2B	HIT	HMG20A	0.0615329	0.15066
FCGR2B.HOXC12	FCGR2B	HIT	HOXC12	-0.06618	0.122111
FCGR2B.HSPB7	FCGR2B	HIT	HSPB7	0.149014	0.000471022
FCGR2B.IRF2BP2	FCGR2B	HIT	IRF2BP2	-0.111529	0.00903747
FCGR2B.KLF3	FCGR2B	HIT	KLF3	0.204496	1.41e-06
FCGR2B.LTBR	FCGR2B	HIT	LTBR	-0.0512632	0.23131
FCGR2B.MAP3K11	FCGR2B	HIT	MAP3K11	-0.0358231	0.403052
FCGR2B.MAP3K7	FCGR2B	HIT	MAP3K7	0.0493378	0.249331
FCGR2B.MAP3K9	FCGR2B	HIT	MAP3K9	-0.111463	0.00907877
FCGR2B.MYC	FCGR2B	HIT	MYC	0.0109195	0.79887
FCGR2B.MYOZ2	FCGR2B	HIT	MYOZ2	0.000387623	0.992783
FCGR2B.NFKB1	FCGR2B	HIT	NFKB1	0.155133	0.000270501
FCGR2B.OTX2	FCGR2B	HIT	OTX2	-0.164784	0.0001081
FCGR2B.PAX6	FCGR2B	HIT	PAX6	-0.0462344	0.280394
FCGR2B.PSMB4	FCGR2B	HIT	PSMB4	0.0146969	0.731625
FCGR2B.RCOR3	FCGR2B	HIT	RCOR3	-0.0654213	0.12646
FCGR2B.SNAI1	FCGR2B	HIT	SNAI1	0.240427	1.24e-08
FCGR2B.SNAI2	FCGR2B	HIT	SNAI2	0.184148	1.46e-05
FCGR2B.SNAI3	FCGR2B	HIT	SNAI3	0.516451	0
FCGR2B.SORBS2	FCGR2B	HIT	SORBS2	0.0122	0.77588
FCGR2B.SOX9	FCGR2B	HIT	SOX9	0.0130437	0.760838
FCGR2B.SPOCK2	FCGR2B	HIT	SPOCK2	0.409738	0
FCGR2B.SSBP1	FCGR2B	HIT	SSBP1	-0.103176	0.0157781
FCGR2B.TCF3	FCGR2B	HIT	TCF3	0.0572839	0.180964
FCGR2B.TCF4	FCGR2B	HIT	TCF4	0.295272	1.82e-12
FCGR2B.TMEM106A	FCGR2B	HIT	TMEM106A	0.277573	3.91e-11
FCGR2B.TNFRSF12A	FCGR2B	HIT	TNFRSF12A	0.139034	0.0011136
FCGR2B.TRIP13	FCGR2B	HIT	TRIP13	0.0113195	0.791668
FCGR2B.TUBA1A	FCGR2B	HIT	TUBA1A	0.152095	0.000357169
FCGR2B.TWIST1	FCGR2B	HIT	TWIST1	0.23321	3.43e-08
FCGR2B.VIM	FCGR2B	HIT	VIM	0.425402	0
FCGR2B.WBP2NL	FCGR2B	HIT	WBP2NL	-0.0716312	0.094203
FCGR2B.YWHAE	FCGR2B	HIT	YWHAE	-0.0382598	0.371803
FCGR2B.YWHAG	FCGR2B	HIT	YWHAG	-0.0603501	0.158679
FCGR2B.ZEB1	FCGR2B	HIT	ZEB1	0.0987754	0.0208588
FCGR2B.ZEB2	FCGR2B	HIT	ZEB2	0.488429	0
FCGR2B.ZNF750	FCGR2B	HIT	ZNF750	-0.036098	0.39945
GFI1.BEST3	GFI1	HIT	BEST3	-0.0126918	0.7671
GFI1.CA7	GFI1	HIT	CA7	-0.0663792	0.120988
GFI1.CALU	GFI1	HIT	CALU	0.0428965	0.316619
GFI1.CCNF	GFI1	HIT	CCNF	-0.0311733	0.466864
GFI1.CDH1	GFI1	HIT	CDH1	-0.155218	0.000268378
GFI1.CDH2	GFI1	HIT	CDH2	0.0283896	0.507593
GFI1.CEBPA	GFI1	HIT	CEBPA	0.142962	0.000798881
GFI1.EDA2R	GFI1	HIT	EDA2R	-0.085891	0.0446499
GFI1.ETV2	GFI1	HIT	ETV2	-0.188718	8.85e-06
GFI1.FAM101A	GFI1	HIT	FAM101A	0.0902686	0.0347994
GFI1.FAM46C	GFI1	HIT	FAM46C	0.118856	0.00538062
GFI1.FAM81B	GFI1	HIT	FAM81B	-0.108049	0.0114489
GFI1.FCGR1A	GFI1	HIT	FCGR1A	0.285941	9.42e-12
GFI1.FCGR2B	GFI1	HIT	FCGR2B	0.380738	0
GFI1.FN1	GFI1	HIT	FN1	-0.0555736	0.194361
GFI1.GFI1	GFI1	HIT	GFI1	1	NA
GFI1.HMG20A	GFI1	HIT	HMG20A	-0.00899214	0.833799
GFI1.HOXC12	GFI1	HIT	HOXC12	0.0829126	0.0526155
GFI1.HSPB7	GFI1	HIT	HSPB7	0.0180947	0.67283
GFI1.IRF2BP2	GFI1	HIT	IRF2BP2	0.00800034	0.851906
GFI1.KLF3	GFI1	HIT	KLF3	0.109907	0.010099
GFI1.LTBR	GFI1	HIT	LTBR	-0.0939315	0.0280414
GFI1.MAP3K11	GFI1	HIT	MAP3K11	0.0782293	0.0675127
GFI1.MAP3K7	GFI1	HIT	MAP3K7	0.130509	0.00222474
GFI1.MAP3K9	GFI1	HIT	MAP3K9	-0.129363	0.00243449
GFI1.MYC	GFI1	HIT	MYC	0.164082	0.000115756
GFI1.MYOZ2	GFI1	HIT	MYOZ2	0.101251	0.0178496
GFI1.NFKB1	GFI1	HIT	NFKB1	0.160254	0.000167349
GFI1.OTX2	GFI1	HIT	OTX2	0.0153085	0.720915
GFI1.PAX6	GFI1	HIT	PAX6	0.136103	0.00141904
GFI1.PSMB4	GFI1	HIT	PSMB4	0.161976	0.000141932
GFI1.RCOR3	GFI1	HIT	RCOR3	-0.153728	0.000307815
GFI1.SNAI1	GFI1	HIT	SNAI1	0.199137	2.68e-06
GFI1.SNAI2	GFI1	HIT	SNAI2	0.122394	0.0041466
GFI1.SNAI3	GFI1	HIT	SNAI3	0.649587	0
GFI1.SORBS2	GFI1	HIT	SORBS2	-0.0606972	0.156294
GFI1.SOX9	GFI1	HIT	SOX9	0.119851	0.0050038
GFI1.SPOCK2	GFI1	HIT	SPOCK2	0.81945	0
GFI1.SSBP1	GFI1	HIT	SSBP1	0.0816053	0.0564685
GFI1.TCF3	GFI1	HIT	TCF3	0.251585	2.42e-09
GFI1.TCF4	GFI1	HIT	TCF4	0.152045	0.000358813
GFI1.TMEM106A	GFI1	HIT	TMEM106A	0.19479	4.45e-06
GFI1.TNFRSF12A	GFI1	HIT	TNFRSF12A	0.0188854	0.659414
GFI1.TRIP13	GFI1	HIT	TRIP13	0.158048	0.000206175
GFI1.TUBA1A	GFI1	HIT	TUBA1A	0.0464006	0.278667
GFI1.TWIST1	GFI1	HIT	TWIST1	0.127564	0.0028001
GFI1.VIM	GFI1	HIT	VIM	0.243396	8.1e-09
GFI1.WBP2NL	GFI1	HIT	WBP2NL	-0.0286124	0.504266
GFI1.YWHAE	GFI1	HIT	YWHAE	-0.0817183	0.0561264
GFI1.YWHAG	GFI1	HIT	YWHAG	-0.0586842	0.170516
GFI1.ZEB1	GFI1	HIT	ZEB1	0.0128932	0.763514
GFI1.ZEB2	GFI1	HIT	ZEB2	0.451002	0
GFI1.ZNF750	GFI1	HIT	ZNF750	0.10315	0.0158051
HMG20A.BEST3	HMG20A	HIT	BEST3	-0.00350151	0.93488
HMG20A.CA7	HMG20A	HIT	CA7	0.0640199	0.134808
HMG20A.CALU	HMG20A	HIT	CALU	-0.169466	6.8e-05
HMG20A.CCNF	HMG20A	HIT	CCNF	-0.141689	0.000890494
HMG20A.CDH1	HMG20A	HIT	CDH1	-0.144598	0.000693941
HMG20A.CDH2	HMG20A	HIT	CDH2	-0.0434738	0.310143
HMG20A.CEBPA	HMG20A	HIT	CEBPA	-0.103002	0.0159563
HMG20A.EDA2R	HMG20A	HIT	EDA2R	0.124015	0.00367186
HMG20A.ETV2	HMG20A	HIT	ETV2	-0.0959684	0.0247964
HMG20A.FAM101A	HMG20A	HIT	FAM101A	-0.0295066	0.491029
HMG20A.FAM46C	HMG20A	HIT	FAM46C	0.099442	0.0200078
HMG20A.FAM81B	HMG20A	HIT	FAM81B	0.209485	7.69e-07
HMG20A.FCGR1A	HMG20A	HIT	FCGR1A	-0.172794	4.85e-05
HMG20A.FCGR2B	HMG20A	HIT	FCGR2B	0.0615329	0.15066
HMG20A.FN1	HMG20A	HIT	FN1	0.0093009	0.82818
HMG20A.GFI1	HMG20A	HIT	GFI1	-0.00899214	0.833799
HMG20A.HMG20A	HMG20A	HIT	HMG20A	1	NA
HMG20A.HOXC12	HMG20A	HIT	HOXC12	-0.137322	0.00128369
HMG20A.HSPB7	HMG20A	HIT	HSPB7	0.0242056	0.572135
HMG20A.IRF2BP2	HMG20A	HIT	IRF2BP2	-0.0475265	0.267156
HMG20A.KLF3	HMG20A	HIT	KLF3	0.157962	0.000207847
HMG20A.LTBR	HMG20A	HIT	LTBR	-0.0964187	0.0241244
HMG20A.MAP3K11	HMG20A	HIT	MAP3K11	-0.202267	1.85e-06
HMG20A.MAP3K7	HMG20A	HIT	MAP3K7	0.0711526	0.0964287
HMG20A.MAP3K9	HMG20A	HIT	MAP3K9	-0.168873	7.21e-05
HMG20A.MYC	HMG20A	HIT	MYC	-0.00776956	0.856131
HMG20A.MYOZ2	HMG20A	HIT	MYOZ2	0.131454	0.0020645
HMG20A.NFKB1	HMG20A	HIT	NFKB1	0.145245	0.00065606
HMG20A.OTX2	HMG20A	HIT	OTX2	-0.0798475	0.0620157
HMG20A.PAX6	HMG20A	HIT	PAX6	-0.0235799	0.582112
HMG20A.PSMB4	HMG20A	HIT	PSMB4	-0.182952	1.67e-05
HMG20A.RCOR3	HMG20A	HIT	RCOR3	-0.0292247	0.495182
HMG20A.SNAI1	HMG20A	HIT	SNAI1	-0.157918	0.000208708
HMG20A.SNAI2	HMG20A	HIT	SNAI2	0.142563	0.000826586
HMG20A.SNAI3	HMG20A	HIT	SNAI3	0.0375445	0.380817
HMG20A.SORBS2	HMG20A	HIT	SORBS2	0.0406472	0.342684
HMG20A.SOX9	HMG20A	HIT	SOX9	-0.081339	0.0572814
HMG20A.SPOCK2	HMG20A	HIT	SPOCK2	-0.0544605	0.203461
HMG20A.SSBP1	HMG20A	HIT	SSBP1	-0.0808787	0.0587092
HMG20A.TCF3	HMG20A	HIT	TCF3	-0.0642525	0.133394
HMG20A.TCF4	HMG20A	HIT	TCF4	0.104711	0.0142812
HMG20A.TMEM106A	HMG20A	HIT	TMEM106A	0.0767374	0.072929
HMG20A.TNFRSF12A	HMG20A	HIT	TNFRSF12A	-0.100982	0.0181569
HMG20A.TRIP13	HMG20A	HIT	TRIP13	-0.192924	5.51e-06
HMG20A.TUBA1A	HMG20A	HIT	TUBA1A	0.00971541	0.820649
HMG20A.TWIST1	HMG20A	HIT	TWIST1	0.121876	0.00430967
HMG20A.VIM	HMG20A	HIT	VIM	0.14591	0.00061918
HMG20A.WBP2NL	HMG20A	HIT	WBP2NL	0.0334865	0.434443
HMG20A.YWHAE	HMG20A	HIT	YWHAE	0.108645	0.011
HMG20A.YWHAG	HMG20A	HIT	YWHAG	-0.260167	6.51e-10
HMG20A.ZEB1	HMG20A	HIT	ZEB1	0.0411927	0.336241
HMG20A.ZEB2	HMG20A	HIT	ZEB2	-0.00800545	0.851812
HMG20A.ZNF750	HMG20A	HIT	ZNF750	-0.0883755	0.0388053
HOXC12.BEST3	HOXC12	HIT	BEST3	0.0407172	0.341853
HOXC12.CA7	HOXC12	HIT	CA7	-0.0133994	0.754521
HOXC12.CALU	HOXC12	HIT	CALU	0.207356	9.99e-07
HOXC12.CCNF	HOXC12	HIT	CCNF	0.212132	5.53e-07
HOXC12.CDH1	HOXC12	HIT	CDH1	0.101754	0.0172867
HOXC12.CDH2	HOXC12	HIT	CDH2	0.131676	0.00202831
HOXC12.CEBPA	HOXC12	HIT	CEBPA	0.0111089	0.795458
HOXC12.EDA2R	HOXC12	HIT	EDA2R	-0.0462032	0.280718
HOXC12.ETV2	HOXC12	HIT	ETV2	0.0212423	0.620081
HOXC12.FAM101A	HOXC12	HIT	FAM101A	0.139232	0.00109534
HOXC12.FAM46C	HOXC12	HIT	FAM46C	-0.146431	0.000591604
HOXC12.FAM81B	HOXC12	HIT	FAM81B	-0.105731	0.0133568
HOXC12.FCGR1A	HOXC12	HIT	FCGR1A	0.0811226	0.0579489
HOXC12.FCGR2B	HOXC12	HIT	FCGR2B	-0.06618	0.122111
HOXC12.FN1	HOXC12	HIT	FN1	0.1473	0.000548183
HOXC12.GFI1	HOXC12	HIT	GFI1	0.0829126	0.0526155
HOXC12.HMG20A	HOXC12	HIT	HMG20A	-0.137322	0.00128369
HOXC12.HOXC12	HOXC12	HIT	HOXC12	1	NA
HOXC12.HSPB7	HOXC12	HIT	HSPB7	-0.0859408	0.0445257
HOXC12.IRF2BP2	HOXC12	HIT	IRF2BP2	0.145921	0.000618577
HOXC12.KLF3	HOXC12	HIT	KLF3	-0.0151891	0.723001
HOXC12.LTBR	HOXC12	HIT	LTBR	0.0864428	0.0432916
HOXC12.MAP3K11	HOXC12	HIT	MAP3K11	0.0209406	0.625059
HOXC12.MAP3K7	HOXC12	HIT	MAP3K7	0.122503	0.00411305
HOXC12.MAP3K9	HOXC12	HIT	MAP3K9	0.0853708	0.0459632
HOXC12.MYC	HOXC12	HIT	MYC	-0.018367	0.668199
HOXC12.MYOZ2	HOXC12	HIT	MYOZ2	-0.0192902	0.652588
HOXC12.NFKB1	HOXC12	HIT	NFKB1	-0.105958	0.0131582
HOXC12.OTX2	HOXC12	HIT	OTX2	0.190971	6.87e-06
HOXC12.PAX6	HOXC12	HIT	PAX6	0.204559	1.4e-06
HOXC12.PSMB4	HOXC12	HIT	PSMB4	0.0578315	0.176823
HOXC12.RCOR3	HOXC12	HIT	RCOR3	-0.066489	0.120373
HOXC12.SNAI1	HOXC12	HIT	SNAI1	0.110302	0.00983072
HOXC12.SNAI2	HOXC12	HIT	SNAI2	-0.0085409	0.842027
HOXC12.SNAI3	HOXC12	HIT	SNAI3	-0.0653088	0.127114
HOXC12.SORBS2	HOXC12	HIT	SORBS2	-0.137878	0.00122597
HOXC12.SOX9	HOXC12	HIT	SOX9	-0.0545833	0.202442
HOXC12.SPOCK2	HOXC12	HIT	SPOCK2	0.0770084	0.0719193
HOXC12.SSBP1	HOXC12	HIT	SSBP1	0.0780419	0.0681743
HOXC12.TCF3	HOXC12	HIT	TCF3	0.14081	0.000959293
HOXC12.TCF4	HOXC12	HIT	TCF4	0.018234	0.67046
HOXC12.TMEM106A	HOXC12	HIT	TMEM106A	0.0930547	0.029547
HOXC12.TNFRSF12A	HOXC12	HIT	TNFRSF12A	0.096473	0.0240445
HOXC12.TRIP13	HOXC12	HIT	TRIP13	0.145457	0.000644106
HOXC12.TUBA1A	HOXC12	HIT	TUBA1A	0.118322	0.005593
HOXC12.TWIST1	HOXC12	HIT	TWIST1	-0.0186642	0.663157
HOXC12.VIM	HOXC12	HIT	VIM	0.00702638	0.869763
HOXC12.WBP2NL	HOXC12	HIT	WBP2NL	-0.0322424	0.451716
HOXC12.YWHAE	HOXC12	HIT	YWHAE	-0.0141575	0.741117
HOXC12.YWHAG	HOXC12	HIT	YWHAG	0.229158	5.97e-08
HOXC12.ZEB1	HOXC12	HIT	ZEB1	0.155795	0.00025442
HOXC12.ZEB2	HOXC12	HIT	ZEB2	-0.0565751	0.18643
HOXC12.ZNF750	HOXC12	HIT	ZNF750	0.0263667	0.538317
HSPB7.BEST3	HSPB7	HIT	BEST3	0.152743	0.000336748
HSPB7.CA7	HSPB7	HIT	CA7	-0.0508263	0.235316
HSPB7.CALU	HSPB7	HIT	CALU	-0.0759114	0.076077
HSPB7.CCNF	HSPB7	HIT	CCNF	-0.296178	1.54e-12
HSPB7.CDH1	HSPB7	HIT	CDH1	-0.112508	0.00844603
HSPB7.CDH2	HSPB7	HIT	CDH2	0.0670148	0.117461
HSPB7.CEBPA	HSPB7	HIT	CEBPA	0.276321	4.82e-11
HSPB7.EDA2R	HSPB7	HIT	EDA2R	0.000132965	0.997524
HSPB7.ETV2	HSPB7	HIT	ETV2	-0.109402	0.0104513
HSPB7.FAM101A	HSPB7	HIT	FAM101A	0.161076	0.000154718
HSPB7.FAM46C	HSPB7	HIT	FAM46C	0.0751771	0.0789673
HSPB7.FAM81B	HSPB7	HIT	FAM81B	0.0848932	0.0471973
HSPB7.FCGR1A	HSPB7	HIT	FCGR1A	-0.0805575	0.0597232
HSPB7.FCGR2B	HSPB7	HIT	FCGR2B	0.149014	0.000471022
HSPB7.FN1	HSPB7	HIT	FN1	0.152107	0.000356803
HSPB7.GFI1	HSPB7	HIT	GFI1	0.0180947	0.67283
HSPB7.HMG20A	HSPB7	HIT	HMG20A	0.0242056	0.572135
HSPB7.HOXC12	HSPB7	HIT	HOXC12	-0.0859408	0.0445257
HSPB7.HSPB7	HSPB7	HIT	HSPB7	1	NA
HSPB7.IRF2BP2	HSPB7	HIT	IRF2BP2	-0.0424605	0.321567
HSPB7.KLF3	HSPB7	HIT	KLF3	0.148856	0.000477708
HSPB7.LTBR	HSPB7	HIT	LTBR	-0.157879	0.000209481
HSPB7.MAP3K11	HSPB7	HIT	MAP3K11	-0.0688462	0.107747
HSPB7.MAP3K7	HSPB7	HIT	MAP3K7	-0.137986	0.00121502
HSPB7.MAP3K9	HSPB7	HIT	MAP3K9	-0.243156	8.38e-09
HSPB7.MYC	HSPB7	HIT	MYC	-0.00558344	0.896339
HSPB7.MYOZ2	HSPB7	HIT	MYOZ2	0.223363	1.3e-07
HSPB7.NFKB1	HSPB7	HIT	NFKB1	0.0324975	0.448143
HSPB7.OTX2	HSPB7	HIT	OTX2	-0.112944	0.00819403
HSPB7.PAX6	HSPB7	HIT	PAX6	0.000477715	0.991106
HSPB7.PSMB4	HSPB7	HIT	PSMB4	-0.22255	1.45e-07
HSPB7.RCOR3	HSPB7	HIT	RCOR3	-0.0526202	0.219177
HSPB7.SNAI1	HSPB7	HIT	SNAI1	0.130317	0.00225866
HSPB7.SNAI2	HSPB7	HIT	SNAI2	0.428937	0
HSPB7.SNAI3	HSPB7	HIT	SNAI3	0.17951	2.41e-05
HSPB7.SORBS2	HSPB7	HIT	SORBS2	0.167966	7.9e-05
HSPB7.SOX9	HSPB7	HIT	SOX9	-0.0489194	0.253373
HSPB7.SPOCK2	HSPB7	HIT	SPOCK2	0.0442557	0.301514
HSPB7.SSBP1	HSPB7	HIT	SSBP1	-0.243406	8.08e-09
HSPB7.TCF3	HSPB7	HIT	TCF3	-0.142539	0.000828277
HSPB7.TCF4	HSPB7	HIT	TCF4	0.44755	0
HSPB7.TMEM106A	HSPB7	HIT	TMEM106A	-0.00129569	0.97588
HSPB7.TNFRSF12A	HSPB7	HIT	TNFRSF12A	0.0993595	0.0201115
HSPB7.TRIP13	HSPB7	HIT	TRIP13	-0.293531	2.48e-12
HSPB7.TUBA1A	HSPB7	HIT	TUBA1A	-0.0585034	0.171839
HSPB7.TWIST1	HSPB7	HIT	TWIST1	0.345323	0
HSPB7.VIM	HSPB7	HIT	VIM	0.445465	0
HSPB7.WBP2NL	HSPB7	HIT	WBP2NL	0.0514799	0.229342
HSPB7.YWHAE	HSPB7	HIT	YWHAE	-0.123615	0.00378427
HSPB7.YWHAG	HSPB7	HIT	YWHAG	-0.162026	0.000141246
HSPB7.ZEB1	HSPB7	HIT	ZEB1	0.33211	1.33e-15
HSPB7.ZEB2	HSPB7	HIT	ZEB2	0.387552	0
HSPB7.ZNF750	HSPB7	HIT	ZNF750	-0.0505227	0.238128
IRF2BP2.BEST3	IRF2BP2	HIT	BEST3	0.0521991	0.222893
IRF2BP2.CA7	IRF2BP2	HIT	CA7	-0.0112459	0.792993
IRF2BP2.CALU	IRF2BP2	HIT	CALU	0.194477	4.61e-06
IRF2BP2.CCNF	IRF2BP2	HIT	CCNF	0.0186572	0.663275
IRF2BP2.CDH1	IRF2BP2	HIT	CDH1	-0.0349667	0.414396
IRF2BP2.CDH2	IRF2BP2	HIT	CDH2	-0.0453009	0.29023
IRF2BP2.CEBPA	IRF2BP2	HIT	CEBPA	-0.0968443	0.0235039
IRF2BP2.EDA2R	IRF2BP2	HIT	EDA2R	-0.0578645	0.176576
IRF2BP2.ETV2	IRF2BP2	HIT	ETV2	-0.172691	4.9e-05
IRF2BP2.FAM101A	IRF2BP2	HIT	FAM101A	0.015697	0.714137
IRF2BP2.FAM46C	IRF2BP2	HIT	FAM46C	-0.0195246	0.648648
IRF2BP2.FAM81B	IRF2BP2	HIT	FAM81B	-0.104044	0.0149152
IRF2BP2.FCGR1A	IRF2BP2	HIT	FCGR1A	-0.148925	0.000474776
IRF2BP2.FCGR2B	IRF2BP2	HIT	FCGR2B	-0.111529	0.00903747
IRF2BP2.FN1	IRF2BP2	HIT	FN1	-0.066503	0.120295
IRF2BP2.GFI1	IRF2BP2	HIT	GFI1	0.00800034	0.851906
IRF2BP2.HMG20A	IRF2BP2	HIT	HMG20A	-0.0475265	0.267156
IRF2BP2.HOXC12	IRF2BP2	HIT	HOXC12	0.145921	0.000618577
IRF2BP2.HSPB7	IRF2BP2	HIT	HSPB7	-0.0424605	0.321567
IRF2BP2.IRF2BP2	IRF2BP2	HIT	IRF2BP2	1	NA
IRF2BP2.KLF3	IRF2BP2	HIT	KLF3	0.0205936	0.630806
IRF2BP2.LTBR	IRF2BP2	HIT	LTBR	0.0510536	0.233226
IRF2BP2.MAP3K11	IRF2BP2	HIT	MAP3K11	-0.0185429	0.665214
IRF2BP2.MAP3K7	IRF2BP2	HIT	MAP3K7	0.210678	6.63e-07
IRF2BP2.MAP3K9	IRF2BP2	HIT	MAP3K9	0.0010827	0.979844
IRF2BP2.MYC	IRF2BP2	HIT	MYC	0.13869	0.00114597
IRF2BP2.MYOZ2	IRF2BP2	HIT	MYOZ2	-0.0421506	0.325115
IRF2BP2.NFKB1	IRF2BP2	HIT	NFKB1	0.0865275	0.0430863
IRF2BP2.OTX2	IRF2BP2	HIT	OTX2	0.0282517	0.509656
IRF2BP2.PAX6	IRF2BP2	HIT	PAX6	0.137442	0.001271
IRF2BP2.PSMB4	IRF2BP2	HIT	PSMB4	0.25783	9.35e-10
IRF2BP2.RCOR3	IRF2BP2	HIT	RCOR3	0.331968	1.55e-15
IRF2BP2.SNAI1	IRF2BP2	HIT	SNAI1	0.0864123	0.0433658
IRF2BP2.SNAI2	IRF2BP2	HIT	SNAI2	-0.0340958	0.426124
IRF2BP2.SNAI3	IRF2BP2	HIT	SNAI3	-0.0996627	0.0197329
IRF2BP2.SORBS2	IRF2BP2	HIT	SORBS2	0.121875	0.00430999
IRF2BP2.SOX9	IRF2BP2	HIT	SOX9	0.247769	4.27e-09
IRF2BP2.SPOCK2	IRF2BP2	HIT	SPOCK2	0.0418684	0.328367
IRF2BP2.SSBP1	IRF2BP2	HIT	SSBP1	0.00165178	0.969254
IRF2BP2.TCF3	IRF2BP2	HIT	TCF3	0.273825	7.29e-11
IRF2BP2.TCF4	IRF2BP2	HIT	TCF4	-0.0459122	0.283763
IRF2BP2.TMEM106A	IRF2BP2	HIT	TMEM106A	-0.045398	0.289196
IRF2BP2.TNFRSF12A	IRF2BP2	HIT	TNFRSF12A	0.0656458	0.125161
IRF2BP2.TRIP13	IRF2BP2	HIT	TRIP13	0.101373	0.0177116
IRF2BP2.TUBA1A	IRF2BP2	HIT	TUBA1A	-0.0302423	0.48028
IRF2BP2.TWIST1	IRF2BP2	HIT	TWIST1	-0.122123	0.00423106
IRF2BP2.VIM	IRF2BP2	HIT	VIM	0.09228	0.0309342
IRF2BP2.WBP2NL	IRF2BP2	HIT	WBP2NL	0.00124625	0.9768
IRF2BP2.YWHAE	IRF2BP2	HIT	YWHAE	0.0124414	0.771568
IRF2BP2.YWHAG	IRF2BP2	HIT	YWHAG	0.0802161	0.0608166
IRF2BP2.ZEB1	IRF2BP2	HIT	ZEB1	0.0655623	0.125643
IRF2BP2.ZEB2	IRF2BP2	HIT	ZEB2	-0.0412137	0.335994
IRF2BP2.ZNF750	IRF2BP2	HIT	ZNF750	0.106759	0.0124784
KLF3.BEST3	KLF3	HIT	BEST3	-0.00503344	0.906501
KLF3.CA7	KLF3	HIT	CA7	0.107616	0.0117862
KLF3.CALU	KLF3	HIT	CALU	-0.141512	0.00090392
KLF3.CCNF	KLF3	HIT	CCNF	-0.0506787	0.236681
KLF3.CDH1	KLF3	HIT	CDH1	-0.0980188	0.0218626
KLF3.CDH2	KLF3	HIT	CDH2	-0.0131901	0.758235
KLF3.CEBPA	KLF3	HIT	CEBPA	-0.00500495	0.907027
KLF3.EDA2R	KLF3	HIT	EDA2R	-0.0286753	0.503328
KLF3.ETV2	KLF3	HIT	ETV2	-0.0656104	0.125365
KLF3.FAM101A	KLF3	HIT	FAM101A	0.100499	0.0187208
KLF3.FAM46C	KLF3	HIT	FAM46C	0.179678	2.37e-05
KLF3.FAM81B	KLF3	HIT	FAM81B	0.118996	0.00532609
KLF3.FCGR1A	KLF3	HIT	FCGR1A	-0.0365445	0.393641
KLF3.FCGR2B	KLF3	HIT	FCGR2B	0.204496	1.41e-06
KLF3.FN1	KLF3	HIT	FN1	0.119125	0.00527635
KLF3.GFI1	KLF3	HIT	GFI1	0.109907	0.010099
KLF3.HMG20A	KLF3	HIT	HMG20A	0.157962	0.000207847
KLF3.HOXC12	KLF3	HIT	HOXC12	-0.0151891	0.723001
KLF3.HSPB7	KLF3	HIT	HSPB7	0.148856	0.000477708
KLF3.IRF2BP2	KLF3	HIT	IRF2BP2	0.0205936	0.630806
KLF3.KLF3	KLF3	HIT	KLF3	1	NA
KLF3.LTBR	KLF3	HIT	LTBR	-0.042892	0.31667
KLF3.MAP3K11	KLF3	HIT	MAP3K11	-0.139474	0.00107339
KLF3.MAP3K7	KLF3	HIT	MAP3K7	0.00646142	0.880153
KLF3.MAP3K9	KLF3	HIT	MAP3K9	-0.13864	0.00115073
KLF3.MYC	KLF3	HIT	MYC	-0.0442497	0.30158
KLF3.MYOZ2	KLF3	HIT	MYOZ2	0.132231	0.00194068
KLF3.NFKB1	KLF3	HIT	NFKB1	0.16625	9.36e-05
KLF3.OTX2	KLF3	HIT	OTX2	-0.064992	0.128973
KLF3.PAX6	KLF3	HIT	PAX6	-0.00322673	0.93998
KLF3.PSMB4	KLF3	HIT	PSMB4	-0.00563744	0.895342
KLF3.RCOR3	KLF3	HIT	RCOR3	0.19432	4.69e-06
KLF3.SNAI1	KLF3	HIT	SNAI1	-0.0284038	0.50738
KLF3.SNAI2	KLF3	HIT	SNAI2	0.206977	1.05e-06
KLF3.SNAI3	KLF3	HIT	SNAI3	0.153	0.000328978
KLF3.SORBS2	KLF3	HIT	SORBS2	0.165482	0.000100957
KLF3.SOX9	KLF3	HIT	SOX9	0.0441925	0.302206
KLF3.SPOCK2	KLF3	HIT	SPOCK2	0.0568677	0.18416
KLF3.SSBP1	KLF3	HIT	SSBP1	-0.130356	0.00225178
KLF3.TCF3	KLF3	HIT	TCF3	0.00426572	0.92071
KLF3.TCF4	KLF3	HIT	TCF4	0.156654	0.000234913
KLF3.TMEM106A	KLF3	HIT	TMEM106A	0.171772	5.38e-05
KLF3.TNFRSF12A	KLF3	HIT	TNFRSF12A	0.0830107	0.0523353
KLF3.TRIP13	KLF3	HIT	TRIP13	-0.110696	0.00956975
KLF3.TUBA1A	KLF3	HIT	TUBA1A	0.111739	0.00890805
KLF3.TWIST1	KLF3	HIT	TWIST1	0.15492	0.000275863
KLF3.VIM	KLF3	HIT	VIM	0.254129	1.65e-09
KLF3.WBP2NL	KLF3	HIT	WBP2NL	-0.0324784	0.44841
KLF3.YWHAE	KLF3	HIT	YWHAE	0.14907	0.000468683
KLF3.YWHAG	KLF3	HIT	YWHAG	-0.198187	3e-06
KLF3.ZEB1	KLF3	HIT	ZEB1	0.0732674	0.0869038
KLF3.ZEB2	KLF3	HIT	ZEB2	0.121241	0.00451722
KLF3.ZNF750	KLF3	HIT	ZNF750	0.0780092	0.0682903
LTBR.BEST3	LTBR	HIT	BEST3	-0.220668	1.85e-07
LTBR.CA7	LTBR	HIT	CA7	-0.0147854	0.730072
LTBR.CALU	LTBR	HIT	CALU	0.167114	8.59e-05
LTBR.CCNF	LTBR	HIT	CCNF	0.313215	6.48e-14
LTBR.CDH1	LTBR	HIT	CDH1	-0.0039101	0.927301
LTBR.CDH2	LTBR	HIT	CDH2	0.0732362	0.0870383
LTBR.CEBPA	LTBR	HIT	CEBPA	0.093482	0.0288047
LTBR.EDA2R	LTBR	HIT	EDA2R	0.0414394	0.333352
LTBR.ETV2	LTBR	HIT	ETV2	-0.0879228	0.0398191
LTBR.FAM101A	LTBR	HIT	FAM101A	0.0844754	0.0482995
LTBR.FAM46C	LTBR	HIT	FAM46C	-0.190067	7.61e-06
LTBR.FAM81B	LTBR	HIT	FAM81B	-0.151027	0.00039337
LTBR.FCGR1A	LTBR	HIT	FCGR1A	0.0633078	0.13921
LTBR.FCGR2B	LTBR	HIT	FCGR2B	-0.0512632	0.23131
LTBR.FN1	LTBR	HIT	FN1	0.0709825	0.0972298
LTBR.GFI1	LTBR	HIT	GFI1	-0.0939315	0.0280414
LTBR.HMG20A	LTBR	HIT	HMG20A	-0.0964187	0.0241244
LTBR.HOXC12	LTBR	HIT	HOXC12	0.0864428	0.0432916
LTBR.HSPB7	LTBR	HIT	HSPB7	-0.157879	0.000209481
LTBR.IRF2BP2	LTBR	HIT	IRF2BP2	0.0510536	0.233226
LTBR.KLF3	LTBR	HIT	KLF3	-0.042892	0.31667
LTBR.LTBR	LTBR	HIT	LTBR	1	NA
LTBR.MAP3K11	LTBR	HIT	MAP3K11	0.214683	4e-07
LTBR.MAP3K7	LTBR	HIT	MAP3K7	-0.0106836	0.803125
LTBR.MAP3K9	LTBR	HIT	MAP3K9	0.336451	4.44e-16
LTBR.MYC	LTBR	HIT	MYC	0.193195	5.34e-06
LTBR.MYOZ2	LTBR	HIT	MYOZ2	-0.158858	0.000191024
LTBR.NFKB1	LTBR	HIT	NFKB1	-0.203024	1.69e-06
LTBR.OTX2	LTBR	HIT	OTX2	0.0937179	0.028402
LTBR.PAX6	LTBR	HIT	PAX6	0.0355655	0.406445
LTBR.PSMB4	LTBR	HIT	PSMB4	0.121512	0.0044275
LTBR.RCOR3	LTBR	HIT	RCOR3	-0.0940572	0.0278311
LTBR.SNAI1	LTBR	HIT	SNAI1	0.0738268	0.0845151
LTBR.SNAI2	LTBR	HIT	SNAI2	-0.122329	0.00416664
LTBR.SNAI3	LTBR	HIT	SNAI3	-0.123039	0.00395129
LTBR.SORBS2	LTBR	HIT	SORBS2	-0.0607593	0.155869
LTBR.SOX9	LTBR	HIT	SOX9	0.00364865	0.93215
LTBR.SPOCK2	LTBR	HIT	SPOCK2	-0.0172006	0.688128
LTBR.SSBP1	LTBR	HIT	SSBP1	-0.0301895	0.481047
LTBR.TCF3	LTBR	HIT	TCF3	0.0434279	0.310655
LTBR.TCF4	LTBR	HIT	TCF4	-0.22751	7.47e-08
LTBR.TMEM106A	LTBR	HIT	TMEM106A	0.0600041	0.161085
LTBR.TNFRSF12A	LTBR	HIT	TNFRSF12A	0.217927	2.64e-07
LTBR.TRIP13	LTBR	HIT	TRIP13	0.258692	8.18e-10
LTBR.TUBA1A	LTBR	HIT	TUBA1A	0.326449	4.88e-15
LTBR.TWIST1	LTBR	HIT	TWIST1	-0.10399	0.0149674
LTBR.VIM	LTBR	HIT	VIM	-0.0383774	0.370334
LTBR.WBP2NL	LTBR	HIT	WBP2NL	0.029637	0.489115
LTBR.YWHAE	LTBR	HIT	YWHAE	0.106601	0.0126097
LTBR.YWHAG	LTBR	HIT	YWHAG	0.133832	0.00170667
LTBR.ZEB1	LTBR	HIT	ZEB1	-0.0817323	0.0560841
LTBR.ZEB2	LTBR	HIT	ZEB2	-0.19485	4.42e-06
LTBR.ZNF750	LTBR	HIT	ZNF750	0.0983982	0.0213542
MAP3K11.BEST3	MAP3K11	HIT	BEST3	-0.0859375	0.044534
MAP3K11.CA7	MAP3K11	HIT	CA7	-0.141368	0.000915092
MAP3K11.CALU	MAP3K11	HIT	CALU	0.280832	2.26e-11
MAP3K11.CCNF	MAP3K11	HIT	CCNF	0.0363484	0.396186
MAP3K11.CDH1	MAP3K11	HIT	CDH1	-0.0318877	0.456711
MAP3K11.CDH2	MAP3K11	HIT	CDH2	0.00392873	0.926956
MAP3K11.CEBPA	MAP3K11	HIT	CEBPA	0.230175	5.2e-08
MAP3K11.EDA2R	MAP3K11	HIT	EDA2R	-0.0938202	0.0282288
MAP3K11.ETV2	MAP3K11	HIT	ETV2	0.0558789	0.191918
MAP3K11.FAM101A	MAP3K11	HIT	FAM101A	0.0617202	0.149419
MAP3K11.FAM46C	MAP3K11	HIT	FAM46C	-0.162476	0.00013525
MAP3K11.FAM81B	MAP3K11	HIT	FAM81B	-0.118365	0.00557576
MAP3K11.FCGR1A	MAP3K11	HIT	FCGR1A	0.221531	1.65e-07
MAP3K11.FCGR2B	MAP3K11	HIT	FCGR2B	-0.0358231	0.403052
MAP3K11.FN1	MAP3K11	HIT	FN1	0.0497244	0.245636
MAP3K11.GFI1	MAP3K11	HIT	GFI1	0.0782293	0.0675127
MAP3K11.HMG20A	MAP3K11	HIT	HMG20A	-0.202267	1.85e-06
MAP3K11.HOXC12	MAP3K11	HIT	HOXC12	0.0209406	0.625059
MAP3K11.HSPB7	MAP3K11	HIT	HSPB7	-0.0688462	0.107747
MAP3K11.IRF2BP2	MAP3K11	HIT	IRF2BP2	-0.0185429	0.665214
MAP3K11.KLF3	MAP3K11	HIT	KLF3	-0.139474	0.00107339
MAP3K11.LTBR	MAP3K11	HIT	LTBR	0.214683	4e-07
MAP3K11.MAP3K11	MAP3K11	HIT	MAP3K11	1	NA
MAP3K11.MAP3K7	MAP3K11	HIT	MAP3K7	0.0126166	0.768442
MAP3K11.MAP3K9	MAP3K11	HIT	MAP3K9	0.282039	1.84e-11
MAP3K11.MYC	MAP3K11	HIT	MYC	-0.0957177	0.0251774
MAP3K11.MYOZ2	MAP3K11	HIT	MYOZ2	-0.10661	0.0126027
MAP3K11.NFKB1	MAP3K11	HIT	NFKB1	0.130602	0.00220859
MAP3K11.OTX2	MAP3K11	HIT	OTX2	0.0296907	0.488328
MAP3K11.PAX6	MAP3K11	HIT	PAX6	0.0137906	0.747595
MAP3K11.PSMB4	MAP3K11	HIT	PSMB4	0.131425	0.00206918
MAP3K11.RCOR3	MAP3K11	HIT	RCOR3	-0.0734817	0.0859824
MAP3K11.SNAI1	MAP3K11	HIT	SNAI1	0.205325	1.28e-06
MAP3K11.SNAI2	MAP3K11	HIT	SNAI2	-0.0943489	0.0273482
MAP3K11.SNAI3	MAP3K11	HIT	SNAI3	0.16687	8.81e-05
MAP3K11.SORBS2	MAP3K11	HIT	SORBS2	0.051942	0.225183
MAP3K11.SOX9	MAP3K11	HIT	SOX9	0.152277	0.000351327
MAP3K11.SPOCK2	MAP3K11	HIT	SPOCK2	0.196761	3.54e-06
MAP3K11.SSBP1	MAP3K11	HIT	SSBP1	0.127473	0.00281998
MAP3K11.TCF3	MAP3K11	HIT	TCF3	0.14482	0.000680742
MAP3K11.TCF4	MAP3K11	HIT	TCF4	-0.0336832	0.431748
MAP3K11.TMEM106A	MAP3K11	HIT	TMEM106A	-0.000562509	0.989527
MAP3K11.TNFRSF12A	MAP3K11	HIT	TNFRSF12A	0.138824	0.00113329
MAP3K11.TRIP13	MAP3K11	HIT	TRIP13	0.0667091	0.119148
MAP3K11.TUBA1A	MAP3K11	HIT	TUBA1A	-0.113277	0.00800604
MAP3K11.TWIST1	MAP3K11	HIT	TWIST1	-0.0846372	0.04787
MAP3K11.VIM	MAP3K11	HIT	VIM	-0.12836	0.00263261
MAP3K11.WBP2NL	MAP3K11	HIT	WBP2NL	0.0330641	0.440265
MAP3K11.YWHAE	MAP3K11	HIT	YWHAE	-0.203575	1.58e-06
MAP3K11.YWHAG	MAP3K11	HIT	YWHAG	0.311585	8.84e-14
MAP3K11.ZEB1	MAP3K11	HIT	ZEB1	-0.0920807	0.0313002
MAP3K11.ZEB2	MAP3K11	HIT	ZEB2	0.165053	0.000105296
MAP3K11.ZNF750	MAP3K11	HIT	ZNF750	0.00847393	0.84325
MAP3K7.BEST3	MAP3K7	HIT	BEST3	-0.0610377	0.153979
MAP3K7.CA7	MAP3K7	HIT	CA7	0.000659402	0.987724
MAP3K7.CALU	MAP3K7	HIT	CALU	0.208511	8.67e-07
MAP3K7.CCNF	MAP3K7	HIT	CCNF	0.0881274	0.0393583
MAP3K7.CDH1	MAP3K7	HIT	CDH1	-0.101941	0.0170804
MAP3K7.CDH2	MAP3K7	HIT	CDH2	0.0104746	0.8069
MAP3K7.CEBPA	MAP3K7	HIT	CEBPA	-0.192274	5.93e-06
MAP3K7.EDA2R	MAP3K7	HIT	EDA2R	0.040556	0.343769
MAP3K7.ETV2	MAP3K7	HIT	ETV2	-0.258791	8.06e-10
MAP3K7.FAM101A	MAP3K7	HIT	FAM101A	0.132803	0.00185385
MAP3K7.FAM46C	MAP3K7	HIT	FAM46C	-0.167624	8.17e-05
MAP3K7.FAM81B	MAP3K7	HIT	FAM81B	-0.08905	0.0373354
MAP3K7.FCGR1A	MAP3K7	HIT	FCGR1A	-0.00608734	0.887043
MAP3K7.FCGR2B	MAP3K7	HIT	FCGR2B	0.0493378	0.249331
MAP3K7.FN1	MAP3K7	HIT	FN1	0.0129032	0.763337
MAP3K7.GFI1	MAP3K7	HIT	GFI1	0.130509	0.00222474
MAP3K7.HMG20A	MAP3K7	HIT	HMG20A	0.0711526	0.0964287
MAP3K7.HOXC12	MAP3K7	HIT	HOXC12	0.122503	0.00411305
MAP3K7.HSPB7	MAP3K7	HIT	HSPB7	-0.137986	0.00121502
MAP3K7.IRF2BP2	MAP3K7	HIT	IRF2BP2	0.210678	6.63e-07
MAP3K7.KLF3	MAP3K7	HIT	KLF3	0.00646142	0.880153
MAP3K7.LTBR	MAP3K7	HIT	LTBR	-0.0106836	0.803125
MAP3K7.MAP3K11	MAP3K7	HIT	MAP3K11	0.0126166	0.768442
MAP3K7.MAP3K7	MAP3K7	HIT	MAP3K7	1	NA
MAP3K7.MAP3K9	MAP3K7	HIT	MAP3K9	-0.0948688	0.0265055
MAP3K7.MYC	MAP3K7	HIT	MYC	0.052482	0.220391
MAP3K7.MYOZ2	MAP3K7	HIT	MYOZ2	-0.0364536	0.394819
MAP3K7.NFKB1	MAP3K7	HIT	NFKB1	0.0420457	0.326321
MAP3K7.OTX2	MAP3K7	HIT	OTX2	-0.0143387	0.737923
MAP3K7.PAX6	MAP3K7	HIT	PAX6	0.136052	0.00142498
MAP3K7.PSMB4	MAP3K7	HIT	PSMB4	0.0829988	0.0523692
MAP3K7.RCOR3	MAP3K7	HIT	RCOR3	-0.02317	0.588692
MAP3K7.SNAI1	MAP3K7	HIT	SNAI1	0.140796	0.000960435
MAP3K7.SNAI2	MAP3K7	HIT	SNAI2	-0.0045885	0.914733
MAP3K7.SNAI3	MAP3K7	HIT	SNAI3	-0.0688499	0.107728
MAP3K7.SORBS2	MAP3K7	HIT	SORBS2	0.0609152	0.154809
MAP3K7.SOX9	MAP3K7	HIT	SOX9	0.143217	0.000781593
MAP3K7.SPOCK2	MAP3K7	HIT	SPOCK2	0.112952	0.0081897
MAP3K7.SSBP1	MAP3K7	HIT	SSBP1	0.181825	1.88e-05
MAP3K7.TCF3	MAP3K7	HIT	TCF3	0.334474	8.88e-16
MAP3K7.TCF4	MAP3K7	HIT	TCF4	-0.0406251	0.342946
MAP3K7.TMEM106A	MAP3K7	HIT	TMEM106A	0.0434198	0.310746
MAP3K7.TNFRSF12A	MAP3K7	HIT	TNFRSF12A	0.0459507	0.283359
MAP3K7.TRIP13	MAP3K7	HIT	TRIP13	0.148385	0.00049809
MAP3K7.TUBA1A	MAP3K7	HIT	TUBA1A	0.0960974	0.0246022
MAP3K7.TWIST1	MAP3K7	HIT	TWIST1	-0.0290811	0.497305
MAP3K7.VIM	MAP3K7	HIT	VIM	0.132884	0.00184186
MAP3K7.WBP2NL	MAP3K7	HIT	WBP2NL	0.055946	0.191384
MAP3K7.YWHAE	MAP3K7	HIT	YWHAE	0.0154672	0.718144
MAP3K7.YWHAG	MAP3K7	HIT	YWHAG	0.0797493	0.0623382
MAP3K7.ZEB1	MAP3K7	HIT	ZEB1	0.0674104	0.115307
MAP3K7.ZEB2	MAP3K7	HIT	ZEB2	-0.0579643	0.17583
MAP3K7.ZNF750	MAP3K7	HIT	ZNF750	0.165617	9.96e-05
MAP3K9.BEST3	MAP3K9	HIT	BEST3	-0.162076	0.000140567
MAP3K9.CA7	MAP3K9	HIT	CA7	-0.0931538	0.0293734
MAP3K9.CALU	MAP3K9	HIT	CALU	0.119228	0.00523664
MAP3K9.CCNF	MAP3K9	HIT	CCNF	0.349186	0
MAP3K9.CDH1	MAP3K9	HIT	CDH1	0.0056821	0.894517
MAP3K9.CDH2	MAP3K9	HIT	CDH2	-0.0610979	0.153573
MAP3K9.CEBPA	MAP3K9	HIT	CEBPA	0.24583	5.68e-09
MAP3K9.EDA2R	MAP3K9	HIT	EDA2R	-0.0428527	0.317114
MAP3K9.ETV2	MAP3K9	HIT	ETV2	0.212539	5.25e-07
MAP3K9.FAM101A	MAP3K9	HIT	FAM101A	-0.0320531	0.454378
MAP3K9.FAM46C	MAP3K9	HIT	FAM46C	-0.112192	0.00863306
MAP3K9.FAM81B	MAP3K9	HIT	FAM81B	-0.198405	2.92e-06
MAP3K9.FCGR1A	MAP3K9	HIT	FCGR1A	0.226723	8.3e-08
MAP3K9.FCGR2B	MAP3K9	HIT	FCGR2B	-0.111463	0.00907877
MAP3K9.FN1	MAP3K9	HIT	FN1	0.0338711	0.429182
MAP3K9.GFI1	MAP3K9	HIT	GFI1	-0.129363	0.00243449
MAP3K9.HMG20A	MAP3K9	HIT	HMG20A	-0.168873	7.21e-05
MAP3K9.HOXC12	MAP3K9	HIT	HOXC12	0.0853708	0.0459632
MAP3K9.HSPB7	MAP3K9	HIT	HSPB7	-0.243156	8.38e-09
MAP3K9.IRF2BP2	MAP3K9	HIT	IRF2BP2	0.0010827	0.979844
MAP3K9.KLF3	MAP3K9	HIT	KLF3	-0.13864	0.00115073
MAP3K9.LTBR	MAP3K9	HIT	LTBR	0.336451	4.44e-16
MAP3K9.MAP3K11	MAP3K9	HIT	MAP3K11	0.282039	1.84e-11
MAP3K9.MAP3K7	MAP3K9	HIT	MAP3K7	-0.0948688	0.0265055
MAP3K9.MAP3K9	MAP3K9	HIT	MAP3K9	1	NA
MAP3K9.MYC	MAP3K9	HIT	MYC	-0.0280016	0.513413
MAP3K9.MYOZ2	MAP3K9	HIT	MYOZ2	-0.243894	7.53e-09
MAP3K9.NFKB1	MAP3K9	HIT	NFKB1	-0.100841	0.0183195
MAP3K9.OTX2	MAP3K9	HIT	OTX2	0.168979	7.14e-05
MAP3K9.PAX6	MAP3K9	HIT	PAX6	0.0444694	0.299184
MAP3K9.PSMB4	MAP3K9	HIT	PSMB4	0.0756056	0.07727
MAP3K9.RCOR3	MAP3K9	HIT	RCOR3	-0.0232894	0.586772
MAP3K9.SNAI1	MAP3K9	HIT	SNAI1	-0.0565668	0.186495
MAP3K9.SNAI2	MAP3K9	HIT	SNAI2	-0.260196	6.48e-10
MAP3K9.SNAI3	MAP3K9	HIT	SNAI3	-0.0755264	0.0775815
MAP3K9.SORBS2	MAP3K9	HIT	SORBS2	-0.099691	0.0196978
MAP3K9.SOX9	MAP3K9	HIT	SOX9	-0.0678674	0.112857
MAP3K9.SPOCK2	MAP3K9	HIT	SPOCK2	-0.0162575	0.704402
MAP3K9.SSBP1	MAP3K9	HIT	SSBP1	0.0123501	0.773197
MAP3K9.TCF3	MAP3K9	HIT	TCF3	0.0335635	0.433387
MAP3K9.TCF4	MAP3K9	HIT	TCF4	-0.244495	6.9e-09
MAP3K9.TMEM106A	MAP3K9	HIT	TMEM106A	0.0643971	0.13252
MAP3K9.TNFRSF12A	MAP3K9	HIT	TNFRSF12A	0.155785	0.000254657
MAP3K9.TRIP13	MAP3K9	HIT	TRIP13	0.157812	0.000210792
MAP3K9.TUBA1A	MAP3K9	HIT	TUBA1A	0.0816012	0.0564808
MAP3K9.TWIST1	MAP3K9	HIT	TWIST1	-0.254223	1.62e-09
MAP3K9.VIM	MAP3K9	HIT	VIM	-0.339459	4.44e-16
MAP3K9.WBP2NL	MAP3K9	HIT	WBP2NL	-0.0215668	0.614746
MAP3K9.YWHAE	MAP3K9	HIT	YWHAE	-0.112443	0.00848427
MAP3K9.YWHAG	MAP3K9	HIT	YWHAG	0.243635	7.82e-09
MAP3K9.ZEB1	MAP3K9	HIT	ZEB1	-0.153074	0.000326758
MAP3K9.ZEB2	MAP3K9	HIT	ZEB2	-0.201302	2.08e-06
MAP3K9.ZNF750	MAP3K9	HIT	ZNF750	-0.0210734	0.622866
MYOZ2.BEST3	MYOZ2	HIT	BEST3	0.197652	3.19e-06
MYOZ2.CA7	MYOZ2	HIT	CA7	0.0445449	0.298363
MYOZ2.CALU	MYOZ2	HIT	CALU	-0.196596	3.61e-06
MYOZ2.CCNF	MYOZ2	HIT	CCNF	-0.157565	0.000215736
MYOZ2.CDH1	MYOZ2	HIT	CDH1	0.0632908	0.139316
MYOZ2.CDH2	MYOZ2	HIT	CDH2	-0.0917807	0.0318577
MYOZ2.CEBPA	MYOZ2	HIT	CEBPA	-0.00811382	0.84983
MYOZ2.EDA2R	MYOZ2	HIT	EDA2R	0.0946745	0.0268178
MYOZ2.ETV2	MYOZ2	HIT	ETV2	-0.11774	0.00583325
MYOZ2.FAM101A	MYOZ2	HIT	FAM101A	-0.012427	0.771824
MYOZ2.FAM46C	MYOZ2	HIT	FAM46C	0.0633277	0.139085
MYOZ2.FAM81B	MYOZ2	HIT	FAM81B	0.0166223	0.69809
MYOZ2.FCGR1A	MYOZ2	HIT	FCGR1A	-0.171935	5.3e-05
MYOZ2.FCGR2B	MYOZ2	HIT	FCGR2B	0.000387623	0.992783
MYOZ2.FN1	MYOZ2	HIT	FN1	-0.126319	0.00308181
MYOZ2.GFI1	MYOZ2	HIT	GFI1	0.101251	0.0178496
MYOZ2.HMG20A	MYOZ2	HIT	HMG20A	0.131454	0.0020645
MYOZ2.HOXC12	MYOZ2	HIT	HOXC12	-0.0192902	0.652588
MYOZ2.HSPB7	MYOZ2	HIT	HSPB7	0.223363	1.3e-07
MYOZ2.IRF2BP2	MYOZ2	HIT	IRF2BP2	-0.0421506	0.325115
MYOZ2.KLF3	MYOZ2	HIT	KLF3	0.132231	0.00194068
MYOZ2.LTBR	MYOZ2	HIT	LTBR	-0.158858	0.000191024
MYOZ2.MAP3K11	MYOZ2	HIT	MAP3K11	-0.10661	0.0126027
MYOZ2.MAP3K7	MYOZ2	HIT	MAP3K7	-0.0364536	0.394819
MYOZ2.MAP3K9	MYOZ2	HIT	MAP3K9	-0.243894	7.53e-09
MYOZ2.MYC	MYOZ2	HIT	MYC	0.0572665	0.181097
MYOZ2.MYOZ2	MYOZ2	HIT	MYOZ2	1	NA
MYOZ2.NFKB1	MYOZ2	HIT	NFKB1	0.0171868	0.688364
MYOZ2.OTX2	MYOZ2	HIT	OTX2	-0.0247108	0.56414
MYOZ2.PAX6	MYOZ2	HIT	PAX6	0.00289503	0.94614
MYOZ2.PSMB4	MYOZ2	HIT	PSMB4	-0.179776	2.34e-05
MYOZ2.RCOR3	MYOZ2	HIT	RCOR3	-0.108573	0.0110534
MYOZ2.SNAI1	MYOZ2	HIT	SNAI1	0.0251395	0.557398
MYOZ2.SNAI2	MYOZ2	HIT	SNAI2	0.189173	8.41e-06
MYOZ2.SNAI3	MYOZ2	HIT	SNAI3	0.0953366	0.0257664
MYOZ2.SORBS2	MYOZ2	HIT	SORBS2	0.158941	0.00018954
MYOZ2.SOX9	MYOZ2	HIT	SOX9	-0.0422643	0.32381
MYOZ2.SPOCK2	MYOZ2	HIT	SPOCK2	0.027934	0.51443
MYOZ2.SSBP1	MYOZ2	HIT	SSBP1	-0.0510851	0.232938
MYOZ2.TCF3	MYOZ2	HIT	TCF3	-0.120886	0.00463735
MYOZ2.TCF4	MYOZ2	HIT	TCF4	0.197171	3.37e-06
MYOZ2.TMEM106A	MYOZ2	HIT	TMEM106A	0.0109074	0.799089
MYOZ2.TNFRSF12A	MYOZ2	HIT	TNFRSF12A	-0.0769537	0.0721221
MYOZ2.TRIP13	MYOZ2	HIT	TRIP13	-0.158653	0.000194762
MYOZ2.TUBA1A	MYOZ2	HIT	TUBA1A	-0.0867622	0.0425214
MYOZ2.TWIST1	MYOZ2	HIT	TWIST1	0.173485	4.52e-05
MYOZ2.VIM	MYOZ2	HIT	VIM	0.22045	1.91e-07
MYOZ2.WBP2NL	MYOZ2	HIT	WBP2NL	-0.0459366	0.283507
MYOZ2.YWHAE	MYOZ2	HIT	YWHAE	0.01024	0.811143
MYOZ2.YWHAG	MYOZ2	HIT	YWHAG	-0.100055	0.0192526
MYOZ2.ZEB1	MYOZ2	HIT	ZEB1	0.174789	3.95e-05
MYOZ2.ZEB2	MYOZ2	HIT	ZEB2	0.16284	0.000130586
MYOZ2.ZNF750	MYOZ2	HIT	ZNF750	0.0221775	0.604762
NFKB1.BEST3	NFKB1	HIT	BEST3	0.0450665	0.292735
NFKB1.CA7	NFKB1	HIT	CA7	0.0666908	0.119249
NFKB1.CALU	NFKB1	HIT	CALU	0.113622	0.00781546
NFKB1.CCNF	NFKB1	HIT	CCNF	-0.28663	8.36e-12
NFKB1.CDH1	NFKB1	HIT	CDH1	-0.165689	9.89e-05
NFKB1.CDH2	NFKB1	HIT	CDH2	0.00511981	0.904904
NFKB1.CEBPA	NFKB1	HIT	CEBPA	-0.0625012	0.144328
NFKB1.EDA2R	NFKB1	HIT	EDA2R	-0.0385035	0.368762
NFKB1.ETV2	NFKB1	HIT	ETV2	-0.00563479	0.895391
NFKB1.FAM101A	NFKB1	HIT	FAM101A	0.0790959	0.064521
NFKB1.FAM46C	NFKB1	HIT	FAM46C	0.0615642	0.150453
NFKB1.FAM81B	NFKB1	HIT	FAM81B	0.15334	0.000318913
NFKB1.FCGR1A	NFKB1	HIT	FCGR1A	0.120688	0.00470547
NFKB1.FCGR2B	NFKB1	HIT	FCGR2B	0.155133	0.000270501
NFKB1.FN1	NFKB1	HIT	FN1	0.067622	0.114167
NFKB1.GFI1	NFKB1	HIT	GFI1	0.160254	0.000167349
NFKB1.HMG20A	NFKB1	HIT	HMG20A	0.145245	0.00065606
NFKB1.HOXC12	NFKB1	HIT	HOXC12	-0.105958	0.0131582
NFKB1.HSPB7	NFKB1	HIT	HSPB7	0.0324975	0.448143
NFKB1.IRF2BP2	NFKB1	HIT	IRF2BP2	0.0865275	0.0430863
NFKB1.KLF3	NFKB1	HIT	KLF3	0.16625	9.36e-05
NFKB1.LTBR	NFKB1	HIT	LTBR	-0.203024	1.69e-06
NFKB1.MAP3K11	NFKB1	HIT	MAP3K11	0.130602	0.00220859
NFKB1.MAP3K7	NFKB1	HIT	MAP3K7	0.0420457	0.326321
NFKB1.MAP3K9	NFKB1	HIT	MAP3K9	-0.100841	0.0183195
NFKB1.MYC	NFKB1	HIT	MYC	-0.0856008	0.0453786
NFKB1.MYOZ2	NFKB1	HIT	MYOZ2	0.0171868	0.688364
NFKB1.NFKB1	NFKB1	HIT	NFKB1	1	NA
NFKB1.OTX2	NFKB1	HIT	OTX2	-0.101064	0.0180627
NFKB1.PAX6	NFKB1	HIT	PAX6	0.00150998	0.971893
NFKB1.PSMB4	NFKB1	HIT	PSMB4	0.0602393	0.159447
NFKB1.RCOR3	NFKB1	HIT	RCOR3	0.129169	0.00247176
NFKB1.SNAI1	NFKB1	HIT	SNAI1	0.0721495	0.0918398
NFKB1.SNAI2	NFKB1	HIT	SNAI2	0.074974	0.0797824
NFKB1.SNAI3	NFKB1	HIT	SNAI3	0.213643	4.57e-07
NFKB1.SORBS2	NFKB1	HIT	SORBS2	0.268866	1.64e-10
NFKB1.SOX9	NFKB1	HIT	SOX9	0.208688	8.48e-07
NFKB1.SPOCK2	NFKB1	HIT	SPOCK2	0.141848	0.000878553
NFKB1.SSBP1	NFKB1	HIT	SSBP1	-0.0321941	0.452394
NFKB1.TCF3	NFKB1	HIT	TCF3	0.0839306	0.0497691
NFKB1.TCF4	NFKB1	HIT	TCF4	0.139622	0.0010601
NFKB1.TMEM106A	NFKB1	HIT	TMEM106A	0.0829854	0.0524074
NFKB1.TNFRSF12A	NFKB1	HIT	TNFRSF12A	0.0387702	0.365452
NFKB1.TRIP13	NFKB1	HIT	TRIP13	-0.246478	5.16e-09
NFKB1.TUBA1A	NFKB1	HIT	TUBA1A	-0.240674	1.2e-08
NFKB1.TWIST1	NFKB1	HIT	TWIST1	-0.00367478	0.931665
NFKB1.VIM	NFKB1	HIT	VIM	0.111683	0.00894205
NFKB1.WBP2NL	NFKB1	HIT	WBP2NL	-0.0352508	0.410612
NFKB1.YWHAE	NFKB1	HIT	YWHAE	0.0642638	0.133325
NFKB1.YWHAG	NFKB1	HIT	YWHAG	-0.052813	0.217491
NFKB1.ZEB1	NFKB1	HIT	ZEB1	0.0310743	0.468281
NFKB1.ZEB2	NFKB1	HIT	ZEB2	0.243183	8.35e-09
NFKB1.ZNF750	NFKB1	HIT	ZNF750	-0.0217328	0.612025
OTX2.BEST3	OTX2	HIT	BEST3	0.0879995	0.0396458
OTX2.CA7	OTX2	HIT	CA7	0.0626601	0.143308
OTX2.CALU	OTX2	HIT	CALU	0.0716492	0.0941201
OTX2.CCNF	OTX2	HIT	CCNF	0.146748	0.000575403
OTX2.CDH1	OTX2	HIT	CDH1	-0.0487434	0.255087
OTX2.CDH2	OTX2	HIT	CDH2	0.109837	0.0101468
OTX2.CEBPA	OTX2	HIT	CEBPA	-0.0150819	0.724876
OTX2.EDA2R	OTX2	HIT	EDA2R	0.0159524	0.709695
OTX2.ETV2	OTX2	HIT	ETV2	0.00149131	0.97224
OTX2.FAM101A	OTX2	HIT	FAM101A	-0.0149858	0.726559
OTX2.FAM46C	OTX2	HIT	FAM46C	-0.0990594	0.0204925
OTX2.FAM81B	OTX2	HIT	FAM81B	-0.0440271	0.30402
OTX2.FCGR1A	OTX2	HIT	FCGR1A	0.0625375	0.144094
OTX2.FCGR2B	OTX2	HIT	FCGR2B	-0.164784	0.0001081
OTX2.FN1	OTX2	HIT	FN1	0.00122033	0.977283
OTX2.GFI1	OTX2	HIT	GFI1	0.0153085	0.720915
OTX2.HMG20A	OTX2	HIT	HMG20A	-0.0798475	0.0620157
OTX2.HOXC12	OTX2	HIT	HOXC12	0.190971	6.87e-06
OTX2.HSPB7	OTX2	HIT	HSPB7	-0.112944	0.00819403
OTX2.IRF2BP2	OTX2	HIT	IRF2BP2	0.0282517	0.509656
OTX2.KLF3	OTX2	HIT	KLF3	-0.064992	0.128973
OTX2.LTBR	OTX2	HIT	LTBR	0.0937179	0.028402
OTX2.MAP3K11	OTX2	HIT	MAP3K11	0.0296907	0.488328
OTX2.MAP3K7	OTX2	HIT	MAP3K7	-0.0143387	0.737923
OTX2.MAP3K9	OTX2	HIT	MAP3K9	0.168979	7.14e-05
OTX2.MYC	OTX2	HIT	MYC	0.0190367	0.65686
OTX2.MYOZ2	OTX2	HIT	MYOZ2	-0.0247108	0.56414
OTX2.NFKB1	OTX2	HIT	NFKB1	-0.101064	0.0180627
OTX2.OTX2	OTX2	HIT	OTX2	1	NA
OTX2.PAX6	OTX2	HIT	PAX6	0.215802	3.47e-07
OTX2.PSMB4	OTX2	HIT	PSMB4	0.132311	0.0019283
OTX2.RCOR3	OTX2	HIT	RCOR3	0.000558495	0.989602
OTX2.SNAI1	OTX2	HIT	SNAI1	0.0328064	0.443838
OTX2.SNAI2	OTX2	HIT	SNAI2	-0.100899	0.0182528
OTX2.SNAI3	OTX2	HIT	SNAI3	-0.0131485	0.758975
OTX2.SORBS2	OTX2	HIT	SORBS2	-0.0845571	0.0480823
OTX2.SOX9	OTX2	HIT	SOX9	0.00650874	0.879282
OTX2.SPOCK2	OTX2	HIT	SPOCK2	0.00405031	0.924702
OTX2.SSBP1	OTX2	HIT	SSBP1	0.092189	0.031101
OTX2.TCF3	OTX2	HIT	TCF3	0.0761375	0.0752045
OTX2.TCF4	OTX2	HIT	TCF4	-0.140822	0.000958283
OTX2.TMEM106A	OTX2	HIT	TMEM106A	0.0468286	0.274252
OTX2.TNFRSF12A	OTX2	HIT	TNFRSF12A	-0.0143708	0.73736
OTX2.TRIP13	OTX2	HIT	TRIP13	0.14373	0.000747893
OTX2.TUBA1A	OTX2	HIT	TUBA1A	-0.0175413	0.682283
OTX2.TWIST1	OTX2	HIT	TWIST1	-0.0624557	0.144621
OTX2.VIM	OTX2	HIT	VIM	-0.0988542	0.0207566
OTX2.WBP2NL	OTX2	HIT	WBP2NL	-0.0166357	0.697858
OTX2.YWHAE	OTX2	HIT	YWHAE	-0.0696301	0.103788
OTX2.YWHAG	OTX2	HIT	YWHAG	0.0220582	0.606707
OTX2.ZEB1	OTX2	HIT	ZEB1	0.00280182	0.947872
OTX2.ZEB2	OTX2	HIT	ZEB2	-0.0956889	0.0252215
OTX2.ZNF750	OTX2	HIT	ZNF750	-0.0835187	0.0509049
PAX6.BEST3	PAX6	HIT	BEST3	0.0554732	0.195169
PAX6.CA7	PAX6	HIT	CA7	0.0405864	0.343407
PAX6.CALU	PAX6	HIT	CALU	0.262573	4.47e-10
PAX6.CCNF	PAX6	HIT	CCNF	0.0525552	0.219748
PAX6.CDH1	PAX6	HIT	CDH1	-0.168654	7.37e-05
PAX6.CDH2	PAX6	HIT	CDH2	0.140981	0.000945494
PAX6.CEBPA	PAX6	HIT	CEBPA	0.00473583	0.912006
PAX6.EDA2R	PAX6	HIT	EDA2R	-0.0223396	0.602123
PAX6.ETV2	PAX6	HIT	ETV2	-0.0723088	0.0911227
PAX6.FAM101A	PAX6	HIT	FAM101A	0.20816	9.05e-07
PAX6.FAM46C	PAX6	HIT	FAM46C	-0.13637	0.0013883
PAX6.FAM81B	PAX6	HIT	FAM81B	-0.229864	5.43e-08
PAX6.FCGR1A	PAX6	HIT	FCGR1A	0.0788689	0.0652937
PAX6.FCGR2B	PAX6	HIT	FCGR2B	-0.0462344	0.280394
PAX6.FN1	PAX6	HIT	FN1	0.0542099	0.205551
PAX6.GFI1	PAX6	HIT	GFI1	0.136103	0.00141904
PAX6.HMG20A	PAX6	HIT	HMG20A	-0.0235799	0.582112
PAX6.HOXC12	PAX6	HIT	HOXC12	0.204559	1.4e-06
PAX6.HSPB7	PAX6	HIT	HSPB7	0.000477715	0.991106
PAX6.IRF2BP2	PAX6	HIT	IRF2BP2	0.137442	0.001271
PAX6.KLF3	PAX6	HIT	KLF3	-0.00322673	0.93998
PAX6.LTBR	PAX6	HIT	LTBR	0.0355655	0.406445
PAX6.MAP3K11	PAX6	HIT	MAP3K11	0.0137906	0.747595
PAX6.MAP3K7	PAX6	HIT	MAP3K7	0.136052	0.00142498
PAX6.MAP3K9	PAX6	HIT	MAP3K9	0.0444694	0.299184
PAX6.MYC	PAX6	HIT	MYC	0.0738239	0.0845274
PAX6.MYOZ2	PAX6	HIT	MYOZ2	0.00289503	0.94614
PAX6.NFKB1	PAX6	HIT	NFKB1	0.00150998	0.971893
PAX6.OTX2	PAX6	HIT	OTX2	0.215802	3.47e-07
PAX6.PAX6	PAX6	HIT	PAX6	1	NA
PAX6.PSMB4	PAX6	HIT	PSMB4	0.164214	0.000114278
PAX6.RCOR3	PAX6	HIT	RCOR3	-0.0455107	0.287999
PAX6.SNAI1	PAX6	HIT	SNAI1	0.175842	3.54e-05
PAX6.SNAI2	PAX6	HIT	SNAI2	0.0641613	0.133947
PAX6.SNAI3	PAX6	HIT	SNAI3	-0.0215665	0.614751
PAX6.SORBS2	PAX6	HIT	SORBS2	0.0274695	0.521452
PAX6.SOX9	PAX6	HIT	SOX9	0.152319	0.000350007
PAX6.SPOCK2	PAX6	HIT	SPOCK2	0.12154	0.00441831
[truncated: 810 more rows]
